# Supplementary material for: Assessing abundance–suitability models to prioritize conservation areas for the dwarf caimans in South America
Source: Ecol Evol. 2024 Aug 29;14(9):e70235. doi: 10.1002/ece3.70235 (PMC11362219; doi:10.1002/ece3.70235)
Supplement: Supplementary file 2 — Appendix S2. [file ECE3-14-e70235-s002.xlsx]

## Sheet: Pp_1697_occurrences
Document No.	Country	Year	Sample location	Latitude	Longitude	Type of sample	Collection type	Observations
1	Brazil	2016	Japura River	-1.83334	-69.0333	Captures	Reported
1	Brazil	2016	Maracá Island	3.44809	-61.8107	Captures	Reported
1	Brazil	2016	Mucajaí	2.47246	-60.9284	Captures	Reported
1	French Guyana	2016	Tanpok River*	2.92401	-53.6473	Captures	Reported
1	Brazil	2016	Uaçá River	3.76557	-51.6156	Captures	Reported
1	Brazil	2016	Careiro da Várzea	-3.30972	-59.8741	Captures	Reported
1	Brazil	2016	Cururu lake	-3.51289	-60.6885	Captures	Reported
1	Brazil	2016	Caapiranga	-3.2841	-61.2188	Captures	Reported
1	Brazil	2016	Purus River	-5.07162	-62.9667	Captures	Reported
1	Brazil	2016	Autazes	-3.60391	-59.1503	Captures	Reported
1	Brazil	2016	Nova Olinda do Norte	-3.7239	-59.0669	Captures	Reported
1	Brazil	2016	Novo Aripuanã	-5.32383	-60.6411	Captures	Reported
1	Brazil	2016	Manicoré	-5.98904	-61.489	Captures	Reported
1	Brazil	2016	Humaitá, BR-319, km 57	-7.37455	-63.2101	Captures	Reported
1	Brazil	2016	Humaitá, BR-230, km 20	-7.58764	-63.1526	Captures	Reported
1	Brazil	2016	Porto Velho	-8.79121	-63.9434	Captures	Reported
1	Brazil	2016	Among rapids	-9.63736	-64.9327	Captures	Reported
1	Brazil	2016	Guajará-Mirim	-10.8023	-65.3313	Captures	Reported
1	Brazil	2016	Surpresa	-11.8655	-65.0482	Captures	Reported
1	Brazil	2016	Costa Marques	-12.4065	-64.204	Captures	Reported
1	Brazil	2016	Pimenteiras do Oeste	-13.5148	-61.0861	Captures	Reported
1	Brazil	2016	Vila Bella da Santíssima Trindade	-15.0189	-59.9478	Captures	Reported
1	Brazil	2016	Pontes e Lacerda	-15.2039	-59.3552	Captures	Reported
1	Brazil	2016	Tangará da Serra	-14.5046	-57.5831	Captures	Reported
1	Brazil	2016	Barra do Brugres	-15.0667	-57.0784	Captures	Reported
1	Brazil	2016	Serra das Araras	-15.6267	-57.2017	Captures	Reported
1	Brazil	2016	Rondonópolis	-16.4702	-54.6327	Captures	Reported
1	Brazil	2016	Coxim	-18.5173	-54.74	Captures	Reported
1	Brazil	2016	Serra do Amolar	-17.8775	-57.6016	Captures	Reported
1	Brazil	2016	Serra do Urucum	-19.1954	-57.6126	Captures	Reported
2	Brazil	2011	Rio Madeira	-9.0305	-64.1925	Sighting/Hatchling	Orthorectified
2	Brazil	2011	Rio Madeira	-9.31057	-64.686	Sighting/Hatchling	Orthorectified
2	Brazil	2011	Rio Madeira	-9.58992	-65.0363	Sighting/Hatchling	Orthorectified
2	Brazil	2011	Rio Madeira	-9.51817	-65.3289	Sighting/Hatchling	Orthorectified
2	Brazil	2011	Rio Mamore	-10.2242	-65.2834	Sighting/Hatchling	Orthorectified
2	Brazil	2011	Rio Mamore	-10.8612	-65.277	Sighting/Hatchling	Orthorectified
2	Brazil	2011	Rio Guapore	-12.4455	-63.6995	Sighting/Hatchling	Orthorectified
2	Brazil	2011	Rio Guapore	-12.6862	-63.061	Sighting/Hatchling	Orthorectified
2	Brazil	2011	Rio Guapore	-13.4875	-61.5769	Sighting/Hatchling	Orthorectified
2	Brazil	2011	Rio Guapore	-13.6035	-60.885	Sighting/Hatchling	Orthorectified
2	Brazil	2011	Rio Guapore	-15.0877	-59.9627	Sighting/Hatchling	Orthorectified
2	Brazil	2011	Rio Guapore	-15.2361	-59.4567	Sighting/Hatchling	Orthorectified
2	Brazil	2011	Pantanal (pot. Rio Jauquara)	-15.2282	-56.9806	Sighting/Hatchling	Orthorectified
2	Brazil	2011	Pantanal (pot. Rio Jauru)	-14.8684	-58.6298	Sighting/Hatchling	Orthorectified
2	Brazil	2011	Pantanal (pot. Rio Sepotuba)	-14.6053	-57.7077	Sighting/Hatchling	Orthorectified
2	Brazil	2011	Panatanal (pot. Rio Sao Laurenco)	-17.8229	-57.2902	Sighting/Hatchling	Orthorectified
2	Brazil	2011	Pantanal (pot. Vazante do Corixao)	-19.1323	-57.0664	Sighting/Hatchling	Orthorectified
2	Brazil	2011	Pantanal (pot. Vazante do Corixinho)	-19.2513	-57.0828	Sighting/Hatchling	Orthorectified
2	Brazil	2011	Pantanal (pot. Rio Negro)	-19.6677	-55.7815	Sighting/Hatchling	Orthorectified
2	Brazil	2011	Pantanal (pot. Rio Taquari)	-18.1893	-54.5222	Sighting/Hatchling	Orthorectified
2	Brazil	2011	Pantanal (pot. Rio Coite)	-15.6893	-54.3251	Sighting/Hatchling	Orthorectified
2	Brazil	2011	Rio Madeira	-7.20283	-62.9079	Sighting/Hatchling	Orthorectified
2	Brazil	2011	Rio Madeira	-5.87854	-61.7005	Sighting/Hatchling	Orthorectified
2	Brazil	2011	Rio Madeira	-5.20235	-60.5077	Sighting/Hatchling	Orthorectified
2	Brazil	2011	Rio Madeira	-4.1417	-59.3578	Sighting/Hatchling	Orthorectified
2	Brazil	2011	Rio Madeira	-3.18283	-58.1902	Sighting/Hatchling	Orthorectified
2	Brazil	2011	Rio Madeira	-2.57238	-56.9449	Sighting/Hatchling	Orthorectified
2	Brazil	2011	Amazon Rivers (pot. Rio Negro)	-3.061	-60.2885	Sighting/Hatchling	Orthorectified
3	Brazil	2010	River madeira	-9.18087	-64.6119	Sighting	Reported
3	Brazil	2010	River madeira	-9.15668	-64.5666	Sighting	Reported
3	Brazil	2010	River jaci	-9.45283	-64.4172	Sighting	Reported
3	Brazil	2010	River jaci	-9.39019	-64.3807	Sighting	Reported
3	Brazil	2010	River madeira	-8.83949	-64.0527	Sighting	Reported
3	Brazil	2010	River caripuna	-9.19785	-64.6268	Sighting	Reported
3	Brazil	2010	River caripuna	-9.20289	-64.6318	Sighting	Reported
3	Brazil	2010	River caripuna	-9.20688	-64.6362	Sighting	Reported
3	Brazil	2010	River caripuna	-9.19353	-64.6239	Sighting	Reported
3	Brazil	2011	River florida	-9.12773	-64.5337	Sighting	Reported
3	Brazil	2011	River caripuna	-9.21455	-64.6486	Sighting	Reported
3	Brazil	2011	River caripuna	-9.19785	-64.6279	Sighting	Reported
3	Brazil	2011	River jaci	-9.44871	-64.4274	Sighting	Reported
3	Brazil	2011	River jaci	-9.44821	-64.4275	Sighting	Reported
3	Brazil	2011	River jaci	-9.43594	-64.4117	Sighting	Reported
3	Brazil	2011	River jaci	-9.38329	-64.3954	Sighting	Reported
3	Brazil	2011	River jaci	-9.34768	-64.4006	Sighting	Reported
3	Brazil	2011	River jaci	-9.29105	-64.3967	Sighting	Reported
3	Brazil	2011	River jaci	-9.28804	-64.404	Sighting	Reported
3	Brazil	2011	River madeira	-9.08107	-64.3208	Sighting	Reported
3	Brazil	2011	River madeira	-9.07632	-64.3171	Sighting	Reported
3	Brazil	2011	River madeira	-9.17941	-64.3899	Sighting	Reported
3	Brazil	2011	River madeira	-9.11157	-64.3131	Sighting	Reported
3	Brazil	2011	River madeira	-9.17092	-64.3702	Sighting	Reported
3	Brazil	2011	River madeira	-9.17906	-64.375	Sighting	Reported
3	Brazil	2011	River madeira	-9.07742	-64.3206	Sighting	Reported
3	Brazil	2011	River madeira	-9.02957	-64.2884	Sighting	Reported
3	Brazil	2011	River madeira	-9.0134	-64.2296	Sighting	Reported
3	Brazil	2011	River madeira	-9.07428	-64.3028	Sighting	Reported
3	Brazil	2011	River madeira	-9.01216	-64.1867	Sighting	Reported
3	Brazil	2011	River madeira	-8.9925	-64.1561	Sighting	Reported
3	Brazil	2011	River madeira	-8.99179	-64.1487	Sighting	Reported
3	Brazil	2011	River madeira	-9.20323	-64.6086	Sighting	Reported
3	Brazil	2011	River madeira	-9.18726	-64.5183	Sighting	Reported
3	Brazil	2011	River madeira	-8.80972	-63.983	Sighting	Reported
3	Brazil	2011	River madeira	-8.83175	-63.9759	Sighting	Reported
3	Brazil	2011	River madeira	-8.83356	-63.9882	Sighting	Reported
3	Brazil	2011	River madeira	-8.84712	-63.992	Sighting	Reported
3	Brazil	2011	River madeira	-8.83162	-63.9681	Sighting	Reported
3	Brazil	2011	River madeira	-8.81871	-63.9723	Sighting	Reported
3	Brazil	2011	River madeira	-8.81056	-63.9731	Sighting	Reported
3	Brazil	2011	River caripuna	-9.19693	-64.6276	Sighting	Reported
3	Brazil	2011	River florida	-9.12256	-64.5421	Sighting	Reported
3	Brazil	2011	River madeira	-9.14959	-64.5572	Sighting	Reported
3	Brazil	2011	River madeira	-9.18667	-64.4329	Sighting	Reported
3	Brazil	2011	River madeira	-9.16308	-64.3772	Sighting	Reported
3	Brazil	2011	River madeira	-9.16877	-64.3665	Sighting	Reported
3	Brazil	2011	River madeira	-9.19292	-64.3748	Sighting	Reported
3	Brazil	2011	River madeira	-9.19483	-64.3756	Sighting	Reported
3	Brazil	2011	River ceara	-9.07976	-64.321	Sighting	Reported
3	Brazil	2011	River ceara	-9.07975	-64.3209	Sighting	Reported
3	Brazil	2011	River madeira	-9.06975	-64.3123	Sighting	Reported
3	Brazil	2011	River madeira	-9.4553	-64.4176	Sighting	Reported
3	Brazil	2011	River jaci	-9.38397	-64.3816	Sighting	Reported
3	Brazil	2011	River jaci	-9.34081	-64.4207	Sighting	Reported
3	Brazil	2011	River jaci	-9.33879	-64.4201	Sighting	Reported
3	Brazil	2011	River caracol	-9.20123	-64.3725	Sighting	Reported
3	Brazil	2011	River caracol	-9.20023	-64.3729	Sighting	Reported
3	Brazil	2011	River madeira	-8.83397	-63.9884	Sighting	Reported
3	Brazil	2012	River madeira	-9.24053	-64.394	Sighting	Reported
3	Brazil	2012	River madeira	-9.26021	-64.3915	Sighting	Reported
3	Brazil	2012	River jaci	-9.29282	-64.396	Sighting	Reported
3	Brazil	2012	River jaci	-9.29315	-64.3959	Sighting	Reported
3	Brazil	2012	River jaci	-9.29418	-64.3961	Sighting	Reported
3	Brazil	2012	River jaci	-9.29648	-64.3976	Sighting	Reported
3	Brazil	2012	River jaci	-9.2969	-64.3981	Sighting	Reported
3	Brazil	2012	River jaci	-9.29909	-64.4043	Sighting	Reported
3	Brazil	2012	River jaci	-9.30045	-64.4081	Sighting	Reported
3	Brazil	2012	River jaci	-9.3008	-64.4088	Sighting	Reported
3	Brazil	2012	River jaci	-9.30381	-64.4208	Sighting	Reported
3	Brazil	2012	River jaci	-9.29655	-64.3995	Sighting	Reported
3	Brazil	2012	River jaci	-9.29559	-64.3982	Sighting	Reported
3	Brazil	2012	River jaci	-9.28613	-64.408	Sighting	Reported
3	Brazil	2012	River jaci	-9.27792	-64.4049	Sighting	Reported
3	Brazil	2012	River madeira	-9.15715	-64.3739	Sighting	Reported
3	Brazil	2012	River madeira	-9.0358	-64.2955	Sighting	Reported
3	Brazil	2012	River madeira	-9.01882	-64.2743	Sighting	Reported
3	Brazil	2012	River madeira	-9.01036	-64.2624	Sighting	Reported
3	Brazil	2012	River madeira	-9.01938	-64.2383	Sighting	Reported
3	Brazil	2012	River madeira	-9.04666	-64.2881	Sighting	Reported
3	Brazil	2012	River madeira	-9.05528	-64.2931	Sighting	Reported
3	Brazil	2012	River madeira	-9.45259	-64.416	Sighting	Reported
3	Brazil	2012	River madeira	-9.31705	-64.4144	Sighting	Reported
3	Brazil	2012	River madeira	-9.31899	-64.4191	Sighting	Reported
3	Brazil	2012	River madeira	-9.00408	-64.1787	Sighting	Reported
3	Brazil	2012	River madeira	-8.99222	-64.1502	Sighting	Reported
3	Brazil	2012	River madeira	-8.91727	-64.1061	Sighting	Reported
3	Brazil	2012	River madeira	-8.91634	-64.0894	Sighting	Reported
3	Brazil	2012	River madeira	-8.92297	-64.0806	Sighting	Reported
3	Brazil	2012	River madeira	-8.93265	-64.0683	Sighting	Reported
3	Brazil	2012	River madeira	-8.93282	-64.0682	Sighting	Reported
3	Brazil	2012	River madeira	-8.98669	-64.0853	Sighting	Reported
3	Brazil	2012	River madeira	-8.98827	-64.1019	Sighting	Reported
3	Brazil	2012	River madeira	-8.83811	-64.0229	Sighting	Reported
3	Brazil	2012	River madeira	-8.83958	-64.016	Sighting	Reported
3	Brazil	2012	River madeira	-8.83239	-63.9803	Sighting	Reported
3	Brazil	2012	River madeira	-8.90498	-64.1058	Sighting	Reported
3	Brazil	2012	River madeira	-8.93891	-64.0749	Sighting	Reported
3	Brazil	2012	River jaci	-9.26762	-64.3949	Sighting	Reported
3	Brazil	2012	River madeira	-9.14936	-64.5571	Sighting	Reported
3	Brazil	2012	River madeira	-9.12275	-64.3507	Sighting	Reported
3	Brazil	2012	River madeira	-9.13137	-64.3204	Sighting	Reported
3	Brazil	2012	River madeira	-9.14639	-64.3322	Sighting	Reported
3	Brazil	2012	River madeira	-9.16949	-64.3673	Sighting	Reported
3	Brazil	2012	River jaci	-9.32069	-64.4213	Sighting	Reported
3	Brazil	2012	River jaci	-9.29723	-64.3986	Sighting	Reported
3	Brazil	2012	River jaci	-9.29662	-64.3978	Sighting	Reported
3	Brazil	2012	River jaci	-9.45531	-64.4176	Sighting	Reported
3	Brazil	2012	River madeira	-8.89804	-64.0843	Sighting	Reported
3	Brazil	2012	River madeira	-8.94919	-64.0622	Sighting	Reported
3	Brazil	2012	River madeira	-8.9926	-64.0941	Sighting	Reported
3	Brazil	2012	River madeira	-8.97382	-64.1206	Sighting	Reported
3	Brazil	2013	River jaci	-9.29208	-64.3961	Sighting	Reported
3	Brazil	2013	River jaci	-9.29755	-64.399	Sighting	Reported
3	Brazil	2013	River jaci	-9.2976	-64.3992	Sighting	Reported
3	Brazil	2013	River jaci	-9.29945	-64.4053	Sighting	Reported
3	Brazil	2013	River jaci	-9.30178	-64.4169	Sighting	Reported
3	Brazil	2013	River jaci	-9.40517	-64.4319	Sighting	Reported
3	Brazil	2013	River madeira	-9.14374	-64.517	Sighting	Reported
3	Brazil	2013	River madeira	-9.21167	-64.4088	Sighting	Reported
3	Brazil	2013	River madeira	-9.20887	-64.4227	Sighting	Reported
3	Brazil	2013	River madeira	-9.20326	-64.4352	Sighting	Reported
3	Brazil	2013	River madeira	-9.20184	-64.4374	Sighting	Reported
3	Brazil	2013	River madeira	-9.19976	-64.4427	Sighting	Reported
3	Brazil	2013	River madeira	-9.19771	-64.4474	Sighting	Reported
3	Brazil	2013	River madeira	-9.19738	-64.4481	Sighting	Reported
3	Brazil	2013	River madeira	-9.19537	-64.4517	Sighting	Reported
3	Brazil	2013	River madeira	-9.18661	-64.4665	Sighting	Reported
3	Brazil	2013	River madeira	-9.18576	-64.4679	Sighting	Reported
3	Brazil	2013	River madeira	-9.18769	-64.4261	Sighting	Reported
3	Brazil	2013	River madeira	-9.21712	-64.3757	Sighting	Reported
3	Brazil	2013	River madeira	-9.02243	-64.28	Sighting	Reported
3	Brazil	2013	River madeira	-9.01856	-64.274	Sighting	Reported
3	Brazil	2013	River madeira	-9.01182	-64.1666	Sighting	Reported
3	Brazil	2013	River madeira	-9.09346	-64.3104	Sighting	Reported
3	Brazil	2013	River madeira	-9.17376	-64.3725	Sighting	Reported
3	Brazil	2013	River madeira	-8.83866	-64.0155	Sighting	Reported
3	Brazil	2013	River madeira	-8.8383	-64.0209	Sighting	Reported
3	Brazil	2013	River madeira	-8.8383	-64.0209	Sighting	Reported
3	Brazil	2013	River madeira	-8.86445	-64.0283	Sighting	Reported
3	Brazil	2103	River madeira	-8.83612	-63.9677	Sighting	Reported
3	Brazil	2013	River madeira	-9.14391	-64.5153	Sighting	Reported
3	Brazil	2013	River madeira	-9.20844	-64.6121	Sighting	Reported
3	Brazil	2013	River madeira	-9.14277	-64.3642	Sighting	Reported
3	Brazil	2013	River madeira	-9.18805	-64.3738	Sighting	Reported
3	Brazil	2013	River madeira	-9.18882	-64.3741	Sighting	Reported
3	Brazil	2013	River madeira	-8.95552	-64.0692	Sighting	Reported
3	Brazil	2013	River madeira	-8.98807	-64.1181	Sighting	Reported
3	Brazil	2013	River madeira	-8.9944	-64.1303	Sighting	Reported
3	Brazil	2013	River jaci	-9.33519	-64.4176	Sighting	Reported
3	Brazil	2013	River jaci	-9.29958	-64.4058	Sighting	Reported
3	Brazil	2013	River jaci	-9.28676	-64.4034	Sighting	Reported
3	Brazil	2013	River madeira	-8.83872	-64.0198	Sighting	Reported
3	Brazil	2013	River madeira	-8.84884	-63.9918	Sighting	Reported
3	Brazil	2014	River madeira	-9.14541	-64.5139	Sighting	Reported
3	Brazil	2014	River madeira	-9.19494	-64.4522	Sighting	Reported
3	Brazil	2014	River madeira	-9.25351	-64.3923	Sighting	Reported
3	Brazil	2014	River madeira	-9.18774	-64.425	Sighting	Reported
3	Brazil	2014	River madeira	-9.18869	-64.4188	Sighting	Reported
3	Brazil	2014	River madeira	-9.14623	-64.3662	Sighting	Reported
3	Brazil	2014	River madeira	-9.09229	-64.3096	Sighting	Reported
3	Brazil	2014	River madeira	-8.99237	-64.1577	Sighting	Reported
3	Brazil	2014	River madeira	-9.0379	-64.2821	Sighting	Reported
3	Brazil	2014	River jaci	-9.29688	-64.4007	Sighting	Reported
3	Brazil	2014	River madeira	-8.92295	-64.0806	Sighting	Reported
3	Brazil	2016	River madeira	-9.09207	-64.31	Sighting	Reported
3	Brazil	2016	River madeira	-8.81449	-63.9701	Sighting	Reported
3	Brazil	2017	River madeira	-8.98953	-64.1211	Sighting	Reported
3	Brazil	2017	River madeira	-8.84528	-64.0373	Sighting	Reported
3	Brazil	2018	River madeira	-8.86079	-64.0229	Sighting	Reported
3	Brazil	2018	River madeira	-9.138	-64.533	Sighting	Reported
3	Brazil	2018	River madeira	-9.02153	-64.2618	Sighting	Reported
3	Brazil	2019	River Madeira	-9.18009	-64.3906	Sighting	Reported
3	Brazil	2019	River Madeira	-9.0946	-64.3317	Sighting	Reported
3	Brazil	2019	River Madeira	-8.91717	-64.0887	Sighting	Reported
3	Brazil	2019	River Madeira	-8.88586	-64.0791	Sighting	Reported
3	Brazil	2019	River Madeira	-8.85491	-64.006	Sighting	Reported
5	Brazil	2015	Serranópolis Municipality in southwestern Goiás State, central Brazil	-17.9708	-52.1856	Sighting	Reported
6	Brazil	2015	Igarape da Vaca (11)	3.31665	-59.85	Sighting/Capture	Reported
6	Brazil	2015	Highway BR 174 (near stream) (4)	1.35	-60.6	Sighting/Capture	Reported
6	Brazil	2015	Virua National Park (6)	1.47534	-60.8641	Sighting/Capture	Orthorectified
6	Brazil	2015	Buriti palm groves on the right bank of the Mucajaí River, “Igarapé da Muda” and “Igarapé Trairão” streams (8)	2.46509	-60.8909	Sighting/Capture	Orthorectified
6	Brazil	2015	Buriti palm groves of the left bank of the Mucajaí River, “Igarapé Tacacá” and “Igarapé Santa Rita” streams (9)	2.51193	-60.9024	Sighting/Capture	Orthorectified
7	Colombia	2016	T1_initial_transect_point - Bita River, Vichada	5.56943	-69.4373	Counting transect	Orthorectified
7	Colombia	2016	T1 - Bita River, Vichada	5.57075	-69.4411	Counting transect	Orthorectified
7	Colombia	2016	T1 - Bita River, Vichada	5.57564	-69.4405	Counting transect	Orthorectified
7	Colombia	2016	T1 - Bita River, Vichada	5.57824	-69.4342	Counting transect	Orthorectified
7	Colombia	2016	T1 - Bita River, Vichada	5.58624	-69.4382	Counting transect	Orthorectified
7	Colombia	2016	T1 - Bita River, Vichada	5.59295	-69.4338	Counting transect	Orthorectified
7	Colombia	2016	T1 - Bita River, Vichada	5.5937	-69.4267	Counting transect	Orthorectified
7	Colombia	2016	T1 - Bita River, Vichada	5.5927	-69.4192	Counting transect	Orthorectified
7	Colombia	2016	T1 - Bita River, Vichada	5.5892	-69.4153	Counting transect	Orthorectified
7	Colombia	2016	T1 - Bita River, Vichada	5.5897	-69.4129	Counting transect	Orthorectified
7	Colombia	2016	T1_final_transect_point - Bita River, Vichada	5.59266	-69.4094	Counting transect	Orthorectified
7	Colombia	2016	T2_initial_transect_point - Bita River, Vichada	5.78063	-69.3	Counting transect	Orthorectified
7	Colombia	2016	T2 - Bita River, Vichada	5.78501	-69.293	Counting transect	Orthorectified
7	Colombia	2016	T2 - Bita River, Vichada	5.78482	-69.2854	Counting transect	Orthorectified
7	Colombia	2016	T2 - Bita River, Vichada	5.7763	-69.2852	Counting transect	Orthorectified
7	Colombia	2016	T2 - Bita River, Vichada	5.77859	-69.2952	Counting transect	Orthorectified
7	Colombia	2016	T2 - Bita River, Vichada	5.76916	-69.2925	Counting transect	Orthorectified
7	Colombia	2016	T2 - Bita River, Vichada	5.76412	-69.2913	Counting transect	Orthorectified
7	Colombia	2016	T2 - Bita River, Vichada	5.76079	-69.2829	Counting transect	Orthorectified
7	Colombia	2016	T2 - Bita River, Vichada	5.75598	-69.2784	Counting transect	Orthorectified
7	Colombia	2016	T2 - Bita River, Vichada	5.7616	-69.275	Counting transect	Orthorectified
7	Colombia	2016	T2_final_transect_point - Bita River, Vichada	5.76993	-69.2743	Counting transect	Orthorectified
7	Colombia	2016	T3_inital_transect_point - Bita River, Vichada	5.76937	-69.012	Counting transect	Orthorectified
7	Colombia	2016	T3 - Bita River, Vichada	5.76134	-69.0087	Counting transect	Orthorectified
7	Colombia	2016	T3 - Bita River, Vichada	5.75926	-69.0023	Counting transect	Orthorectified
7	Colombia	2016	T3 - Bita River, Vichada	5.7592	-68.9938	Counting transect	Orthorectified
7	Colombia	2016	T3 - Bita River, Vichada	5.75634	-68.991	Counting transect	Orthorectified
7	Colombia	2016	T3 - Bita River, Vichada	5.7564	-68.9886	Counting transect	Orthorectified
7	Colombia	2016	T3 - Bita River, Vichada	5.76116	-68.985	Counting transect	Orthorectified
7	Colombia	2016	T3 - Bita River, Vichada	5.76134	-68.9773	Counting transect	Orthorectified
7	Colombia	2016	T3 - Bita River, Vichada	5.76045	-68.9687	Counting transect	Orthorectified
7	Colombia	2016	T3 - Bita River, Vichada	5.7611	-68.9596	Counting transect	Orthorectified
7	Colombia	2016	T3 - Bita River, Vichada	5.75474	-68.958	Counting transect	Orthorectified
7	Colombia	2016	T3_final_transect_point - Bita River, Vichada	5.75355	-68.9552	Counting transect	Orthorectified
7	Colombia	2017	T1_initial_transect_point - Bita River, Vichada	5.56943	-69.4373	Counting transect	Orthorectified
7	Colombia	2017	T1 - Bita River, Vichada	5.57075	-69.4411	Counting transect	Orthorectified
7	Colombia	2017	T1 - Bita River, Vichada	5.57564	-69.4405	Counting transect	Orthorectified
7	Colombia	2017	T1 - Bita River, Vichada	5.57824	-69.4342	Counting transect	Orthorectified
7	Colombia	2017	T1 - Bita River, Vichada	5.58624	-69.4382	Counting transect	Orthorectified
7	Colombia	2017	T1 - Bita River, Vichada	5.59295	-69.4338	Counting transect	Orthorectified
7	Colombia	2017	T1 - Bita River, Vichada	5.5937	-69.4267	Counting transect	Orthorectified
7	Colombia	2017	T1 - Bita River, Vichada	5.5927	-69.4192	Counting transect	Orthorectified
7	Colombia	2017	T1 - Bita River, Vichada	5.5892	-69.4153	Counting transect	Orthorectified
7	Colombia	2017	T1 - Bita River, Vichada	5.5897	-69.4129	Counting transect	Orthorectified
7	Colombia	2017	T1_final_transect_point - Bita River, Vichada	5.59266	-69.4094	Counting transect	Orthorectified
7	Colombia	2017	T3_inital_transect_point - Bita River, Vichada	5.76937	-69.012	Counting transect	Orthorectified
7	Colombia	2017	T3 - Bita River, Vichada	5.76134	-69.0087	Counting transect	Orthorectified
7	Colombia	2017	T3 - Bita River, Vichada	5.75926	-69.0023	Counting transect	Orthorectified
7	Colombia	2017	T3 - Bita River, Vichada	5.7592	-68.9938	Counting transect	Orthorectified
7	Colombia	2017	T3 - Bita River, Vichada	5.75634	-68.991	Counting transect	Orthorectified
7	Colombia	2017	T3 - Bita River, Vichada	5.7564	-68.9886	Counting transect	Orthorectified
7	Colombia	2017	T3 - Bita River, Vichada	5.76116	-68.985	Counting transect	Orthorectified
7	Colombia	2017	T3 - Bita River, Vichada	5.76134	-68.9773	Counting transect	Orthorectified
7	Colombia	2017	T3 - Bita River, Vichada	5.76045	-68.9687	Counting transect	Orthorectified
7	Colombia	2017	T3 - Bita River, Vichada	5.7611	-68.9596	Counting transect	Orthorectified
7	Colombia	2017	T3 - Bita River, Vichada	5.75474	-68.958	Counting transect	Orthorectified
7	Colombia	2017	T3_final_transect_point - Bita River, Vichada	5.75355	-68.9552	Counting transect	Orthorectified
7	Colombia	2017	T4_initial_transect_point - Bita River, Vichada	5.8437	-68.6565	Counting transect	Orthorectified
7	Colombia	2017	T4 - Bita River, Vichada	5.84572	-68.6517	Counting transect	Orthorectified
7	Colombia	2017	T4 - Bita River, Vichada	5.84667	-68.6469	Counting transect	Orthorectified
7	Colombia	2017	T4 - Bita River, Vichada	5.83644	-68.6434	Counting transect	Orthorectified
7	Colombia	2017	T4 - Bita River, Vichada	5.83221	-68.6368	Counting transect	Orthorectified
7	Colombia	2017	T4 - Bita River, Vichada	5.83013	-68.6326	Counting transect	Orthorectified
7	Colombia	2017	T4 - Bita River, Vichada	5.8271	-68.6302	Counting transect	Orthorectified
7	Colombia	2017	T4 - Bita River, Vichada	5.8224	-68.6243	Counting transect	Orthorectified
7	Colombia	2017	T4 - Bita River, Vichada	5.81883	-68.6219	Counting transect	Orthorectified
7	Colombia	2017	T4 - Bita River, Vichada	5.81318	-68.6236	Counting transect	Orthorectified
7	Colombia	2017	T4 - Bita River, Vichada	5.81258	-68.6183	Counting transect	Orthorectified
7	Colombia	2017	T4_final_transect_point - Bita River, Vichada	5.80806	-68.6107	Counting transect	Orthorectified
7	Colombia	2017	T5_initial_transect_point - Bita River, Vichada	5.78195	-68.3209	Counting transect	Orthorectified
7	Colombia	2017	T5 - Bita River, Vichada	5.78136	-68.3188	Counting transect	Orthorectified
7	Colombia	2017	T5 - Bita River, Vichada	5.78713	-68.3126	Counting transect	Orthorectified
7	Colombia	2017	T5 - Bita River, Vichada	5.79046	-68.3072	Counting transect	Orthorectified
7	Colombia	2017	T5 - Bita River, Vichada	5.78641	-68.3044	Counting transect	Orthorectified
7	Colombia	2017	T5 - Bita River, Vichada	5.78118	-68.3065	Counting transect	Orthorectified
7	Colombia	2017	T5 - Bita River, Vichada	5.7788	-68.3019	Counting transect	Orthorectified
7	Colombia	2017	T5 - Bita River, Vichada	5.77291	-68.2986	Counting transect	Orthorectified
7	Colombia	2017	T5 - Bita River, Vichada	5.77291	-68.2963	Counting transect	Orthorectified
7	Colombia	2017	T5 - Bita River, Vichada	5.77588	-68.2916	Counting transect	Orthorectified
7	Colombia	2017	T5 - Bita River, Vichada	5.78011	-68.2853	Counting transect	Orthorectified
7	Colombia	2017	T5 - Bita River, Vichada	5.78088	-68.2798	Counting transect	Orthorectified
7	Colombia	2017	T5 - Bita River, Vichada	5.78665	-68.283	Counting transect	Orthorectified
7	Colombia	2017	T5 - Bita River, Vichada	5.78368	-68.2764	Counting transect	Orthorectified
7	Colombia	2017	T5_final_transect_point - Bita River, Vichada	5.78516	-68.2721	Counting transect	Orthorectified
7	Colombia	2017	T6_initial_transect_point - Bita River, Vichada	5.96825	-68.1001	Counting transect	Orthorectified
7	Colombia	2017	T6 - Bita River, Vichada	5.96608	-68.0959	Counting transect	Orthorectified
7	Colombia	2017	T6 - Bita River, Vichada	5.96448	-68.0928	Counting transect	Orthorectified
7	Colombia	2017	T6 - Bita River, Vichada	5.96425	-68.0861	Counting transect	Orthorectified
7	Colombia	2017	T6 - Bita River, Vichada	5.97008	-68.0867	Counting transect	Orthorectified
7	Colombia	2017	T6 - Bita River, Vichada	5.97704	-68.0868	Counting transect	Orthorectified
7	Colombia	2017	T6 - Bita River, Vichada	5.97921	-68.0916	Counting transect	Orthorectified
7	Colombia	2017	T6 - Bita River, Vichada	5.98761	-68.0922	Counting transect	Orthorectified
7	Colombia	2017	T6 - Bita River, Vichada	5.99218	-68.0912	Counting transect	Orthorectified
7	Colombia	2017	T6 - Bita River, Vichada	5.98875	-68.0866	Counting transect	Orthorectified
7	Colombia	2017	T6 - Bita River, Vichada	5.99452	-68.0852	Counting transect	Orthorectified
7	Colombia	2017	T6 - Bita River, Vichada	5.99886	-68.0844	Counting transect	Orthorectified
7	Colombia	2017	T6 - Bita River, Vichada	5.9964	-68.0771	Counting transect	Orthorectified
7	Colombia	2017	T6 - Bita River, Vichada	6.00017	-68.072	Counting transect	Orthorectified
7	Colombia	2017	T6_final_transect_point - Bita River, Vichada	6.00223	-68.0794	Counting transect	Orthorectified
7	Colombia	2017	T8_initial_transect_point - Bita River, Vichada	6.18349	-67.7214	Counting transect	Orthorectified
7	Colombia	2017	T8 - Bita River, Vichada	6.17992	-67.7167	Counting transect	Orthorectified
7	Colombia	2017	T8 - Bita River, Vichada	6.17735	-67.7098	Counting transect	Orthorectified
7	Colombia	2017	T8 - Bita River, Vichada	6.1755	-67.7019	Counting transect	Orthorectified
7	Colombia	2017	T8 - Bita River, Vichada	6.1725	-67.6986	Counting transect	Orthorectified
7	Colombia	2017	T8 - Bita River, Vichada	6.16686	-67.6931	Counting transect	Orthorectified
7	Colombia	2017	T8 - Bita River, Vichada	6.16979	-67.6844	Counting transect	Orthorectified
7	Colombia	2017	T8 - Bita River, Vichada	6.17807	-67.686	Counting transect	Orthorectified
7	Colombia	2017	T8 - Bita River, Vichada	6.18099	-67.6901	Counting transect	Orthorectified
7	Colombia	2017	T8 - Bita River, Vichada	6.18421	-67.6902	Counting transect	Orthorectified
7	Colombia	2017	T8 - Bita River, Vichada	6.18806	-67.6873	Counting transect	Orthorectified
7	Colombia	2017	T8 - Bita River, Vichada	6.19399	-67.6841	Counting transect	Orthorectified
7	Colombia	2017	T8 - Bita River, Vichada	6.20162	-67.6827	Counting transect	Orthorectified
7	Colombia	2017	T8 - Bita River, Vichada	6.2007	-67.6766	Counting transect	Orthorectified
7	Colombia	2017	T8 - Bita River, Vichada	6.19548	-67.6686	Counting transect	Orthorectified
7	Colombia	2017	T8_final_transect_point - Bita River, Vichada	6.18942	-67.6653	Counting transect	Orthorectified
7	Colombia	2017	T3_inital_transect_point - Bita River, Vichada	5.76937	-69.012	Counting transect	Orthorectified
7	Colombia	2017	T3 - Bita River, Vichada	5.76134	-69.0087	Counting transect	Orthorectified
7	Colombia	2017	T3 - Bita River, Vichada	5.75926	-69.0023	Counting transect	Orthorectified
7	Colombia	2017	T3 - Bita River, Vichada	5.7592	-68.9938	Counting transect	Orthorectified
7	Colombia	2017	T3 - Bita River, Vichada	5.75634	-68.991	Counting transect	Orthorectified
7	Colombia	2017	T3 - Bita River, Vichada	5.7564	-68.9886	Counting transect	Orthorectified
7	Colombia	2017	T3 - Bita River, Vichada	5.76116	-68.985	Counting transect	Orthorectified
7	Colombia	2017	T3 - Bita River, Vichada	5.76134	-68.9773	Counting transect	Orthorectified
7	Colombia	2017	T3 - Bita River, Vichada	5.76045	-68.9687	Counting transect	Orthorectified
7	Colombia	2017	T3 - Bita River, Vichada	5.7611	-68.9596	Counting transect	Orthorectified
7	Colombia	2017	T3 - Bita River, Vichada	5.75474	-68.958	Counting transect	Orthorectified
7	Colombia	2017	T3_final_transect_point - Bita River, Vichada	5.75355	-68.9552	Counting transect	Orthorectified
7	Colombia	2017	T6_initial_transect_point - Bita River, Vichada	5.96825	-68.1001	Counting transect	Orthorectified
7	Colombia	2017	T6 - Bita River, Vichada	5.96608	-68.0959	Counting transect	Orthorectified
7	Colombia	2017	T6 - Bita River, Vichada	5.96448	-68.0928	Counting transect	Orthorectified
7	Colombia	2017	T6 - Bita River, Vichada	5.96425	-68.0861	Counting transect	Orthorectified
7	Colombia	2017	T6 - Bita River, Vichada	5.97008	-68.0867	Counting transect	Orthorectified
7	Colombia	2017	T6 - Bita River, Vichada	5.97704	-68.0868	Counting transect	Orthorectified
7	Colombia	2017	T6 - Bita River, Vichada	5.97921	-68.0916	Counting transect	Orthorectified
7	Colombia	2017	T6 - Bita River, Vichada	5.98761	-68.0922	Counting transect	Orthorectified
7	Colombia	2017	T6 - Bita River, Vichada	5.99218	-68.0912	Counting transect	Orthorectified
7	Colombia	2017	T6 - Bita River, Vichada	5.98875	-68.0866	Counting transect	Orthorectified
7	Colombia	2017	T6 - Bita River, Vichada	5.99452	-68.0852	Counting transect	Orthorectified
7	Colombia	2017	T6 - Bita River, Vichada	5.99886	-68.0844	Counting transect	Orthorectified
7	Colombia	2017	T6 - Bita River, Vichada	5.9964	-68.0771	Counting transect	Orthorectified
7	Colombia	2017	T6 - Bita River, Vichada	6.00017	-68.072	Counting transect	Orthorectified
7	Colombia	2017	T6_final_transect_point - Bita River, Vichada	6.00223	-68.0794	Counting transect	Orthorectified
9	Venezuela	1976	Guri Airstrip, near the Rio Tocomita, Estado Bolivar	7.76667	-63.1	Sighting	Reported
9	Venezuela	1976	Puerto Ordaz, Estado Bolivar. Partially constructed drainage of an aluminium factory, adjacent to the Orinoco River.	8.3	-62.8167	Sighting	Reported
9	Venezuela	1978	El Manteco, Estado Bolivar. Road beside the airstrip.	7.35	-62.5333	Sighting	Reported
9	Venezuela	1980	Hato El Diamante, 16 km SE of El Manteco, Estado Bolivar.	7.25	-62.45	Sighting	Reported
9	Venezuela	1980	Gavilan, 40 km SSE of Puerto Ayacucho, Territorio Federal Amazonas. Small puddle on a forest road.	5.56667	-63.3667	Sighting	Reported
9	Venezuela	1981	Granja Santa Barbara, 4 km E of San Felix, Estado Bolivar. Swimming pool of a farmhouse.	8.38333	-62.6167	Sighting	Reported
10	Brazil	2002	Cururu Lake, near Solimoes River, state of Amazonas	-3.57511	-60.6676	Nest	Reported
10	Brazil	2002	Cururu Lake, near Solimoes River, state of Amazonas	-3.57511	-60.6676	Capture	Reported
13	Colombia	1967	Rio Guatiquia	4.135	-73.2612	Sighting	Orthorectified
13	Colombia	1967	Rio Metica	3.92693	-73.0213	Sighting	Orthorectified
13	Colombia	1967	Rio Meta	4.31214	-72.7338	Sighting	Orthorectified
13	Colombia	1967	Rio Manacacias	3.76355	-72.2789	Sighting	Orthorectified
13	Colombia	1967	Rio Cunimia	3.18292	-73.6823	Sighting	Orthorectified
13	Colombia	1967	Rio Guejar	2.92643	-73.608	Sighting	Orthorectified
13	Colombia	1967	Rio Losada	2.18984	-73.8724	Sighting	Orthorectified
13	Colombia	1967	Rio Guaviare o Rio Guayabero	2.36403	-73.1608	Sighting	Orthorectified
13	Colombia	1967	Rio Guayabero	2.78075	-72.3611	Sighting	Orthorectified
13	Colombia	1967	Rio Inirida	2.25644	-71.8186	Sighting	Orthorectified
13	Venezuela	1967	Rio Negro	1.23886	-66.8489	Sighting	Orthorectified
13	Colombia	1967	Rio Pacoa	0.323005	-71.4599	Sighting	Orthorectified
13	Colombia	1967	Rio Cananari	0.539631	-70.9012	Sighting	Orthorectified
13	Colombia	1967	Cano Pacoita	0.391819	-71.0379	Sighting	Orthorectified
13	Colombia	1967	Rio Miriti Parana	-0.999761	-70.5532	Sighting	Orthorectified
13	Colombia	1967	Quebrada s/n northe del Rio Mecaya	0.597214	-75.3515	Sighting	Orthorectified
14	Brazil	1994	09 Site. Miratucu mouth-Catoa, River. Initial transect point	-1.94451	-61.7937	Counting transect	Orthorectified
14	Brazil	1994	09 Site. Miratucu mouth-Catoa, River. Point from transect	-1.94266	-61.7966	Counting transect	Orthorectified
14	Brazil	1994	09 Site. Miratucu mouth-Catoa, River. Point from transect	-1.94183	-61.8018	Counting transect	Orthorectified
14	Brazil	1994	09 Site. Miratucu mouth-Catoa, River. Point from transect	-1.94474	-61.8044	Counting transect	Orthorectified
14	Brazil	1994	09 Site. Miratucu mouth-Catoa, River. Point from transect	-1.94938	-61.8076	Counting transect	Orthorectified
14	Brazil	1994	09 Site. Miratucu mouth-Catoa, River. Point from transect	-1.95277	-61.8	Counting transect	Orthorectified
14	Brazil	1994	09 Site. Miratucu mouth-Catoa, River. Point from transect	-1.95271	-61.8	Counting transect	Orthorectified
14	Brazil	1994	09 Site. Miratucu mouth-Catoa, River. Point from transect	-1.94641	-61.8	Counting transect	Orthorectified
14	Brazil	1994	09 Site. Miratucu mouth-Catoa, River. Point from transect	-1.93879	-61.8	Counting transect	Orthorectified
14	Brazil	1994	09 Site. Miratucu mouth-Catoa, River. Point from transect	-1.9313	-61.8	Counting transect	Orthorectified
14	Brazil	1994	09 Site. Miratucu mouth-Catoa, River. Point from transect	-1.92725	-61.8267	Counting transect	Orthorectified
14	Brazil	1994	09 Site. Miratucu mouth-Catoa, River. Point from transect	-1.93582	-61.8302	Counting transect	Orthorectified
14	Brazil	1994	09 Site. Miratucu mouth-Catoa. River. Final transect point	-1.93707	-61.8322	Counting transect	Orthorectified
14	Brazil	1994	14 Site. Miratucu (Gerley). Stream. Initial transect point	-1.9894	-61.8248	Counting transect	Orthorectified
14	Brazil	1994	14 Site. Miratucu (Gerley). Stream. Point from transect	-1.99204	-61.8212	Counting transect	Orthorectified
14	Brazil	1994	14 Site. Miratucu (Gerley). Stream. Point from transect	-1.99476	-61.8159	Counting transect	Orthorectified
14	Brazil	1994	14 Site. Miratucu (Gerley). Stream. Point from transect	-1.99736	-61.8102	Counting transect	Orthorectified
14	Brazil	1994	14 Site. Miratucu (Gerley). Stream. Point from transect	-2.00036	-61.8048	Counting transect	Orthorectified
14	Brazil	1994	14 Site. Miratucu (Gerley). Stream. Final transect point	-2.00493	-61.8012	Counting transect	Orthorectified
14	Brazil	1994	13 Site. Miratucu mouth-Paje. River. Initial transect point	-1.91705	-61.8844	Counting transect	Orthorectified
14	Brazil	1994	13 Site. Miratucu mouth-Paje. River. Point from transect	-1.91953	-61.8885	Counting transect	Orthorectified
14	Brazil	1994	13 Site. Miratucu mouth-Paje. River. Point from transect	-1.92391	-61.8936	Counting transect	Orthorectified
14	Brazil	1994	13 Site. Miratucu mouth-Paje. River. Point from transect	-1.92305	-61.9014	Counting transect	Orthorectified
14	Brazil	1994	13 Site. Miratucu mouth-Paje. River. Point from transect	-1.92819	-61.9044	Counting transect	Orthorectified
14	Brazil	1994	13 Site. Miratucu mouth-Paje. River. Point from transect	-1.92838	-61.9105	Counting transect	Orthorectified
14	Brazil	1994	13 Site. Miratucu mouth-Paje. River. Point from transect	-1.93	-61.9188	Counting transect	Orthorectified
14	Brazil	1994	13 Site. Miratucu mouth-Paje. River. Point from transect	-1.93142	-61.9242	Counting transect	Orthorectified
14	Brazil	1994	13 Site. Miratucu mouth-Paje. River. Point from transect	-1.93923	-61.9262	Counting transect	Orthorectified
14	Brazil	1994	13 Site. Miratucu mouth-Paje. River. Point from transect	-1.94066	-61.9185	Counting transect	Orthorectified
14	Brazil	1994	13 Site. Miratucu mouth-Paje. River. Point from transect	-1.94618	-61.9206	Counting transect	Orthorectified
14	Brazil	1994	13 Site. Miratucu mouth-Paje. River. Point from transect	-1.95046	-61.9236	Counting transect	Orthorectified
14	Brazil	1994	13 Site. Miratucu mouth-Paje. River. Point from transect	-1.95351	-61.9275	Counting transect	Orthorectified
14	Brazil	1994	13 Site. Miratucu mouth-Paje. River. Point from transect	-1.94503	-61.9336	Counting transect	Orthorectified
14	Brazil	1994	13 Site. Miratucu mouth-Paje. River. Point from transect	-1.94247	-61.938	Counting transect	Orthorectified
14	Brazil	1994	13 Site. Miratucu mouth-Paje. River. Point from transect	-1.94256	-61.9417	Counting transect	Orthorectified
14	Brazil	1994	13 Site. Miratucu mouth-Paje. River. Point from transect	-1.94494	-61.9462	Counting transect	Orthorectified
14	Brazil	1994	13 Site. Miratucu mouth-Paje. River. Point from transect	-1.94884	-61.9485	Counting transect	Orthorectified
14	Brazil	1994	13 Site. Miratucu mouth-Paje. River. Point from transect	-1.95436	-61.9433	Counting transect	Orthorectified
14	Brazil	1994	13 Site. Miratucu mouth-Paje. River. Point from transect	-1.9575	-61.9352	Counting transect	Orthorectified
14	Brazil	1994	13 Site. Miratucu mouth-Paje. River. Point from transect	-1.96302	-61.9298	Counting transect	Orthorectified
14	Brazil	1994	13 Site. Miratucu mouth-Paje. River. Point from transect	-1.96683	-61.9342	Counting transect	Orthorectified
14	Brazil	1994	13 Site. Miratucu mouth-Paje. River. Point from transect	-1.96712	-61.9436	Counting transect	Orthorectified
14	Brazil	1994	13 Site. Miratucu mouth-Paje. River. Point from transect	-1.96702	-61.9501	Counting transect	Orthorectified
14	Brazil	1994	13 Site. Miratucu mouth-Paje. River. Point from transect	-1.96997	-61.9541	Counting transect	Orthorectified
14	Brazil	1994	13 Site. Miratucu mouth-Paje. River. Final transect point	-1.97416	-61.9582	Counting transect	Orthorectified
14	Brazil	1993	04 Site. Preto. Stream. Initial transect point	-1.95193	-61.4556	Counting transect	Orthorectified
14	Brazil	1993	04 Site. Preto. Stream. Point from transect	-1.95111	-61.4499	Counting transect	Orthorectified
14	Brazil	1993	04 Site. Preto. Stream. Point from transect	-1.95121	-61.4472	Counting transect	Orthorectified
14	Brazil	1993	04 Site. Preto. Stream. Point from transect	-1.95571	-61.4455	Counting transect	Orthorectified
14	Brazil	1993	04 Site. Preto. Stream. Point from transect	-1.96453	-61.4442	Counting transect	Orthorectified
14	Brazil	1993	04 Site. Preto. Stream. Point from transect	-1.97074	-61.4404	Counting transect	Orthorectified
14	Brazil	1993	04 Site. Preto. Stream. Final transect point	-1.97527	-61.4359	Counting transect	Orthorectified
14	Brazil	1994	11 Site. Umanapana. Stream. Initial transect point	-2.01398	-62.0792	Counting transect	Orthorectified
14	Brazil	1994	11 Site. Umanapana. Stream. Point from transect	-2.01541	-62.0851	Counting transect	Orthorectified
14	Brazil	1994	11 Site. Umanapana. Stream. Point from transect	-2.01448	-62.0931	Counting transect	Orthorectified
14	Brazil	1994	11 Site. Umanapana. Stream. Point from transect	-2.01455	-62.1015	Counting transect	Orthorectified
14	Brazil	1994	11 Site. Umanapana. Stream. Point from transect	-2.01655	-62.108	Counting transect	Orthorectified
14	Brazil	1994	11 Site. Umanapana. Stream. Point from transect	-2.01912	-62.1103	Counting transect	Orthorectified
14	Brazil	1994	11 Site. Umanapana. Stream. Point from transect	-2.01612	-62.1168	Counting transect	Orthorectified
14	Brazil	1994	11 Site. Umanapana. Stream. Point from transect	-2.02019	-62.1207	Counting transect	Orthorectified
14	Brazil	1994	11 Site. Umanapana. Stream. Final transect point	-2.02205	-62.1248	Counting transect	Orthorectified
15	Bolivia	1986	River Yata	-10.8919	-65.5915	Sighting/Capture	Orthorectified
15	Bolivia	1986	River Madre de Dios	-10.5683	-65.6982	Sighting/Capture	Orthorectified
16	Colombia	2016	T1_initial_transect_point - Bita River, Vichada	5.56943	-69.4373	Counting transect	Orthorectified
16	Colombia	2016	T1 - Bita River, Vichada	5.57075	-69.4411	Counting transect	Orthorectified
16	Colombia	2016	T1 - Bita River, Vichada	5.57564	-69.4405	Counting transect	Orthorectified
16	Colombia	2016	T1 - Bita River, Vichada	5.57824	-69.4342	Counting transect	Orthorectified
16	Colombia	2016	T1 - Bita River, Vichada	5.58624	-69.4382	Counting transect	Orthorectified
16	Colombia	2016	T1 - Bita River, Vichada	5.59295	-69.4338	Counting transect	Orthorectified
16	Colombia	2016	T1 - Bita River, Vichada	5.5937	-69.4267	Counting transect	Orthorectified
16	Colombia	2016	T1 - Bita River, Vichada	5.5927	-69.4192	Counting transect	Orthorectified
16	Colombia	2016	T1 - Bita River, Vichada	5.5892	-69.4153	Counting transect	Orthorectified
16	Colombia	2016	T1 - Bita River, Vichada	5.5897	-69.4129	Counting transect	Orthorectified
16	Colombia	2016	T1_final_transect_point - Bita River, Vichada	5.59266	-69.4094	Counting transect	Orthorectified
16	Colombia	2016	T2_initial_transect_point - Bita River, Vichada	5.78063	-69.3	Counting transect	Orthorectified
16	Colombia	2016	T2 - Bita River, Vichada	5.78501	-69.293	Counting transect	Orthorectified
16	Colombia	2016	T2 - Bita River, Vichada	5.78482	-69.2854	Counting transect	Orthorectified
16	Colombia	2016	T2 - Bita River, Vichada	5.7763	-69.2852	Counting transect	Orthorectified
16	Colombia	2016	T2 - Bita River, Vichada	5.77859	-69.2952	Counting transect	Orthorectified
16	Colombia	2016	T2 - Bita River, Vichada	5.76916	-69.2925	Counting transect	Orthorectified
16	Colombia	2016	T2 - Bita River, Vichada	5.76412	-69.2913	Counting transect	Orthorectified
16	Colombia	2016	T2 - Bita River, Vichada	5.76079	-69.2829	Counting transect	Orthorectified
16	Colombia	2016	T2 - Bita River, Vichada	5.75598	-69.2784	Counting transect	Orthorectified
16	Colombia	2016	T2 - Bita River, Vichada	5.7616	-69.275	Counting transect	Orthorectified
16	Colombia	2016	T2_final_transect_point - Bita River, Vichada	5.76993	-69.2743	Counting transect	Orthorectified
16	Colombia	2016	T3_inital_transect_point - Bita River, Vichada	5.76937	-69.012	Counting transect	Orthorectified
16	Colombia	2016	T3 - Bita River, Vichada	5.76134	-69.0087	Counting transect	Orthorectified
16	Colombia	2016	T3 - Bita River, Vichada	5.75926	-69.0023	Counting transect	Orthorectified
16	Colombia	2016	T3 - Bita River, Vichada	5.7592	-68.9938	Counting transect	Orthorectified
16	Colombia	2016	T3 - Bita River, Vichada	5.75634	-68.991	Counting transect	Orthorectified
16	Colombia	2016	T3 - Bita River, Vichada	5.7564	-68.9886	Counting transect	Orthorectified
16	Colombia	2016	T3 - Bita River, Vichada	5.76116	-68.985	Counting transect	Orthorectified
16	Colombia	2016	T3 - Bita River, Vichada	5.76134	-68.9773	Counting transect	Orthorectified
16	Colombia	2016	T3 - Bita River, Vichada	5.76045	-68.9687	Counting transect	Orthorectified
16	Colombia	2016	T3 - Bita River, Vichada	5.7611	-68.9596	Counting transect	Orthorectified
16	Colombia	2016	T3 - Bita River, Vichada	5.75474	-68.958	Counting transect	Orthorectified
16	Colombia	2016	T3_final_transect_point - Bita River, Vichada	5.75355	-68.9552	Counting transect	Orthorectified
16	Colombia	2017	T1_initial_transect_point - Bita River, Vichada	5.56943	-69.4373	Counting transect	Orthorectified
16	Colombia	2017	T1 - Bita River, Vichada	5.57075	-69.4411	Counting transect	Orthorectified
16	Colombia	2017	T1 - Bita River, Vichada	5.57564	-69.4405	Counting transect	Orthorectified
16	Colombia	2017	T1 - Bita River, Vichada	5.57824	-69.4342	Counting transect	Orthorectified
16	Colombia	2017	T1 - Bita River, Vichada	5.58624	-69.4382	Counting transect	Orthorectified
16	Colombia	2017	T1 - Bita River, Vichada	5.59295	-69.4338	Counting transect	Orthorectified
16	Colombia	2017	T1 - Bita River, Vichada	5.5937	-69.4267	Counting transect	Orthorectified
16	Colombia	2017	T1 - Bita River, Vichada	5.5927	-69.4192	Counting transect	Orthorectified
16	Colombia	2017	T1 - Bita River, Vichada	5.5892	-69.4153	Counting transect	Orthorectified
16	Colombia	2017	T1 - Bita River, Vichada	5.5897	-69.4129	Counting transect	Orthorectified
16	Colombia	2017	T1_final_transect_point - Bita River, Vichada	5.59266	-69.4094	Counting transect	Orthorectified
16	Colombia	2017	T3_inital_transect_point - Bita River, Vichada	5.76937	-69.012	Counting transect	Orthorectified
16	Colombia	2017	T3 - Bita River, Vichada	5.76134	-69.0087	Counting transect	Orthorectified
16	Colombia	2017	T3 - Bita River, Vichada	5.75926	-69.0023	Counting transect	Orthorectified
16	Colombia	2017	T3 - Bita River, Vichada	5.7592	-68.9938	Counting transect	Orthorectified
16	Colombia	2017	T3 - Bita River, Vichada	5.75634	-68.991	Counting transect	Orthorectified
16	Colombia	2017	T3 - Bita River, Vichada	5.7564	-68.9886	Counting transect	Orthorectified
16	Colombia	2017	T3 - Bita River, Vichada	5.76116	-68.985	Counting transect	Orthorectified
16	Colombia	2017	T3 - Bita River, Vichada	5.76134	-68.9773	Counting transect	Orthorectified
16	Colombia	2017	T3 - Bita River, Vichada	5.76045	-68.9687	Counting transect	Orthorectified
16	Colombia	2017	T3 - Bita River, Vichada	5.7611	-68.9596	Counting transect	Orthorectified
16	Colombia	2017	T3 - Bita River, Vichada	5.75474	-68.958	Counting transect	Orthorectified
16	Colombia	2017	T3_final_transect_point - Bita River, Vichada	5.75355	-68.9552	Counting transect	Orthorectified
16	Colombia	2017	T4_initial_transect_point - Bita River, Vichada	5.8437	-68.6565	Counting transect	Orthorectified
16	Colombia	2017	T4 - Bita River, Vichada	5.84572	-68.6517	Counting transect	Orthorectified
16	Colombia	2017	T4 - Bita River, Vichada	5.84667	-68.6469	Counting transect	Orthorectified
16	Colombia	2017	T4 - Bita River, Vichada	5.83644	-68.6434	Counting transect	Orthorectified
16	Colombia	2017	T4 - Bita River, Vichada	5.83221	-68.6368	Counting transect	Orthorectified
16	Colombia	2017	T4 - Bita River, Vichada	5.83013	-68.6326	Counting transect	Orthorectified
16	Colombia	2017	T4 - Bita River, Vichada	5.8271	-68.6302	Counting transect	Orthorectified
16	Colombia	2017	T4 - Bita River, Vichada	5.8224	-68.6243	Counting transect	Orthorectified
16	Colombia	2017	T4 - Bita River, Vichada	5.81883	-68.6219	Counting transect	Orthorectified
16	Colombia	2017	T4 - Bita River, Vichada	5.81318	-68.6236	Counting transect	Orthorectified
16	Colombia	2017	T4 - Bita River, Vichada	5.81258	-68.6183	Counting transect	Orthorectified
16	Colombia	2017	T4_final_transect_point - Bita River, Vichada	5.80806	-68.6107	Counting transect	Orthorectified
16	Colombia	2017	T5_initial_transect_point - Bita River, Vichada	5.78195	-68.3209	Counting transect	Orthorectified
16	Colombia	2017	T5 - Bita River, Vichada	5.78136	-68.3188	Counting transect	Orthorectified
16	Colombia	2017	T5 - Bita River, Vichada	5.78713	-68.3126	Counting transect	Orthorectified
16	Colombia	2017	T5 - Bita River, Vichada	5.79046	-68.3072	Counting transect	Orthorectified
16	Colombia	2017	T5 - Bita River, Vichada	5.78641	-68.3044	Counting transect	Orthorectified
16	Colombia	2017	T5 - Bita River, Vichada	5.78118	-68.3065	Counting transect	Orthorectified
16	Colombia	2017	T5 - Bita River, Vichada	5.7788	-68.3019	Counting transect	Orthorectified
16	Colombia	2017	T5 - Bita River, Vichada	5.77291	-68.2986	Counting transect	Orthorectified
16	Colombia	2017	T5 - Bita River, Vichada	5.77291	-68.2963	Counting transect	Orthorectified
16	Colombia	2017	T5 - Bita River, Vichada	5.77588	-68.2916	Counting transect	Orthorectified
16	Colombia	2017	T5 - Bita River, Vichada	5.78011	-68.2853	Counting transect	Orthorectified
16	Colombia	2017	T5 - Bita River, Vichada	5.78088	-68.2798	Counting transect	Orthorectified
16	Colombia	2017	T5 - Bita River, Vichada	5.78665	-68.283	Counting transect	Orthorectified
16	Colombia	2017	T5 - Bita River, Vichada	5.78368	-68.2764	Counting transect	Orthorectified
16	Colombia	2017	T5_final_transect_point - Bita River, Vichada	5.78516	-68.2721	Counting transect	Orthorectified
16	Colombia	2017	T6_initial_transect_point - Bita River, Vichada	5.96825	-68.1001	Counting transect	Orthorectified
16	Colombia	2017	T6 - Bita River, Vichada	5.96608	-68.0959	Counting transect	Orthorectified
16	Colombia	2017	T6 - Bita River, Vichada	5.96448	-68.0928	Counting transect	Orthorectified
16	Colombia	2017	T6 - Bita River, Vichada	5.96425	-68.0861	Counting transect	Orthorectified
16	Colombia	2017	T6 - Bita River, Vichada	5.97008	-68.0867	Counting transect	Orthorectified
16	Colombia	2017	T6 - Bita River, Vichada	5.97704	-68.0868	Counting transect	Orthorectified
16	Colombia	2017	T6 - Bita River, Vichada	5.97921	-68.0916	Counting transect	Orthorectified
16	Colombia	2017	T6 - Bita River, Vichada	5.98761	-68.0922	Counting transect	Orthorectified
16	Colombia	2017	T6 - Bita River, Vichada	5.99218	-68.0912	Counting transect	Orthorectified
16	Colombia	2017	T6 - Bita River, Vichada	5.98875	-68.0866	Counting transect	Orthorectified
16	Colombia	2017	T6 - Bita River, Vichada	5.99452	-68.0852	Counting transect	Orthorectified
16	Colombia	2017	T6 - Bita River, Vichada	5.99886	-68.0844	Counting transect	Orthorectified
16	Colombia	2017	T6 - Bita River, Vichada	5.9964	-68.0771	Counting transect	Orthorectified
16	Colombia	2017	T6 - Bita River, Vichada	6.00017	-68.072	Counting transect	Orthorectified
16	Colombia	2017	T6_final_transect_point - Bita River, Vichada	6.00223	-68.0794	Counting transect	Orthorectified
16	Colombia	2017	T8_initial_transect_point - Bita River, Vichada	6.18349	-67.7214	Counting transect	Orthorectified
16	Colombia	2017	T8 - Bita River, Vichada	6.17992	-67.7167	Counting transect	Orthorectified
16	Colombia	2017	T8 - Bita River, Vichada	6.17735	-67.7098	Counting transect	Orthorectified
16	Colombia	2017	T8 - Bita River, Vichada	6.1755	-67.7019	Counting transect	Orthorectified
16	Colombia	2017	T8 - Bita River, Vichada	6.1725	-67.6986	Counting transect	Orthorectified
16	Colombia	2017	T8 - Bita River, Vichada	6.16686	-67.6931	Counting transect	Orthorectified
16	Colombia	2017	T8 - Bita River, Vichada	6.16979	-67.6844	Counting transect	Orthorectified
16	Colombia	2017	T8 - Bita River, Vichada	6.17807	-67.686	Counting transect	Orthorectified
16	Colombia	2017	T8 - Bita River, Vichada	6.18099	-67.6901	Counting transect	Orthorectified
16	Colombia	2017	T8 - Bita River, Vichada	6.18421	-67.6902	Counting transect	Orthorectified
16	Colombia	2017	T8 - Bita River, Vichada	6.18806	-67.6873	Counting transect	Orthorectified
16	Colombia	2017	T8 - Bita River, Vichada	6.19399	-67.6841	Counting transect	Orthorectified
16	Colombia	2017	T8 - Bita River, Vichada	6.20162	-67.6827	Counting transect	Orthorectified
16	Colombia	2017	T8 - Bita River, Vichada	6.2007	-67.6766	Counting transect	Orthorectified
16	Colombia	2017	T8 - Bita River, Vichada	6.19548	-67.6686	Counting transect	Orthorectified
16	Colombia	2017	T8_final_transect_point - Bita River, Vichada	6.18942	-67.6653	Counting transect	Orthorectified
16	Colombia	2017	T3_inital_transect_point - Bita River, Vichada	5.76937	-69.012	Counting transect	Orthorectified
16	Colombia	2017	T3 - Bita River, Vichada	5.76134	-69.0087	Counting transect	Orthorectified
16	Colombia	2017	T3 - Bita River, Vichada	5.75926	-69.0023	Counting transect	Orthorectified
16	Colombia	2017	T3 - Bita River, Vichada	5.7592	-68.9938	Counting transect	Orthorectified
16	Colombia	2017	T3 - Bita River, Vichada	5.75634	-68.991	Counting transect	Orthorectified
16	Colombia	2017	T3 - Bita River, Vichada	5.7564	-68.9886	Counting transect	Orthorectified
16	Colombia	2017	T3 - Bita River, Vichada	5.76116	-68.985	Counting transect	Orthorectified
16	Colombia	2017	T3 - Bita River, Vichada	5.76134	-68.9773	Counting transect	Orthorectified
16	Colombia	2017	T3 - Bita River, Vichada	5.76045	-68.9687	Counting transect	Orthorectified
16	Colombia	2017	T3 - Bita River, Vichada	5.7611	-68.9596	Counting transect	Orthorectified
16	Colombia	2017	T3 - Bita River, Vichada	5.75474	-68.958	Counting transect	Orthorectified
16	Colombia	2017	T3_final_transect_point - Bita River, Vichada	5.75355	-68.9552	Counting transect	Orthorectified
16	Colombia	2017	T6_initial_transect_point - Bita River, Vichada	5.96825	-68.1001	Counting transect	Orthorectified
16	Colombia	2017	T6 - Bita River, Vichada	5.96608	-68.0959	Counting transect	Orthorectified
16	Colombia	2017	T6 - Bita River, Vichada	5.96448	-68.0928	Counting transect	Orthorectified
16	Colombia	2017	T6 - Bita River, Vichada	5.96425	-68.0861	Counting transect	Orthorectified
16	Colombia	2017	T6 - Bita River, Vichada	5.97008	-68.0867	Counting transect	Orthorectified
16	Colombia	2017	T6 - Bita River, Vichada	5.97704	-68.0868	Counting transect	Orthorectified
16	Colombia	2017	T6 - Bita River, Vichada	5.97921	-68.0916	Counting transect	Orthorectified
16	Colombia	2017	T6 - Bita River, Vichada	5.98761	-68.0922	Counting transect	Orthorectified
16	Colombia	2017	T6 - Bita River, Vichada	5.99218	-68.0912	Counting transect	Orthorectified
16	Colombia	2017	T6 - Bita River, Vichada	5.98875	-68.0866	Counting transect	Orthorectified
16	Colombia	2017	T6 - Bita River, Vichada	5.99452	-68.0852	Counting transect	Orthorectified
16	Colombia	2017	T6 - Bita River, Vichada	5.99886	-68.0844	Counting transect	Orthorectified
16	Colombia	2017	T6 - Bita River, Vichada	5.9964	-68.0771	Counting transect	Orthorectified
16	Colombia	2017	T6 - Bita River, Vichada	6.00017	-68.072	Counting transect	Orthorectified
16	Colombia	2017	T6_final_transect_point - Bita River, Vichada	6.00223	-68.0794	Counting transect	Orthorectified
17	Venezuela	2008	River Canjilones	8.2923	-65.0038	Sighting/Capture	Reported/Orthorectified
17	Venezuela	2008	River Canjilones	8.2939	-65.0122	Sighting/Capture	Reported/Orthorectified
17	Venezuela	2008	River Canjilones	8.29735	-65.0158	Sighting/Capture	Reported/Orthorectified
17	Venezuela	2008	River Canjilones	8.29732	-65.0169	Sighting/Capture	Reported/Orthorectified
17	Venezuela	2008	River Canjilones	8.2973	-65.0173	Sighting/Capture	Reported/Orthorectified
17	Venezuela	2008	River Canjilones	8.29566	-65.019	Sighting/Capture	Reported/Orthorectified
17	Venezuela	2008	River Canjilones	8.29321	-65.0206	Sighting/Capture	Reported/Orthorectified
17	Venezuela	2008	River Canjilones	8.29145	-65.0207	Sighting/Capture	Reported/Orthorectified
17	Venezuela	2008	River Canjilones	8.29005	-65.0221	Sighting/Capture	Reported/Orthorectified
17	Venezuela	2008	River Canjilones	8.29153	-65.0273	Sighting/Capture	Reported/Orthorectified
17	Venezuela	2008	River Canjilones	8.28921	-65.0291	Sighting/Capture	Reported/Orthorectified
17	Venezuela	2008	River Canjilones	8.29379	-65.032	Sighting/Capture	Reported/Orthorectified
17	Venezuela	2008	River Canjilones	8.28985	-65.0473	Sighting/Capture	Reported/Orthorectified
17	Venezuela	2008	River Canjilones	8.28689	-65.0467	Sighting/Capture	Reported/Orthorectified
17	Venezuela	2008	River Canjilones. Initial transect point	8.29467	-64.9971	Counting transect	Orthorectified
17	Venezuela	2008	River Canjilones. Point from transect	8.29467	-65.0019	Counting transect	Orthorectified
17	Venezuela	2008	River Canjilones. Point from transect	8.29354	-65.0108	Counting transect	Orthorectified
17	Venezuela	2008	River Canjilones. Point from transect	8.29414	-65.0193	Counting transect	Orthorectified
17	Venezuela	2008	River Canjilones. Point from transect	8.29224	-65.0266	Counting transect	Orthorectified
17	Venezuela	2008	River Canjilones. Point from transect	8.2892	-65.0297	Counting transect	Orthorectified
17	Venezuela	2008	River Canjilones. Point from transect	8.29295	-65.0348	Counting transect	Orthorectified
17	Venezuela	2008	River Canjilones. Point from transect	8.28917	-65.0416	Counting transect	Orthorectified
17	Venezuela	2008	River Canjilones. Point from transect	8.29042	-65.0414	Counting transect	Orthorectified
17	Venezuela	2008	River Canjilones. Final transect point	8.29027	-65.0512	Counting transect	Orthorectified
17	Venezuela	2008	River Canjilones. Initial transect point	8.29467	-64.9971	Counting transect	Orthorectified
17	Venezuela	2008	River Canjilones. Point from transect	8.29467	-65.0019	Counting transect	Orthorectified
17	Venezuela	2008	River Canjilones. Point from transect	8.29354	-65.0108	Counting transect	Orthorectified
17	Venezuela	2008	River Canjilones. Point from transect	8.29414	-65.0193	Counting transect	Orthorectified
17	Venezuela	2008	River Canjilones. Point from transect	8.29224	-65.0266	Counting transect	Orthorectified
17	Venezuela	2008	River Canjilones. Point from transect	8.2892	-65.0297	Counting transect	Orthorectified
17	Venezuela	2008	River Canjilones. Point from transect	8.29295	-65.0348	Counting transect	Orthorectified
17	Venezuela	2008	River Canjilones. Point from transect	8.28917	-65.0416	Counting transect	Orthorectified
17	Venezuela	2008	River Canjilones. Point from transect	8.29042	-65.0414	Counting transect	Orthorectified
17	Venezuela	2008	River Canjilones. Final transect point	8.29027	-65.0512	Counting transect	Orthorectified
17	Venezuela	2008	River Negro	8.34273	-64.9747	Sighting/Capture	Reported/Orthorectified
17	Venezuela	2008	River Negro	8.34225	-64.9758	Sighting/Capture	Reported/Orthorectified
17	Venezuela	2008	River Negro	8.34252	-64.9763	Sighting/Capture	Reported/Orthorectified
17	Venezuela	2008	River Negro	8.34269	-64.9777	Sighting/Capture	Reported/Orthorectified
17	Venezuela	2008	River Negro	8.34752	-64.9899	Sighting/Capture	Reported/Orthorectified
17	Venezuela	2008	River Negro	8.34761	-64.9907	Sighting/Capture	Reported/Orthorectified
17	Venezuela	2008	River Negro	8.35458	-64.9804	Sighting/Capture	Reported/Orthorectified
17	Venezuela	2008	River Negro	8.34883	-64.9952	Sighting/Capture	Reported/Orthorectified
17	Venezuela	2008	River Negro	8.34717	-64.9961	Sighting/Capture	Reported/Orthorectified
17	Venezuela	2008	River Negro	8.34571	-64.9969	Sighting/Capture	Reported/Orthorectified
17	Venezuela	2008	River Negro	8.33957	-65.0023	Sighting/Capture	Reported/Orthorectified
17	Venezuela	2008	River Negro	8.33835	-65.0027	Sighting/Capture	Reported/Orthorectified
17	Venezuela	2008	River Negro	8.33998	-65.0077	Sighting/Capture	Reported/Orthorectified
17	Venezuela	2008	River Negro	8.33885	-65.0079	Sighting/Capture	Reported/Orthorectified
17	Venezuela	2008	River Negro	8.3382	-65.0071	Sighting/Capture	Reported/Orthorectified
17	Venezuela	2008	River Negro	8.33782	-65.0075	Sighting/Capture	Reported/Orthorectified
17	Venezuela	2008	River Negro	8.33464	-65.012	Sighting/Capture	Reported/Orthorectified
17	Venezuela	2008	River Negro	8.33382	-65.0116	Sighting/Capture	Reported/Orthorectified
17	Venezuela	2008	River Negro	8.33337	-65.0142	Sighting/Capture	Reported/Orthorectified
17	Venezuela	2008	River Negro	8.33279	-65.015	Sighting/Capture	Reported/Orthorectified
17	Venezuela	2008	River Negro	8.33003	-65.0163	Sighting/Capture	Reported/Orthorectified
17	Venezuela	2008	River Negro	8.3311	-65.0186	Sighting/Capture	Reported/Orthorectified
17	Venezuela	2008	River Negro	8.33053	-65.0187	Sighting/Capture	Reported/Orthorectified
17	Venezuela	2008	River Negro	8.32993	-65.0186	Sighting/Capture	Reported/Orthorectified
17	Venezuela	2008	River Negro	8.32939	-65.0187	Sighting/Capture	Reported/Orthorectified
17	Venezuela	2008	River Negro	8.32886	-65.0188	Sighting/Capture	Reported/Orthorectified
17	Venezuela	2008	River Negro	8.32689	-65.0194	Sighting/Capture	Reported/Orthorectified
17	Venezuela	2008	River Negro	8.32655	-65.0206	Sighting/Capture	Reported/Orthorectified
17	Venezuela	2008	River Negro	8.32571	-65.0211	Sighting/Capture	Reported/Orthorectified
17	Venezuela	2008	River Negro	8.32507	-65.0211	Sighting/Capture	Reported/Orthorectified
17	Venezuela	2008	River Negro	8.3226	-65.0231	Sighting/Capture	Reported/Orthorectified
17	Venezuela	2008	River Negro	8.32229	-65.0236	Sighting/Capture	Reported/Orthorectified
17	Venezuela	2008	River Negro	8.32324	-65.03	Sighting/Capture	Reported/Orthorectified
17	Venezuela	2008	River Negro	8.32184	-65.03	Sighting/Capture	Reported/Orthorectified
17	Venezuela	2008	River Negro	8.3201	-65.0305	Sighting/Capture	Reported/Orthorectified
17	Venezuela	2008	River Negro	8.31976	-65.0315	Sighting/Capture	Reported/Orthorectified
17	Venezuela	2008	River Negro	8.32104	-65.0313	Sighting/Capture	Reported/Orthorectified
17	Venezuela	2008	River Negro	8.31965	-65.0352	Sighting/Capture	Reported/Orthorectified
17	Venezuela	2008	River Negro	8.31772	-65.0373	Sighting/Capture	Reported/Orthorectified
17	Venezuela	2008	River Negro	8.31846	-65.0409	Sighting/Capture	Reported/Orthorectified
17	Venezuela	2008	River Negro. Initial transect point	8.33932	-64.9749	Counting transect	Orthorectified
17	Venezuela	2008	River Negro. Point from transect	8.34233	-64.9789	Counting transect	Orthorectified
17	Venezuela	2008	River Negro. Point from transect	8.34548	-64.9851	Counting transect	Orthorectified
17	Venezuela	2008	River Negro. Point from transect	8.3541	-64.9798	Counting transect	Orthorectified
17	Venezuela	2008	River Negro. Point from transect	8.35113	-64.9855	Counting transect	Orthorectified
17	Venezuela	2008	River Negro. Point from transect	8.34899	-64.9939	Counting transect	Orthorectified
17	Venezuela	2008	River Negro. Point from transect	8.34488	-64.9968	Counting transect	Orthorectified
17	Venezuela	2008	River Negro. Point from transect	8.34316	-65.0005	Counting transect	Orthorectified
17	Venezuela	2008	River Negro. Point from transect	8.33911	-65.0038	Counting transect	Orthorectified
17	Venezuela	2008	River Negro. Point from transect	8.34054	-65.007	Counting transect	Orthorectified
17	Venezuela	2008	River Negro. Point from transect	8.33822	-65.0122	Counting transect	Orthorectified
17	Venezuela	2008	River Negro. Point from transect	8.33236	-65.0158	Counting transect	Orthorectified
17	Venezuela	2008	River Negro. Point from transect	8.32786	-65.0188	Counting transect	Orthorectified
17	Venezuela	2008	River Negro. Point from transect	8.32245	-65.0248	Counting transect	Orthorectified
17	Venezuela	2008	River Negro. Point from transect	8.32483	-65.0289	Counting transect	Orthorectified
17	Venezuela	2008	River Negro. Point from transect	8.32138	-65.036	Counting transect	Orthorectified
17	Venezuela	2008	River Negro. Point from transect	8.31775	-65.0436	Counting transect	Orthorectified
17	Venezuela	2008	River Negro. Final transect point	8.31745	-65.0516	Counting transect	Orthorectified
17	Venezuela	2008	River Claro	8.31757	-65.0524	Sighting/Capture	Reported/Orthorectified
17	Venezuela	2008	River Claro	8.31678	-65.0522	Sighting/Capture	Reported/Orthorectified
17	Venezuela	2008	River Claro	8.34101	-65.0474	Sighting/Capture	Reported/Orthorectified
17	Venezuela	2008	River Claro. Initial transect point	8.31365	-65.0518	Counting transect	Orthorectified
17	Venezuela	2008	River Claro. Point from transect	8.31971	-65.0517	Counting transect	Orthorectified
17	Venezuela	2008	River Claro. Point from transect	8.32298	-65.0472	Counting transect	Orthorectified
17	Venezuela	2008	River Claro. Point from transect	8.32804	-65.0444	Counting transect	Orthorectified
17	Venezuela	2008	River Claro. Point from transect	8.3353	-65.0443	Counting transect	Orthorectified
17	Venezuela	2008	River Claro. Point from transect	8.34398	-65.0436	Counting transect	Orthorectified
17	Venezuela	2008	River Claro. Point from transect	8.35023	-65.0411	Counting transect	Orthorectified
17	Venezuela	2008	River Claro. Point from transect	8.35344	-65.0386	Counting transect	Orthorectified
17	Venezuela	2008	River Claro. Final transect point	8.35689	-65.0443	Counting transect	Orthorectified
17	Venezuela	2008	River Palo a Pique	8.36557	-65.0075	Sighting/Capture	Reported/Orthorectified
17	Venezuela	2008	River Palo a Pique	8.36242	-65.0113	Sighting/Capture	Reported/Orthorectified
17	Venezuela	2008	River Palo a Pique	8.36171	-65.0125	Sighting/Capture	Reported/Orthorectified
17	Venezuela	2008	River Palo a Pique	8.36117	-65.0138	Sighting/Capture	Reported/Orthorectified
17	Venezuela	2009	River Mapire	8.23724	-64.9443	Sighting/Capture	Reported/Orthorectified
17	Venezuela	2009	River Mapire	8.23851	-64.9459	Sighting/Capture	Reported/Orthorectified
17	Venezuela	2009	River Mapire	8.23996	-64.9476	Sighting/Capture	Reported/Orthorectified
17	Venezuela	2009	River Mapire	8.24196	-64.9489	Sighting/Capture	Reported/Orthorectified
17	Venezuela	2009	River Mapire	8.24348	-64.9491	Sighting/Capture	Reported/Orthorectified
17	Venezuela	2009	River Mapire. Initial transect point	8.23635	-64.9428	Counting transect	Orthorectified
17	Venezuela	2009	River Mapire. Point from transect	8.24275	-64.9494	Counting transect	Orthorectified
17	Venezuela	2009	River Mapire. Point from transect	8.24539	-64.946	Counting transect	Orthorectified
17	Venezuela	2009	River Mapire. Point from transect	8.24917	-64.9464	Counting transect	Orthorectified
17	Venezuela	2009	River Mapiri. Final transect Point	8.25042	-64.9478	Counting transect	Orthorectified
18	Venezuela	1984	Rio Caris	8.79988	-64.2657	Sighting	Reported/Orthorectified
18	Venezuela	1984	Paso Bajito, Rio Moquete	8.58333	-64.2167	Sighting	Reported/Orthorectified
18	Venezuela	1984	Rio Cinaruco	6.57985	-67.5258	Sighting	Reported/Orthorectified
18	Venezuela	1984	Caño Cararabo, Cararabo, Rio Meta	6.13333	-69.3167	Sighting	Reported/Orthorectified
18	Venezuela	1984	Guri, Rio Tocomita	7.76667	-63.1	Sighting	Reported/Orthorectified
18	Venezuela	1984	Ciudad Guayana, Venalum	8.3	-62.8167	Sighting	Reported/Orthorectified
18	Venezuela	1984	El Manteco	7.35	-62.5333	Sighting	Reported/Orthorectified
18	Venezuela	1984	Hato El Diamante	7.25	-62.45	Sighting	Reported/Orthorectified
18	Venezuela	1984	Granja Santa Barbara, 4 km este de San Felix	8.38333	-62.6167	Sighting	Reported/Orthorectified
18	Venezuela	1984	Campamento Rudi, Ucaima	6.23292	-62.8181	Sighting	Reported/Orthorectified
18	Venezuela	1984	Rio San Juan	10.1756	-63.0572	Sighting	Reported/Orthorectified
18	Venezuela	1984	Caño Atacavi	3.16765	-67.0852	Sighting	Reported/Orthorectified
18	Venezuela	1984	Gavilan, 40 km sureste de Puerto Ayacucho	5.53216	-67.3838	Sighting	Reported/Orthorectified
18	Venezuela	1984	Laguna de las Vacas, Mavaca	2.5	-65.1667	Sighting	Reported/Orthorectified
18	Venezuela	1984	River Yagua, Cano Matiberu	3.741	-66.4949	Sighting	Orthorectified
20	Peru	2009	Pozo don Pedro	-12.5632	-70.1176	Sighting	Reported
21	Brazil	2011	Santa Rita headwater stream. Initial transect point (pot.)	-15.2353	-45.654	Capture	Reported/Orthorectified
21	Brazil	2011	Santa Rita headwater stream	-15.2345	-45.6555	Capture	Reported/Orthorectified
21	Brazil	2011	Santa Rita headwater stream	-15.2322	-45.6609	Capture	Reported/Orthorectified
21	Brazil	2011	Santa Rita headwater stream	-15.238	-45.6623	Capture	Reported/Orthorectified
21	Brazil	2011	Santa Rita headwater stream	-15.2365	-45.6691	Capture	Reported/Orthorectified
21	Brazil	2011	Santa Rita headwater stream	-15.2316	-45.6695	Capture	Reported/Orthorectified
21	Brazil	2011	Santa Rita headwater stream	-15.2281	-45.6763	Capture	Reported/Orthorectified
21	Brazil	2011	Santa Rita headwater stream. Final transect point (pot.)	-15.2305	-45.6849	Capture	Reported/Orthorectified
22	Brazil	2010	Cururu Lake	-3.56667	-60.6667	Nest	Reported
22	Brazil	2011	Pantanal wetland, Serra das Araras Ecological Station	-15.6167	-57.2	Nest	Reported
22	Brazil	2011	Pantanal wetland, Urucum Mountain	-19.2167	-57.3833	Nest	Reported
23	Brazil	2015	Purus River, Stream #1	-4.30705	-61.8094	Capture	Reported/Orthorectified
23	Brazil	2015	Purus River, Stream #1	-4.30826	-61.8011	Capture	Reported/Orthorectified
23	Brazil	2015	Purus River, Stream #1	-4.31208	-61.7995	Capture	Reported/Orthorectified
23	Brazil	2015	Purus River, Stream #1	-4.31076	-61.7969	Capture	Reported/Orthorectified
23	Brazil	2017	Purus River, Stream #1	-4.30459	-61.803	Capture	Reported/Orthorectified
23	Brazil	2017	Purus River, Stream #1	-4.31486	-61.799	Capture	Reported/Orthorectified
23	Brazil	2017	Purus River, Stream #1	-4.31294	-61.7966	Capture	Reported/Orthorectified
23	Brazil	2016	Purus River, Stream #1	-4.30601	-61.7989	Capture	Reported/Orthorectified
23	Brazil	2016	Purus River, Stream #1	-4.31051	-61.8023	Capture	Reported/Orthorectified
23	Brazil	2016	Purus River, Stream #1	-4.30651	-61.8015	Capture	Reported/Orthorectified
23	Brazil	2016	Purus River, Stream #1	-4.31558	-61.8005	Capture	Reported/Orthorectified
23	Brazil	2016	Purus River, Stream #1	-4.31558	-61.7931	Capture	Reported/Orthorectified
23	Brazil	2016	Purus River, Stream #1	-4.32018	-61.795	Capture	Reported/Orthorectified
23	Brazil	2016	Purus River, Stream #1	-4.31483	-61.8	Capture	Reported/Orthorectified
23	Brazil	2016	Purus River, Stream #1	-4.31601	-61.7962	Capture	Reported/Orthorectified
23	Brazil	2016	Purus River, Stream #1	-4.31979	-61.7903	Capture	Reported/Orthorectified
24	Venezuela	2007	Venezuela	10.1833	-63.0924	Sighting	Orthorectified
24	Venezuela	2007	Venezuela	8.98528	-62.3643	Sighting	Orthorectified
24	Venezuela	2007	Venezuela	9.33356	-62.3625	Sighting	Orthorectified
24	Venezuela	2007	Venezuela	8.39489	-62.6312	Sighting	Orthorectified
24	Venezuela	2007	Venezuela	8.28841	-62.8408	Sighting	Orthorectified
24	Venezuela	2007	Venezuela	7.75643	-63.1273	Sighting	Orthorectified
24	Venezuela	2007	Venezuela	7.34439	-62.56	Sighting	Orthorectified
24	Venezuela	2007	Venezuela	7.24975	-62.4731	Sighting	Orthorectified
24	Venezuela	2007	Venezuela	6.2223	-62.8039	Sighting	Orthorectified
24	Venezuela	2007	Venezuela	8.5931	-64.2241	Sighting	Orthorectified
24	Venezuela	2007	Venezuela	8.79349	-64.2859	Sighting	Orthorectified
24	Venezuela	2007	Venezuela	8.23285	-64.9436	Sighting	Orthorectified
24	Venezuela	2007	Venezuela	8.32514	-65.0261	Sighting	Orthorectified
24	Venezuela	2007	Venezuela	8.35656	-64.9048	Sighting	Orthorectified
24	Venezuela	2007	Venezuela	7.03453	-67.6865	Sighting	Orthorectified
24	Venezuela	2007	Venezuela	6.57535	-67.5875	Sighting	Orthorectified
24	Venezuela	2007	Venezuela	6.5604	-67.5071	Sighting	Orthorectified
24	Venezuela	2007	Venezuela	6.12809	-69.3204	Sighting	Orthorectified
24	Venezuela	2007	Venezuela	5.42575	-67.3138	Sighting	Orthorectified
24	Venezuela	2007	Venezuela	4.83457	-67.5281	Sighting	Orthorectified
24	Venezuela	2007	Venezuela	4.55619	-67.5795	Sighting	Orthorectified
24	Venezuela	2007	Venezuela	3.62282	-66.573	Sighting	Orthorectified
24	Venezuela	2007	Venezuela	3.10244	-66.8783	Sighting	Orthorectified
24	Venezuela	2007	Venezuela	2.49544	-65.1666	Sighting	Orthorectified
25	Brazil	2010	Cururu Lake, near the Solimoes River	-3.56667	-60.6667	Capture	Reported
25	Brazil	2010	Central Amazonia	-9.3	-64.5667	Capture	Reported
25	Brazil	2010	Madeira-Guaporé initial coordinate	-9.3	-64.5667	Capture	Reported
25	Brazil	2010	Madeira-Guaporé final coordinate	-15.0333	-59.9667	Capture	Reported
25	Brazil	2010	Estación Ecologicas Serra das Araras small stream	-15.6167	-57.2	Capture	Reported
25	Brazil	2010	Serra de Amolar small stream	-18.0833	-57.85	Capture	Reported
25	Brazil	2010	Serra da Bodoquena small stream	-21.1	-57.25	Capture	Reported
25	Brazil	2010	Formoso headwater river	-15.1333	-58.4667	Capture	Reported
25	Brazil	2010	Sepotuba headwater river	-15.2	-58.3667	Capture	Reported
25	Brazil	2010	Vermelho headwater river	-16.4833	-54.5	Capture	Reported
25	Brazil	2010	Taquari headwater river	-18.3667	-54.6	Capture	Reported
25	Brazil	2010	Coxim headwater river	-18.5167	-54.7333	Capture	Reported
25	Brazil	2010	Negro headwater river	-19.35	-55.0167	Capture	Reported
25	Brazil	2010	Aquidauana headwater river	-20.4833	-55.7667	Capture	Reported
26	Brazil	1994	09 Site. Miratucu mouth-Catoa, River. Initial transect point	-1.94451	-61.7937	Counting transect	Orthorectified
26	Brazil	1994	09 Site. Miratucu mouth-Catoa, River. Point from transect	-1.94266	-61.7966	Counting transect	Orthorectified
26	Brazil	1994	09 Site. Miratucu mouth-Catoa, River. Point from transect	-1.94183	-61.8018	Counting transect	Orthorectified
26	Brazil	1994	09 Site. Miratucu mouth-Catoa, River. Point from transect	-1.94474	-61.8044	Counting transect	Orthorectified
26	Brazil	1994	09 Site. Miratucu mouth-Catoa, River. Point from transect	-1.94938	-61.8076	Counting transect	Orthorectified
26	Brazil	1994	09 Site. Miratucu mouth-Catoa, River. Point from transect	-1.95277	-61.8	Counting transect	Orthorectified
26	Brazil	1994	09 Site. Miratucu mouth-Catoa, River. Point from transect	-1.95271	-61.8	Counting transect	Orthorectified
26	Brazil	1994	09 Site. Miratucu mouth-Catoa, River. Point from transect	-1.94641	-61.8	Counting transect	Orthorectified
26	Brazil	1994	09 Site. Miratucu mouth-Catoa, River. Point from transect	-1.93879	-61.8	Counting transect	Orthorectified
26	Brazil	1994	09 Site. Miratucu mouth-Catoa, River. Point from transect	-1.9313	-61.8	Counting transect	Orthorectified
26	Brazil	1994	09 Site. Miratucu mouth-Catoa, River. Point from transect	-1.92725	-61.8267	Counting transect	Orthorectified
26	Brazil	1994	09 Site. Miratucu mouth-Catoa, River. Point from transect	-1.93582	-61.8302	Counting transect	Orthorectified
26	Brazil	1994	09 Site. Miratucu mouth-Catoa. River. Final transect point	-1.93707	-61.8322	Counting transect	Orthorectified
26	Brazil	1994	14 Site. Miratucu (Gerley). Stream. Initial transect point	-1.9894	-61.8248	Counting transect	Orthorectified
26	Brazil	1994	14 Site. Miratucu (Gerley). Stream. Point from transect	-1.99204	-61.8212	Counting transect	Orthorectified
26	Brazil	1994	14 Site. Miratucu (Gerley). Stream. Point from transect	-1.99476	-61.8159	Counting transect	Orthorectified
26	Brazil	1994	14 Site. Miratucu (Gerley). Stream. Point from transect	-1.99736	-61.8102	Counting transect	Orthorectified
26	Brazil	1994	14 Site. Miratucu (Gerley). Stream. Point from transect	-2.00036	-61.8048	Counting transect	Orthorectified
26	Brazil	1994	14 Site. Miratucu (Gerley). Stream. Final transect point	-2.00493	-61.8012	Counting transect	Orthorectified
26	Brazil	1994	13 Site. Miratucu mouth-Paje. River. Initial transect point	-1.91705	-61.8844	Counting transect	Orthorectified
26	Brazil	1994	13 Site. Miratucu mouth-Paje. River. Point from transect	-1.91953	-61.8885	Counting transect	Orthorectified
26	Brazil	1994	13 Site. Miratucu mouth-Paje. River. Point from transect	-1.92391	-61.8936	Counting transect	Orthorectified
26	Brazil	1994	13 Site. Miratucu mouth-Paje. River. Point from transect	-1.92305	-61.9014	Counting transect	Orthorectified
26	Brazil	1994	13 Site. Miratucu mouth-Paje. River. Point from transect	-1.92819	-61.9044	Counting transect	Orthorectified
26	Brazil	1994	13 Site. Miratucu mouth-Paje. River. Point from transect	-1.92838	-61.9105	Counting transect	Orthorectified
26	Brazil	1994	13 Site. Miratucu mouth-Paje. River. Point from transect	-1.93	-61.9188	Counting transect	Orthorectified
26	Brazil	1994	13 Site. Miratucu mouth-Paje. River. Point from transect	-1.93142	-61.9242	Counting transect	Orthorectified
26	Brazil	1994	13 Site. Miratucu mouth-Paje. River. Point from transect	-1.93923	-61.9262	Counting transect	Orthorectified
26	Brazil	1994	13 Site. Miratucu mouth-Paje. River. Point from transect	-1.94066	-61.9185	Counting transect	Orthorectified
26	Brazil	1994	13 Site. Miratucu mouth-Paje. River. Point from transect	-1.94618	-61.9206	Counting transect	Orthorectified
26	Brazil	1994	13 Site. Miratucu mouth-Paje. River. Point from transect	-1.95046	-61.9236	Counting transect	Orthorectified
26	Brazil	1994	13 Site. Miratucu mouth-Paje. River. Point from transect	-1.95351	-61.9275	Counting transect	Orthorectified
26	Brazil	1994	13 Site. Miratucu mouth-Paje. River. Point from transect	-1.94503	-61.9336	Counting transect	Orthorectified
26	Brazil	1994	13 Site. Miratucu mouth-Paje. River. Point from transect	-1.94247	-61.938	Counting transect	Orthorectified
26	Brazil	1994	13 Site. Miratucu mouth-Paje. River. Point from transect	-1.94256	-61.9417	Counting transect	Orthorectified
26	Brazil	1994	13 Site. Miratucu mouth-Paje. River. Point from transect	-1.94494	-61.9462	Counting transect	Orthorectified
26	Brazil	1994	13 Site. Miratucu mouth-Paje. River. Point from transect	-1.94884	-61.9485	Counting transect	Orthorectified
26	Brazil	1994	13 Site. Miratucu mouth-Paje. River. Point from transect	-1.95436	-61.9433	Counting transect	Orthorectified
26	Brazil	1994	13 Site. Miratucu mouth-Paje. River. Point from transect	-1.9575	-61.9352	Counting transect	Orthorectified
26	Brazil	1994	13 Site. Miratucu mouth-Paje. River. Point from transect	-1.96302	-61.9298	Counting transect	Orthorectified
26	Brazil	1994	13 Site. Miratucu mouth-Paje. River. Point from transect	-1.96683	-61.9342	Counting transect	Orthorectified
26	Brazil	1994	13 Site. Miratucu mouth-Paje. River. Point from transect	-1.96712	-61.9436	Counting transect	Orthorectified
26	Brazil	1994	13 Site. Miratucu mouth-Paje. River. Point from transect	-1.96702	-61.9501	Counting transect	Orthorectified
26	Brazil	1994	13 Site. Miratucu mouth-Paje. River. Point from transect	-1.96997	-61.9541	Counting transect	Orthorectified
26	Brazil	1994	13 Site. Miratucu mouth-Paje. River. Final transect point	-1.97416	-61.9582	Counting transect	Orthorectified
26	Brazil	1993	04 Site. Preto. Stream. Initial transect point	-1.95193	-61.4556	Counting transect	Orthorectified
26	Brazil	1993	04 Site. Preto. Stream. Point from transect	-1.95111	-61.4499	Counting transect	Orthorectified
26	Brazil	1993	04 Site. Preto. Stream. Point from transect	-1.95121	-61.4472	Counting transect	Orthorectified
26	Brazil	1993	04 Site. Preto. Stream. Point from transect	-1.95571	-61.4455	Counting transect	Orthorectified
26	Brazil	1993	04 Site. Preto. Stream. Point from transect	-1.96453	-61.4442	Counting transect	Orthorectified
26	Brazil	1993	04 Site. Preto. Stream. Point from transect	-1.97074	-61.4404	Counting transect	Orthorectified
26	Brazil	1993	04 Site. Preto. Stream. Final transect point	-1.97527	-61.4359	Counting transect	Orthorectified
26	Brazil	1994	11 Site. Umanapana. Stream. Initial transect point	-2.01398	-62.0792	Counting transect	Orthorectified
26	Brazil	1994	11 Site. Umanapana. Stream. Point from transect	-2.01541	-62.0851	Counting transect	Orthorectified
26	Brazil	1994	11 Site. Umanapana. Stream. Point from transect	-2.01448	-62.0931	Counting transect	Orthorectified
26	Brazil	1994	11 Site. Umanapana. Stream. Point from transect	-2.01455	-62.1015	Counting transect	Orthorectified
26	Brazil	1994	11 Site. Umanapana. Stream. Point from transect	-2.01655	-62.108	Counting transect	Orthorectified
26	Brazil	1994	11 Site. Umanapana. Stream. Point from transect	-2.01912	-62.1103	Counting transect	Orthorectified
26	Brazil	1994	11 Site. Umanapana. Stream. Point from transect	-2.01612	-62.1168	Counting transect	Orthorectified
26	Brazil	1994	11 Site. Umanapana. Stream. Point from transect	-2.02019	-62.1207	Counting transect	Orthorectified
26	Brazil	1994	11 Site. Umanapana. Stream. Final transect point	-2.02205	-62.1248	Counting transect	Orthorectified
27	Brazil	2007	Riacho Taquaral	-18.0507	-57.5143	Sighting/Capture	Reported
28	Trinidad and Tobago	2012	Erin Central Field	10.1311	-61.6441	Capture	Reported
28	Trinidad and Tobago	2013	Erin Central Field	10.1311	-61.6441	Capture	Reported
28	Trinidad and Tobago	2013	Erin Central Field	10.1311	-61.6441	Capture	Reported
28	Trinidad and Tobago	2014	Stream between Austin Coromandel North and Syfo Trace, Granville in southwestern Trinidad	10.1135	-61.7886	Capture/Hatchling	Reported
28	Trinidad and Tobago	2014	Stream between Austin Coromandel North and Syfo Trace, Granville in southwestern Trinidad	10.1135	-61.7886	Capture/Hatchling	Reported
28	Trinidad and Tobago	2016	Iros Forest between Chattam North Trace and Point Coco Trace Ext.	10.1397	-61.7675	Capture	Reported
29	Brazil	2010	Pedras Stream, in the Urucum Range, around the Pantanal, Corumba, MS	-19.1333	-57.5667	Capture	Reported
30	Bolivia	1992	Laguna Cedral	-14.6841	-66.5272	Counting site	Orthorectified
30	Bolivia	1992	Laguna Cedral	-14.6844	-66.5223	Counting site	Orthorectified
30	Bolivia	1992	Laguna Cedral	-14.6903	-66.5212	Counting site	Orthorectified
30	Bolivia	1992	Laguna Cedral	-14.6891	-66.5267	Counting site	Orthorectified
30	Bolivia	1992	Laguna Cedral	-14.6939	-66.5222	Counting site	Orthorectified
30	Bolivia	1992	Laguna Cedral	-14.696	-66.5251	Counting site	Orthorectified
30	Bolivia	1992	Laguna Cedral	-14.6901	-66.5347	Counting site	Orthorectified
30	Bolivia	1992	Laguna Cedral	-14.6845	-66.5319	Counting site	Orthorectified
30	Bolivia	1993	Laguna Cedral	-14.6841	-66.5272	Counting site	Orthorectified
30	Bolivia	1993	Laguna Cedral	-14.6844	-66.5223	Counting site	Orthorectified
30	Bolivia	1993	Laguna Cedral	-14.6903	-66.5212	Counting site	Orthorectified
30	Bolivia	1993	Laguna Cedral	-14.6891	-66.5267	Counting site	Orthorectified
30	Bolivia	1993	Laguna Cedral	-14.6939	-66.5222	Counting site	Orthorectified
30	Bolivia	1993	Laguna Cedral	-14.696	-66.5251	Counting site	Orthorectified
30	Bolivia	1993	Laguna Cedral	-14.6901	-66.5347	Counting site	Orthorectified
30	Bolivia	1993	Laguna Cedral	-14.6845	-66.5319	Counting site	Orthorectified
30	Bolivia	1993	Laguna Normandia	-14.855	-66.3531	Counting site	Orthorectified
30	Bolivia	1993	Laguna Normandia	-14.8669	-66.3517	Counting site	Orthorectified
30	Bolivia	1993	Laguna Normandia	-14.8643	-66.359	Counting site	Orthorectified
30	Bolivia	1993	Laguna Normandia	-14.8689	-66.3551	Counting site	Orthorectified
30	Bolivia	1993	Laguna Normandia	-14.8709	-66.3586	Counting site	Orthorectified
30	Bolivia	1993	Laguna Normandia	-14.87	-66.3679	Counting site	Orthorectified
30	Bolivia	1993	Laguna Normandia	-14.8632	-66.3678	Counting site	Orthorectified
30	Bolivia	1993	Laguna Normandia	-14.8597	-66.3645	Counting site	Orthorectified
30	Bolivia	1993	Laguna Normandia	-14.8562	-66.3609	Counting site	Orthorectified
30	Bolivia	1993	Rio Maniqui	-14.6448	-66.4983	Sighting	Orthorectified
30	Bolivia	1993	Rio Maniqui	-14.7183	-66.5733	Sighting	Orthorectified
30	Bolivia	1993	Arroyo Aguas Negras	-14.7935	-66.4014	Sighting	Orthorectified
30	Bolivia	1993	Rio Curiraba	-14.6779	-66.1647	Sighting	Orthorectified
30	Bolivia	1993	Rio Curiraba	-14.7655	-66.2964	Sighting	Orthorectified
30	Bolivia	1993	Rio Matos	-14.9186	-66.3583	Sighting	Orthorectified
30	Bolivia	1993	Rio Matos	-14.9422	-66.4084	Sighting	Orthorectified
31	Venezuela	1973	Rio San Juan (pot.)	10.1834	-63.096	Sighting	Orthorectified
31	Venezuela	1973	La Gran Sabana, Parque Nacional Canalma. Rio Acanan (pot.)	5.51168	-62.405	Sighting	Orthorectified
31	Venezuela	1973	Rio Ocame (pot.)	3.34114	-64.4462	Sighting	Orthorectified
31	Colombia	1973	Rio Tomo (pot.)	5.4711	-68.2651	Sighting	Orthorectified
31	Colombia	1973	Caño Juriepe (pot.)	5.95706	-68.6748	Sighting	Orthorectified
31	Venezuela	1973	Rio Cinaruco (pot.)	6.57354	-67.8036	Sighting	Orthorectified
31	Brazil	1973	Rio Negro (pot.)	0.935072	-66.7905	Sighting	Orthorectified
31	Guyana	1973	Esequibo River (pot.)	6.61126	-58.5209	Sighting	Orthorectified
31	Guyana	1973	Mahaica River (pot.)	6.52193	-57.9267	Sighting	Orthorectified
31	Guyana	1973	Demeraba River (pot.)	5.88764	-58.35	Sighting	Orthorectified
31	Guyana	1973	Between Essequibo River and Demerara River (pot.)	6.24076	-58.3885	Sighting	Orthorectified
31	Guyana	1973	Berbice River (pot.)	5.2328	-58.1293	Sighting	Orthorectified
31	Guyana	1973	Rupununi River (pot.)	2.97541	-59.5663	Sighting	Orthorectified
31	Suriname	1973	West of Suriname River (pot.)	5.90615	-55.2419	Sighting	Orthorectified
31	French Guyana	1973	Fleuve Iracoubo River (pot.)	5.42605	-53.379	Sighting	Orthorectified
31	French Guyana	1973	Riviere Comte River (pot.)	4.48402	-52.5251	Sighting	Orthorectified
31	French Guyana	1973	Riviere Comte River (pot.)	4.24851	-52.695	Sighting	Orthorectified
31	French Guyana	1973	Riviere Orapu River (pot.)	4.44301	-52.3942	Sighting	Orthorectified
31	French Guyana	1973	Riviere de Cayenne River (pot.)	4.88069	-52.3914	Sighting	Orthorectified
31	French Guyana	1973	Marowijne River (pot.)	5.43661	-54.0535	Sighting	Orthorectified
31	French Guyana	1973	East canal of Marowijne River (pot.)	5.74475	-53.9041	Sighting	Orthorectified
31	Ecuador	1973	Rio Pindoyacu (pot.)	-1.74001	-76.5333	Sighting	Orthorectified
31	Ecuador	1973	Rio Corrientes (pot.)	-2.14317	-76.7099	Sighting	Orthorectified
31	Ecuador	1973	Rio Bobonaza (pot.)	-1.71815	-77.5166	Sighting	Orthorectified
31	Peru	1973	Rio Pastaza (pot.)	-2.75577	-76.5587	Sighting	Orthorectified
31	Peru	1973	Rio Pastaza (pot.)	-3.54728	-76.2642	Sighting	Orthorectified
31	Peru	1973	Rio Tigre (pot.)	-3.99097	-74.2818	Sighting	Orthorectified
31	Peru	1973	Rio Amazonas (pot.)	-3.67971	-73.0756	Sighting	Orthorectified
31	Bolivia	1964	Rio Itenez, south of Mategua (pot.)	-13.0623	-62.7563	Sighting	Orthorectified
31	Bolivia	1973	Rio Pacahuaras, Arroyo Buena Fortuna (pot.)	-10.3134	-66.382	Sighting	Orthorectified
31	Bolivia	1977	Rio Abuna (pot.)	-9.78289	-66.0707	Sighting	Orthorectified
31	Bolivia	1973	Rio Secure (pot.)	-15.9048	-65.7368	Sighting	Orthorectified
31	Brazil	1973	Arroyo union entre Rio Paraguai y Rio Paraguay-Mirim (pot.)	-18.4667	-57.3649	Sighting	Orthorectified
31	Brazil	1973	Rio Paraguai (pot.)	-15.7996	-57.508	Sighting	Orthorectified
32	Brazil	2019	Madeira River	-9.06713	-64.3063	Capture	Orthorectified
32	Brazil	2019	Tributary of Madeira River, River Ipixuna ou Paran apixuna	-7.01211	-63.1684	Capture	Orthorectified
32	Brazil	2019	Tributary of Madeira River, River Manico	-5.96568	-61.4738	Capture	Orthorectified
32	Brazil	2019	Madeira River	-5.30309	-60.6374	Capture	Orthorectified
32	Brazil	2019	Tributary of River Madeira, River PA Abacaxis	-3.88849	-58.9744	Capture	Orthorectified
33	Brazil	2010	Furo Santa Rosa Sector 2, Corredeira do Tiporem. Initial transect point	3.55967	-61.6254	Counting transect	Orthorectified
33	Brazil	2010	Furo Santa Rosa Sector 2. Point from transect	3.55417	-61.6237	Counting transect	Orthorectified
33	Brazil	2010	Furo Santa Rosa Sector 2. Point from transect	3.54924	-61.6213	Counting transect	Orthorectified
33	Brazil	2010	Furo Santa Rosa Sector 2. Point from transect	3.54403	-61.6186	Counting transect	Orthorectified
33	Brazil	2010	Furo Santa Rosa Sector 2. Point from transect	3.54111	-61.6124	Counting transect	Orthorectified
33	Brazil	2010	Furo Santa Rosa Sector 2. Point from transect	3.53796	-61.6079	Counting transect	Orthorectified
33	Brazil	2010	Furo Santa Rosa Sector 2. Point from transect	3.53382	-61.6039	Counting transect	Orthorectified
33	Brazil	2010	Furo Santa Rosa Sector 2. Point from transect	3.52904	-61.6	Counting transect	Orthorectified
33	Brazil	2010	Furo Santa Rosa Sector 2. Point from transect	3.52612	-61.5933	Counting transect	Orthorectified
33	Brazil	2010	Furo Santa Rosa Sector 2. Point from transect	3.52407	-61.5885	Counting transect	Orthorectified
33	Brazil	2010	Furo Santa Rosa Sector 2. Point from transect	3.51878	-61.5866	Counting transect	Orthorectified
33	Brazil	2010	Furo Santa Rosa Sector 2. Point from transect	3.51136	-61.5839	Counting transect	Orthorectified
33	Brazil	2010	Furo Santa Rosa Sector 2. Point from transect	3.50743	-61.5801	Counting transect	Orthorectified
33	Brazil	2010	Furo Santa Rosa Sector 2. Point from transect	3.50329	-61.5763	Counting transect	Orthorectified
33	Brazil	2010	Furo Santa Rosa Sector 2. Point from transect	3.49965	-61.5718	Counting transect	Orthorectified
33	Brazil	2010	Furo Santa Rosa Sector 2. Point from transect	3.49451	-61.5713	Counting transect	Orthorectified
33	Brazil	2010	Furo Santa Rosa Sector 2. Point from transect	3.48668	-61.5681	Counting transect	Orthorectified
33	Brazil	2010	Furo Santa Rosa Sector 2. Point from transect	3.48411	-61.5618	Counting transect	Orthorectified
33	Brazil	2010	Furo Santa Rosa Sector 2. Point from transect	3.47782	-61.5592	Counting transect	Orthorectified
33	Brazil	2010	Furo Santa Rosa Sector 2. Point from transect	3.47376	-61.5556	Counting transect	Orthorectified
33	Brazil	2010	Furo Santa Rosa Sector 2. Point from transect	3.46869	-61.5517	Counting transect	Orthorectified
33	Brazil	2010	Furo Santa Rosa Sector 2. Point from transect	3.46426	-61.5484	Counting transect	Orthorectified
33	Brazil	2010	Furo Santa Rosa Sector 2. Point from transect	3.46183	-61.5432	Counting transect	Orthorectified
33	Brazil	2010	Furo Santa Rosa Sector 2. Point from transect	3.4587	-61.5376	Counting transect	Orthorectified
33	Brazil	2010	Furo Santa Rosa Sector 2. Point from transect	3.45308	-61.5345	Counting transect	Orthorectified
33	Brazil	2010	Furo Santa Rosa Sector 2. Point from transect	3.44937	-61.5293	Counting transect	Orthorectified
33	Brazil	2010	Furo Santa Rosa Sector 2. Point from transect	3.44737	-61.5246	Counting transect	Orthorectified
33	Brazil	2010	Furo Santa Rosa Sector 2. Point from transect	3.44442	-61.5186	Counting transect	Orthorectified
33	Brazil	2010	Furo Santa Rosa Sector 2. Point from transect	3.43852	-61.5155	Counting transect	Orthorectified
33	Brazil	2010	Furo Santa Rosa Sector 2. Point from transect	3.43338	-61.5103	Counting transect	Orthorectified
33	Brazil	2010	Furo Santa Rosa Sector 2. Point from transect	3.43123	-61.502	Counting transect	Orthorectified
33	Brazil	2010	Furo Santa Rosa Sector 2. Point from transect	3.43301	-61.499	Counting transect	Orthorectified
33	Brazil	2010	Furo Santa Rosa Sector 2. Point from transect	3.43765	-61.4932	Counting transect	Orthorectified
33	Brazil	2010	Furo Santa Rosa Sector 2. Point from transect	3.43563	-61.4844	Counting transect	Orthorectified
33	Brazil	2010	Furo Santa Rosa Sector 2. Point from transect	3.42742	-61.4827	Counting transect	Orthorectified
33	Brazil	2010	Furo Santa Rosa Sector 2. Point from transect	3.42385	-61.4806	Counting transect	Orthorectified
33	Brazil	2010	Furo Santa Rosa Sector 2. Point from transect	3.42278	-61.4816	Counting transect	Orthorectified
33	Brazil	2010	Furo Santa Rosa Sector 2. Point from transect	3.41939	-61.4779	Counting transect	Orthorectified
33	Brazil	2010	Furo Santa Rosa Sector 2. Point from transect	3.4138	-61.4737	Counting transect	Orthorectified
33	Brazil	2010	Furo Santa Rosa Sector 2. Point from transect	3.41128	-61.4683	Counting transect	Orthorectified
33	Brazil	2010	Furo Santa Rosa Sector 2. Point from transect	3.4117	-61.4602	Counting transect	Orthorectified
33	Brazil	2010	Furo Santa Rosa Sector 2. Point from transect	3.41227	-61.4528	Counting transect	Orthorectified
33	Brazil	2010	Furo Santa Rosa Sector 2. Point from transect	3.41627	-61.4491	Counting transect	Orthorectified
33	Brazil	2010	Furo Santa Rosa Sector 2. Point from transect	3.41841	-61.4432	Counting transect	Orthorectified
33	Brazil	2010	Furo Santa Rosa Sector 2. Point from transect	3.41552	-61.4389	Counting transect	Orthorectified
33	Brazil	2010	Furo Santa Rosa Sector 2. Point from transect	3.41457	-61.4397	Counting transect	Orthorectified
33	Brazil	2010	Furo Santa Rosa Sector 2. Point from transect	3.4101	-61.438	Counting transect	Orthorectified
33	Brazil	2010	Furo Santa Rosa Sector 2. Point from transect	3.40334	-61.4336	Counting transect	Orthorectified
33	Brazil	2010	Furo Santa Rosa Sector 2. Point from transect	3.4001	-61.4293	Counting transect	Orthorectified
33	Brazil	2010	Furo Santa Rosa Sector 2. Point from transect	3.39411	-61.4271	Counting transect	Orthorectified
33	Brazil	2010	Furo Santa Rosa Sector 2. Point from transect	3.3883	-61.4241	Counting transect	Orthorectified
33	Brazil	2010	Furo Santa Rosa Sector 2. Point from transect	3.38383	-61.4204	Counting transect	Orthorectified
33	Brazil	2010	Furo Santa Rosa Sector 2. Point from transect	3.38012	-61.4166	Counting transect	Orthorectified
33	Brazil	2010	Furo Santa Rosa Sector 2. Point from transect	3.37555	-61.411	Counting transect	Orthorectified
33	Brazil	2010	Furo Santa Rosa Sector 2. Point from transect	3.3745	-61.4017	Counting transect	Orthorectified
33	Brazil	2010	Furo Santa Rosa Sector 2. Point from transect	3.37471	-61.3959	Counting transect	Orthorectified
33	Brazil	2010	Furo Santa Rosa Sector 2. Point from transect	3.37239	-61.3907	Counting transect	Orthorectified
33	Brazil	2010	Furo Santa Rosa Sector 2. Point from transect	3.37376	-61.3886	Counting transect	Orthorectified
33	Brazil	2010	Furo Santa Rosa Sector 2. Point from transect	3.37037	-61.3845	Counting transect	Orthorectified
33	Brazil	2010	Furo Santa Rosa Sector 2, Reencontro das aguas do Urariocera. Final transect point	3.36733	-61.3775	Counting transect	Orthorectified
33	Brazil	2010	Furo Santa Rosa Sector 2, Corredeira do Tiporem. Initial transect point	3.55967	-61.6254	Counting transect	Orthorectified
33	Brazil	2010	Furo Santa Rosa Sector 2. Point from transect	3.55417	-61.6237	Counting transect	Orthorectified
33	Brazil	2010	Furo Santa Rosa Sector 2. Point from transect	3.54924	-61.6213	Counting transect	Orthorectified
33	Brazil	2010	Furo Santa Rosa Sector 2. Point from transect	3.54403	-61.6186	Counting transect	Orthorectified
33	Brazil	2010	Furo Santa Rosa Sector 2. Point from transect	3.54111	-61.6124	Counting transect	Orthorectified
33	Brazil	2010	Furo Santa Rosa Sector 2. Point from transect	3.53796	-61.6079	Counting transect	Orthorectified
33	Brazil	2010	Furo Santa Rosa Sector 2. Point from transect	3.53382	-61.6039	Counting transect	Orthorectified
33	Brazil	2010	Furo Santa Rosa Sector 2. Point from transect	3.52904	-61.6	Counting transect	Orthorectified
33	Brazil	2010	Furo Santa Rosa Sector 2. Point from transect	3.52612	-61.5933	Counting transect	Orthorectified
33	Brazil	2010	Furo Santa Rosa Sector 2. Point from transect	3.52407	-61.5885	Counting transect	Orthorectified
33	Brazil	2010	Furo Santa Rosa Sector 2. Point from transect	3.51878	-61.5866	Counting transect	Orthorectified
33	Brazil	2010	Furo Santa Rosa Sector 2. Point from transect	3.51136	-61.5839	Counting transect	Orthorectified
33	Brazil	2010	Furo Santa Rosa Sector 2. Point from transect	3.50743	-61.5801	Counting transect	Orthorectified
33	Brazil	2010	Furo Santa Rosa Sector 2. Point from transect	3.50329	-61.5763	Counting transect	Orthorectified
33	Brazil	2010	Furo Santa Rosa Sector 2. Point from transect	3.49965	-61.5718	Counting transect	Orthorectified
33	Brazil	2010	Furo Santa Rosa Sector 2. Point from transect	3.49451	-61.5713	Counting transect	Orthorectified
33	Brazil	2010	Furo Santa Rosa Sector 2. Point from transect	3.48668	-61.5681	Counting transect	Orthorectified
33	Brazil	2010	Furo Santa Rosa Sector 2. Point from transect	3.48411	-61.5618	Counting transect	Orthorectified
33	Brazil	2010	Furo Santa Rosa Sector 2. Point from transect	3.47782	-61.5592	Counting transect	Orthorectified
33	Brazil	2010	Furo Santa Rosa Sector 2. Point from transect	3.47376	-61.5556	Counting transect	Orthorectified
33	Brazil	2010	Furo Santa Rosa Sector 2. Point from transect	3.46869	-61.5517	Counting transect	Orthorectified
33	Brazil	2010	Furo Santa Rosa Sector 2. Point from transect	3.46426	-61.5484	Counting transect	Orthorectified
33	Brazil	2010	Furo Santa Rosa Sector 2. Point from transect	3.46183	-61.5432	Counting transect	Orthorectified
33	Brazil	2010	Furo Santa Rosa Sector 2. Point from transect	3.4587	-61.5376	Counting transect	Orthorectified
33	Brazil	2010	Furo Santa Rosa Sector 2. Point from transect	3.45308	-61.5345	Counting transect	Orthorectified
33	Brazil	2010	Furo Santa Rosa Sector 2. Point from transect	3.44937	-61.5293	Counting transect	Orthorectified
33	Brazil	2010	Furo Santa Rosa Sector 2. Point from transect	3.44737	-61.5246	Counting transect	Orthorectified
33	Brazil	2010	Furo Santa Rosa Sector 2. Point from transect	3.44442	-61.5186	Counting transect	Orthorectified
33	Brazil	2010	Furo Santa Rosa Sector 2. Point from transect	3.43852	-61.5155	Counting transect	Orthorectified
33	Brazil	2010	Furo Santa Rosa Sector 2. Point from transect	3.43338	-61.5103	Counting transect	Orthorectified
33	Brazil	2010	Furo Santa Rosa Sector 2. Point from transect	3.43123	-61.502	Counting transect	Orthorectified
33	Brazil	2010	Furo Santa Rosa Sector 2. Point from transect	3.43301	-61.499	Counting transect	Orthorectified
33	Brazil	2010	Furo Santa Rosa Sector 2. Point from transect	3.43765	-61.4932	Counting transect	Orthorectified
33	Brazil	2010	Furo Santa Rosa Sector 2. Point from transect	3.43563	-61.4844	Counting transect	Orthorectified
33	Brazil	2010	Furo Santa Rosa Sector 2. Point from transect	3.42742	-61.4827	Counting transect	Orthorectified
33	Brazil	2010	Furo Santa Rosa Sector 2. Point from transect	3.42385	-61.4806	Counting transect	Orthorectified
33	Brazil	2010	Furo Santa Rosa Sector 2. Point from transect	3.42278	-61.4816	Counting transect	Orthorectified
33	Brazil	2010	Furo Santa Rosa Sector 2. Point from transect	3.41939	-61.4779	Counting transect	Orthorectified
33	Brazil	2010	Furo Santa Rosa Sector 2. Point from transect	3.4138	-61.4737	Counting transect	Orthorectified
33	Brazil	2010	Furo Santa Rosa Sector 2. Point from transect	3.41128	-61.4683	Counting transect	Orthorectified
33	Brazil	2010	Furo Santa Rosa Sector 2. Point from transect	3.4117	-61.4602	Counting transect	Orthorectified
33	Brazil	2010	Furo Santa Rosa Sector 2. Point from transect	3.41227	-61.4528	Counting transect	Orthorectified
33	Brazil	2010	Furo Santa Rosa Sector 2. Point from transect	3.41627	-61.4491	Counting transect	Orthorectified
33	Brazil	2010	Furo Santa Rosa Sector 2. Point from transect	3.41841	-61.4432	Counting transect	Orthorectified
33	Brazil	2010	Furo Santa Rosa Sector 2. Point from transect	3.41552	-61.4389	Counting transect	Orthorectified
33	Brazil	2010	Furo Santa Rosa Sector 2. Point from transect	3.41457	-61.4397	Counting transect	Orthorectified
33	Brazil	2010	Furo Santa Rosa Sector 2. Point from transect	3.4101	-61.438	Counting transect	Orthorectified
33	Brazil	2010	Furo Santa Rosa Sector 2. Point from transect	3.40334	-61.4336	Counting transect	Orthorectified
33	Brazil	2010	Furo Santa Rosa Sector 2. Point from transect	3.4001	-61.4293	Counting transect	Orthorectified
33	Brazil	2010	Furo Santa Rosa Sector 2. Point from transect	3.39411	-61.4271	Counting transect	Orthorectified
33	Brazil	2010	Furo Santa Rosa Sector 2. Point from transect	3.3883	-61.4241	Counting transect	Orthorectified
33	Brazil	2010	Furo Santa Rosa Sector 2. Point from transect	3.38383	-61.4204	Counting transect	Orthorectified
33	Brazil	2010	Furo Santa Rosa Sector 2. Point from transect	3.38012	-61.4166	Counting transect	Orthorectified
33	Brazil	2010	Furo Santa Rosa Sector 2. Point from transect	3.37555	-61.411	Counting transect	Orthorectified
33	Brazil	2010	Furo Santa Rosa Sector 2. Point from transect	3.3745	-61.4017	Counting transect	Orthorectified
33	Brazil	2010	Furo Santa Rosa Sector 2. Point from transect	3.37471	-61.3959	Counting transect	Orthorectified
33	Brazil	2010	Furo Santa Rosa Sector 2. Point from transect	3.37239	-61.3907	Counting transect	Orthorectified
33	Brazil	2010	Furo Santa Rosa Sector 2. Point from transect	3.37376	-61.3886	Counting transect	Orthorectified
33	Brazil	2010	Furo Santa Rosa Sector 2. Point from transect	3.37037	-61.3845	Counting transect	Orthorectified
33	Brazil	2010	Furo Santa Rosa Sector 2, Reencontro das aguas do Urariocera. Final transect point	3.36733	-61.3775	Counting transect	Orthorectified
33	Brazil	2010	Furo Santa Rosa Sector 2, Corredeira do Tiporem. Initial transect point	3.55967	-61.6254	Counting transect	Orthorectified
33	Brazil	2010	Furo Santa Rosa Sector 2. Point from transect	3.55417	-61.6237	Counting transect	Orthorectified
33	Brazil	2010	Furo Santa Rosa Sector 2. Point from transect	3.54924	-61.6213	Counting transect	Orthorectified
33	Brazil	2010	Furo Santa Rosa Sector 2. Point from transect	3.54403	-61.6186	Counting transect	Orthorectified
33	Brazil	2010	Furo Santa Rosa Sector 2. Point from transect	3.54111	-61.6124	Counting transect	Orthorectified
33	Brazil	2010	Furo Santa Rosa Sector 2. Point from transect	3.53796	-61.6079	Counting transect	Orthorectified
33	Brazil	2010	Furo Santa Rosa Sector 2. Point from transect	3.53382	-61.6039	Counting transect	Orthorectified
33	Brazil	2010	Furo Santa Rosa Sector 2. Point from transect	3.52904	-61.6	Counting transect	Orthorectified
33	Brazil	2010	Furo Santa Rosa Sector 2. Point from transect	3.52612	-61.5933	Counting transect	Orthorectified
33	Brazil	2010	Furo Santa Rosa Sector 2. Point from transect	3.52407	-61.5885	Counting transect	Orthorectified
33	Brazil	2010	Furo Santa Rosa Sector 2. Point from transect	3.51878	-61.5866	Counting transect	Orthorectified
33	Brazil	2010	Furo Santa Rosa Sector 2. Point from transect	3.51136	-61.5839	Counting transect	Orthorectified
33	Brazil	2010	Furo Santa Rosa Sector 2. Point from transect	3.50743	-61.5801	Counting transect	Orthorectified
33	Brazil	2010	Furo Santa Rosa Sector 2. Point from transect	3.50329	-61.5763	Counting transect	Orthorectified
33	Brazil	2010	Furo Santa Rosa Sector 2. Point from transect	3.49965	-61.5718	Counting transect	Orthorectified
33	Brazil	2010	Furo Santa Rosa Sector 2. Point from transect	3.49451	-61.5713	Counting transect	Orthorectified
33	Brazil	2010	Furo Santa Rosa Sector 2. Point from transect	3.48668	-61.5681	Counting transect	Orthorectified
33	Brazil	2010	Furo Santa Rosa Sector 2. Point from transect	3.48411	-61.5618	Counting transect	Orthorectified
33	Brazil	2010	Furo Santa Rosa Sector 2. Point from transect	3.47782	-61.5592	Counting transect	Orthorectified
33	Brazil	2010	Furo Santa Rosa Sector 2. Point from transect	3.47376	-61.5556	Counting transect	Orthorectified
33	Brazil	2010	Furo Santa Rosa Sector 2. Point from transect	3.46869	-61.5517	Counting transect	Orthorectified
33	Brazil	2010	Furo Santa Rosa Sector 2. Point from transect	3.46426	-61.5484	Counting transect	Orthorectified
33	Brazil	2010	Furo Santa Rosa Sector 2. Point from transect	3.46183	-61.5432	Counting transect	Orthorectified
33	Brazil	2010	Furo Santa Rosa Sector 2. Point from transect	3.4587	-61.5376	Counting transect	Orthorectified
33	Brazil	2010	Furo Santa Rosa Sector 2. Point from transect	3.45308	-61.5345	Counting transect	Orthorectified
33	Brazil	2010	Furo Santa Rosa Sector 2. Point from transect	3.44937	-61.5293	Counting transect	Orthorectified
33	Brazil	2010	Furo Santa Rosa Sector 2. Point from transect	3.44737	-61.5246	Counting transect	Orthorectified
33	Brazil	2010	Furo Santa Rosa Sector 2. Point from transect	3.44442	-61.5186	Counting transect	Orthorectified
33	Brazil	2010	Furo Santa Rosa Sector 2. Point from transect	3.43852	-61.5155	Counting transect	Orthorectified
33	Brazil	2010	Furo Santa Rosa Sector 2. Point from transect	3.43338	-61.5103	Counting transect	Orthorectified
33	Brazil	2010	Furo Santa Rosa Sector 2. Point from transect	3.43123	-61.502	Counting transect	Orthorectified
33	Brazil	2010	Furo Santa Rosa Sector 2. Point from transect	3.43301	-61.499	Counting transect	Orthorectified
33	Brazil	2010	Furo Santa Rosa Sector 2. Point from transect	3.43765	-61.4932	Counting transect	Orthorectified
33	Brazil	2010	Furo Santa Rosa Sector 2. Point from transect	3.43563	-61.4844	Counting transect	Orthorectified
33	Brazil	2010	Furo Santa Rosa Sector 2. Point from transect	3.42742	-61.4827	Counting transect	Orthorectified
33	Brazil	2010	Furo Santa Rosa Sector 2. Point from transect	3.42385	-61.4806	Counting transect	Orthorectified
33	Brazil	2010	Furo Santa Rosa Sector 2. Point from transect	3.42278	-61.4816	Counting transect	Orthorectified
33	Brazil	2010	Furo Santa Rosa Sector 2. Point from transect	3.41939	-61.4779	Counting transect	Orthorectified
33	Brazil	2010	Furo Santa Rosa Sector 2. Point from transect	3.4138	-61.4737	Counting transect	Orthorectified
33	Brazil	2010	Furo Santa Rosa Sector 2. Point from transect	3.41128	-61.4683	Counting transect	Orthorectified
33	Brazil	2010	Furo Santa Rosa Sector 2. Point from transect	3.4117	-61.4602	Counting transect	Orthorectified
33	Brazil	2010	Furo Santa Rosa Sector 2. Point from transect	3.41227	-61.4528	Counting transect	Orthorectified
33	Brazil	2010	Furo Santa Rosa Sector 2. Point from transect	3.41627	-61.4491	Counting transect	Orthorectified
33	Brazil	2010	Furo Santa Rosa Sector 2. Point from transect	3.41841	-61.4432	Counting transect	Orthorectified
33	Brazil	2010	Furo Santa Rosa Sector 2. Point from transect	3.41552	-61.4389	Counting transect	Orthorectified
33	Brazil	2010	Furo Santa Rosa Sector 2. Point from transect	3.41457	-61.4397	Counting transect	Orthorectified
33	Brazil	2010	Furo Santa Rosa Sector 2. Point from transect	3.4101	-61.438	Counting transect	Orthorectified
33	Brazil	2010	Furo Santa Rosa Sector 2. Point from transect	3.40334	-61.4336	Counting transect	Orthorectified
33	Brazil	2010	Furo Santa Rosa Sector 2. Point from transect	3.4001	-61.4293	Counting transect	Orthorectified
33	Brazil	2010	Furo Santa Rosa Sector 2. Point from transect	3.39411	-61.4271	Counting transect	Orthorectified
33	Brazil	2010	Furo Santa Rosa Sector 2. Point from transect	3.3883	-61.4241	Counting transect	Orthorectified
33	Brazil	2010	Furo Santa Rosa Sector 2. Point from transect	3.38383	-61.4204	Counting transect	Orthorectified
33	Brazil	2010	Furo Santa Rosa Sector 2. Point from transect	3.38012	-61.4166	Counting transect	Orthorectified
33	Brazil	2010	Furo Santa Rosa Sector 2. Point from transect	3.37555	-61.411	Counting transect	Orthorectified
33	Brazil	2010	Furo Santa Rosa Sector 2. Point from transect	3.3745	-61.4017	Counting transect	Orthorectified
33	Brazil	2010	Furo Santa Rosa Sector 2. Point from transect	3.37471	-61.3959	Counting transect	Orthorectified
33	Brazil	2010	Furo Santa Rosa Sector 2. Point from transect	3.37239	-61.3907	Counting transect	Orthorectified
33	Brazil	2010	Furo Santa Rosa Sector 2. Point from transect	3.37376	-61.3886	Counting transect	Orthorectified
33	Brazil	2010	Furo Santa Rosa Sector 2. Point from transect	3.37037	-61.3845	Counting transect	Orthorectified
33	Brazil	2010	Furo Santa Rosa Sector 2, Reencontro das aguas do Urariocera. Final transect point	3.36733	-61.3775	Counting transect	Orthorectified
33	Brazil	2010	Igarape Sauba, Sector Santa Rosa 2. Initial transect point	3.41754	-61.4398	Counting transect	Orthorectified
33	Brazil	2010	Igarape Sauba, Sector Santa Rosa 2. Final transect point	3.4208	-61.4376	Counting transect	Orthorectified
33	Brazil	2010	Igarape Grande. Initial transect point	3.35563	-61.3173	Counting transect	Orthorectified
33	Brazil	2010	Igarape Grande. Transect point	3.35206	-61.3271	Counting transect	Orthorectified
33	Brazil	2010	Igarape Grande. Final transect point	3.34314	-61.3289	Counting transect	Orthorectified
33	Brazil	2010	Furo Apui. Initial transect point	3.35117	-61.4543	Counting transect	Orthorectified
33	Brazil	2010	Furo Apui. Transect point	3.35307	-61.4596	Counting transect	Orthorectified
33	Brazil	2010	Furo Apui. Transect point	3.35545	-61.4683	Counting transect	Orthorectified
33	Brazil	2010	Furo Apui. Transect point	3.35422	-61.4769	Counting transect	Orthorectified
33	Brazil	2010	Furo Apui. Transect point	3.35279	-61.4849	Counting transect	Orthorectified
33	Brazil	2010	Furo Apui. Transect point	3.35355	-61.4934	Counting transect	Orthorectified
33	Brazil	2010	Furo Apui. Transect point	3.34927	-61.4983	Counting transect	Orthorectified
33	Brazil	2010	Furo Apui. Transect point	3.3467	-61.4971	Counting transect	Orthorectified
33	Brazil	2010	Furo Apui. Transect point	3.34384	-61.5021	Counting transect	Orthorectified
33	Brazil	2010	Furo Apui. Transect point	3.34241	-61.5106	Counting transect	Orthorectified
33	Brazil	2010	Furo Apui. Final transect point	3.3446	-61.5171	Counting transect	Orthorectified
33	Brazil	2010	Furo Santa Rosa do Tucumã até a foz do Igarape Barbaru (Santa Rosa, Sector 2)	3.49	-61.57	Capture	Reported
33	Brazil	2010	Furo Santa Rosa do Tucumã até a foz do Igarape Barbaru (Santa Rosa, Sector 2)	3.49	-61.57	Capture	Reported
33	Brazil	2010	Furo Santa Rosa do Marará até o "Primo" (Santa Rosa, Sector 2)	3.48	-61.56	Capture	Reported
33	Brazil	2010	Igarape Grande (URA3)	3.35	-61.32	Capture	Reported
33	Brazil	2010	Furo Apul(APU5)	3.35	-61.49	Capture	Reported
33	Brazil	2010	Igarape do Aningal (Santa Rosa, Sector 2)	3.42	-61.44	Capture	Reported
33	Brazil	2010	FURO Santa Rosa, Sector 2 ("Primo") até a ponta Leste	3.44	-61.49	Capture	Reported
34	Paraguay	1987	Río Apa, en la boca del arroyo Pirí-pucú, 30 km sw Bella Vista (MNHNP1)	-22.264	-56.6395	Sighting	Reported
35	Bolivia	1996	Rio Beni, Riberalta, within city limits	-11.0096	-66.0853	Capture	Reported
35	Bolivia	1996	Rio Yata (Mamoré), Est. Rancho Alegre, arroyo los Caimanes	-12.4127	-65.4689	Capture	Reported
36	Brazil	2002	Serra do Amolar	-17.85	-57.55	Capture	Reported
37	Colombia	2009	Laguna Mihua	-3.80641	-70.5749	Sighting	Orthorectified
38	Brazil	2008	Porto Estrela, MT	-15.8961	-57.3227	Nest	Reported
38	Brazil	2010	Corumba, MS	-19.2227	-57.6504	Nest	Reported
38	Brazil	2010	Corumba, MS	-19.1617	-57.5939	Nest	Reported
38	Brazil	2011	Corumba, MS	-19.162	-57.5952	Nest	Reported
38	Brazil	2010	Corumba, MS	-19.1618	-57.6521	Nest	Reported
38	Brazil	2012	Corumba, MS	-19.1587	-57.5903	Nest	Reported
38	Brazil	2013	Corumba, MS	-19.1617	-57.5939	Nest	Reported
41	Brazil	2013	Br319	-3.36	-59.842	Capture	Reported
41	Brazil	2013	Br319	-3.359	-59.859	Capture	Reported
41	Brazil	2013	Br319	-3.362	-59.847	Capture	Reported
41	Brazil	2013	Br319	-3.362	-59.847	Capture	Reported
41	Brazil	2013	Br319	-4.139	-60.73	Capture	Reported
41	Brazil	2014	Br319	-4.615	-61.245	Capture	Reported
41	Brazil	2014	Br319	-5.611	-62.198	Capture	Reported
41	Brazil	2014	Br319	-5.611	-62.198	Capture	Reported
41	Brazil	2015	Piagaçu-Purus Sustainable Development Reserve	-4.415	-61.825	Capture	Reported
41	Brazil	2015	Piagaçu-Purus Sustainable Development Reserve	-4.415	-61.825	Capture	Reported
41	Brazil	2015	Piagaçu-Purus Sustainable Development Reserve	-4.402	-61.831	Capture	Reported
41	Brazil	2015	Piagaçu-Purus Sustainable Development Reserve	-4.302	-61.702	Capture	Reported
41	Brazil	2013	Piagaçu-Purus Sustainable Development Reserve	-4.303	-61.706	Capture	Reported
41	Brazil	2015	Piagaçu-Purus Sustainable Development Reserve	-4.152	-61.878	Capture	Reported
41	Brazil	2014	Piagaçu-Purus Sustainable Development Reserve	-4.397	-61.834	Capture	Reported
41	Brazil	2014	Piagaçu-Purus Sustainable Development Reserve	-4.397	-61.834	Capture	Reported
41	Brazil	2014	Piagaçu-Purus Sustainable Development Reserve	-4.353	-61.809	Capture	Reported
41	Brazil	2014	Piagaçu-Purus Sustainable Development Reserve	-4.302	-61.7	Capture	Reported
41	Brazil	2014	Piagaçu-Purus Sustainable Development Reserve	-4.311	-61.799	Capture	Reported
41	Brazil	2014	Piagaçu-Purus Sustainable Development Reserve	-4.381	-61.834	Capture	Reported
41	Brazil	2015	Piagaçu-Purus Sustainable Development Reserve	-4.428	-61.819	Capture	Reported
41	Brazil	2014	Piagaçu-Purus Sustainable Development Reserve	-4.34	-61.812	Capture	Reported
41	Brazil	2014	Piagaçu-Purus Sustainable Development Reserve	-4.38	-61.834	Capture	Reported
41	Brazil	2014	Piagaçu-Purus Sustainable Development Reserve	-4.31	-61.8	Capture	Reported
41	Brazil	2014	Piagaçu-Purus Sustainable Development Reserve	-4.341	-61.747	Capture	Reported
41	Brazil	2015	Piagaçu-Purus Sustainable Development Reserve	-4.305	-61.807	Capture	Reported
41	Brazil	2014	Piagaçu-Purus Sustainable Development Reserve	-4.342	-61.744	Capture	Reported
41	Brazil	2014	Piagaçu-Purus Sustainable Development Reserve	-4.341	-61.743	Capture	Reported
41	Brazil	2015	Piagaçu-Purus Sustainable Development Reserve	-4.307	-61.809	Capture	Reported
41	Brazil	2015	Piagaçu-Purus Sustainable Development Reserve	-4.391	-61.824	Capture	Reported
41	Brazil	2015	Piagaçu-Purus Sustainable Development Reserve	-4.263	-61.77	Capture	Reported
41	Brazil	2015	Piagaçu-Purus Sustainable Development Reserve	-4.263	-61.77	Capture	Reported
41	Brazil	2015	Piagaçu-Purus Sustainable Development Reserve	-4.301	-61.677	Capture	Reported
41	Brazil	2015	Piagaçu-Purus Sustainable Development Reserve	-4.301	-61.679	Capture	Reported
41	Brazil	2015	Piagaçu-Purus Sustainable Development Reserve	-4.301	-61.709	Capture	Reported
41	Brazil	2015	Piagaçu-Purus Sustainable Development Reserve	-4.313	-61.797	Capture	Reported
41	Brazil	2015	Piagaçu-Purus Sustainable Development Reserve	-4.318	-61.794	Capture	Reported
42	Brazil	2013	Piagaçu-Purus Sustainable Development Reserve (PP-SDR)	-4.28596	-61.6722	Counting transect	Orthorectified
42	Brazil	2013	Piagaçu-Purus Sustainable Development Reserve (PP-SDR)	-4.28982	-61.6764	Counting transect	Orthorectified
42	Brazil	2013	Piagaçu-Purus Sustainable Development Reserve (PP-SDR)	-4.29474	-61.6801	Counting transect	Orthorectified
42	Brazil	2013	Piagaçu-Purus Sustainable Development Reserve (PP-SDR)	-4.2986	-61.6843	Counting transect	Orthorectified
42	Brazil	2013	Piagaçu-Purus Sustainable Development Reserve (PP-SDR)	-4.30253	-61.6884	Counting transect	Orthorectified
42	Brazil	2013	Piagaçu-Purus Sustainable Development Reserve (PP-SDR)	-4.30609	-61.6908	Counting transect	Orthorectified
42	Brazil	2013	Piagaçu-Purus Sustainable Development Reserve (PP-SDR)	-4.31323	-61.6911	Counting transect	Orthorectified
42	Brazil	2013	Piagaçu-Purus Sustainable Development Reserve (PP-SDR)	-4.31609	-61.6889	Counting transect	Orthorectified
42	Brazil	2013	Piagaçu-Purus Sustainable Development Reserve (PP-SDR)	-4.29853	-61.697	Counting transect	Orthorectified
42	Brazil	2013	Piagaçu-Purus Sustainable Development Reserve (PP-SDR)	-4.30074	-61.6991	Counting transect	Orthorectified
42	Brazil	2013	Piagaçu-Purus Sustainable Development Reserve (PP-SDR)	-4.30267	-61.6973	Counting transect	Orthorectified
42	Brazil	2013	Piagaçu-Purus Sustainable Development Reserve (PP-SDR)	-4.3026	-61.7078	Counting transect	Orthorectified
42	Brazil	2013	Piagaçu-Purus Sustainable Development Reserve (PP-SDR)	-4.30552	-61.7026	Counting transect	Orthorectified
42	Brazil	2013	Piagaçu-Purus Sustainable Development Reserve (PP-SDR)	-4.31523	-61.6988	Counting transect	Orthorectified
42	Brazil	2013	Piagaçu-Purus Sustainable Development Reserve (PP-SDR)	-4.29441	-61.8055	Counting transect	Orthorectified
42	Brazil	2013	Piagaçu-Purus Sustainable Development Reserve (PP-SDR)	-4.30268	-61.8043	Counting transect	Orthorectified
42	Brazil	2013	Piagaçu-Purus Sustainable Development Reserve (PP-SDR)	-4.3072	-61.8081	Counting transect	Orthorectified
42	Brazil	2013	Piagaçu-Purus Sustainable Development Reserve (PP-SDR)	-4.31184	-61.7991	Counting transect	Orthorectified
42	Brazil	2013	Piagaçu-Purus Sustainable Development Reserve (PP-SDR)	-4.3169	-61.7958	Counting transect	Orthorectified
42	Brazil	2013	Piagaçu-Purus Sustainable Development Reserve (PP-SDR)	-4.32041	-61.8046	Counting transect	Orthorectified
42	Brazil	2013	Piagaçu-Purus Sustainable Development Reserve (PP-SDR)	-4.32082	-61.7943	Counting transect	Orthorectified
42	Brazil	2013	Piagaçu-Purus Sustainable Development Reserve (PP-SDR)	-4.35894	-61.841	Counting transect	Orthorectified
42	Brazil	2013	Piagaçu-Purus Sustainable Development Reserve (PP-SDR)	-4.3636	-61.841	Counting transect	Orthorectified
42	Brazil	2013	Piagaçu-Purus Sustainable Development Reserve (PP-SDR)	-4.37169	-61.8407	Counting transect	Orthorectified
42	Brazil	2013	Piagaçu-Purus Sustainable Development Reserve (PP-SDR)	-4.37731	-61.8401	Counting transect	Orthorectified
42	Brazil	2013	Piagaçu-Purus Sustainable Development Reserve (PP-SDR)	-4.38111	-61.8362	Counting transect	Orthorectified
42	Brazil	2013	Piagaçu-Purus Sustainable Development Reserve (PP-SDR)	-4.39016	-61.8402	Counting transect	Orthorectified
42	Brazil	2013	Piagaçu-Purus Sustainable Development Reserve (PP-SDR)	-4.38887	-61.8327	Counting transect	Orthorectified
42	Brazil	2013	Piagaçu-Purus Sustainable Development Reserve (PP-SDR)	-4.39237	-61.8257	Counting transect	Orthorectified
42	Brazil	2013	Piagaçu-Purus Sustainable Development Reserve (PP-SDR)	-4.38345	-61.8175	Counting transect	Orthorectified
42	Brazil	2013	Piagaçu-Purus Sustainable Development Reserve (PP-SDR)	-4.38573	-61.8135	Counting transect	Orthorectified
42	Brazil	2013	Piagaçu-Purus Sustainable Development Reserve (PP-SDR)	-4.38609	-61.8215	Counting transect	Orthorectified
42	Brazil	2013	Piagaçu-Purus Sustainable Development Reserve (PP-SDR)	-4.39679	-61.8342	Counting transect	Orthorectified
42	Brazil	2013	Piagaçu-Purus Sustainable Development Reserve (PP-SDR)	-4.40101	-61.8294	Counting transect	Orthorectified
42	Brazil	2013	Piagaçu-Purus Sustainable Development Reserve (PP-SDR)	-4.40607	-61.8282	Counting transect	Orthorectified
42	Brazil	2013	Piagaçu-Purus Sustainable Development Reserve (PP-SDR)	-4.41457	-61.8272	Counting transect	Orthorectified
43	Bolivia	1992	Rio Maniqui	-14.7183	-66.5733	Sighting	Reported	Crocodile Specialist Group CSG - IUCN Assessement
43	Bolivia	1992	Laguna Cedral	-14.6838	-66.5228	Sighting	Reported	Crocodile Specialist Group CSG - IUCN Assessement
43	Bolivia	1992	Rio Maniqui	-14.6448	-66.4983	Sighting	Reported	Crocodile Specialist Group CSG - IUCN Assessement
43	Bolivia	1992	Rio Curiraba	-14.6779	-66.1647	Sighting	Reported	Crocodile Specialist Group CSG - IUCN Assessement
43	Bolivia	1992	Rio Curiraba	-14.7655	-66.2964	Sighting	Reported	Crocodile Specialist Group CSG - IUCN Assessement
43	Bolivia	1992	Laguna Normandia	-14.8556	-66.3604	Sighting	Reported	Crocodile Specialist Group CSG - IUCN Assessement
43	Bolivia	1992	Rio Matos	-14.9422	-66.4084	Sighting	Reported	Crocodile Specialist Group CSG - IUCN Assessement
43	Bolivia	1992	Rio Matos	-14.9186	-66.3583	Sighting	Reported	Crocodile Specialist Group CSG - IUCN Assessement
43	Bolivia	1983	Entre Rios Secure, Ichoa e Isiboro	-16.0215	-65.616	Sighting	Reported	Crocodile Specialist Group CSG - IUCN Assessement
43	Bolivia	1992	Arroyo Caimanero	-14.8498	-66.5844	Sighting	Reported	Crocodile Specialist Group CSG - IUCN Assessement
43	Bolivia	1992	Rio Curiraba	-14.6797	-66.2069	Sighting	Reported	Crocodile Specialist Group CSG - IUCN Assessement
43	Bolivia	1992	Rio Curiraba	-14.6581	-66.0761	Sighting	Reported	Crocodile Specialist Group CSG - IUCN Assessement
43	Bolivia	2015	Rio Tijamuchi, Trinidad	-15.7195	-65.6516	Capture	Reported	Crocodile Specialist Group CSG - IUCN Assessement
43	Bolivia	1996	Río Beni Riberalta within city limits	-11.0096	-66.0853	Capture	Reported	Crocodile Specialist Group CSG - IUCN Assessement
43	Bolivia	1996	Río Yata (Mamoré) Est. Rancho Alegre arroyo los Caimanes	-12.4127	-65.4689	Capture	Reported	Crocodile Specialist Group CSG - IUCN Assessement
43	Bolivia	2004	Rio Ichoa	-15.8452	-65.2258	Capture	Reported	Crocodile Specialist Group CSG - IUCN Assessement
43	Bolivia	1964	Rio Itenez, cerca de Mategua	-12.9772	-62.8747	Capture	Reported	Crocodile Specialist Group CSG - IUCN Assessement
43	Bolivia	1973	Arroyo La Tribu, afluente Rio Negro	-10.6356	-66.5411	Capture	Reported	Crocodile Specialist Group CSG - IUCN Assessement
43	Bolivia	1977	Rio Abuna	-9.81289	-66.0967	Capture	Reported	Crocodile Specialist Group CSG - IUCN Assessement
43	Bolivia	2000	S Joaquín	-13.3386	-63.5619	Counting transect	Reported	Crocodile Specialist Group CSG - IUCN Assessement
43	Bolivia	1992	Arroyo Caimanero, Parte central	-14.8517	-66.5884	Counting transect	Reported	Crocodile Specialist Group CSG - IUCN Assessement
43	Bolivia	1993	Rio Maniqui	-14.3257	-66.1283	Counting transect	Reported	Crocodile Specialist Group CSG - IUCN Assessement
43	Bolivia	1993	Rio Curiraba	-14.5391	-65.99	Counting transect	Reported	Crocodile Specialist Group CSG - IUCN Assessement
43	Bolivia	1993	Rio Matos	-14.9755	-66.54	Counting transect	Reported	Crocodile Specialist Group CSG - IUCN Assessement
43	Bolivia	2000	SM - 8. Arroyo San Martín (Rio secundario o arroyo)	-13.324	-63.7123	Counting transect	Reported	Crocodile Specialist Group CSG - IUCN Assessement
43	Bolivia	2000	SJ - 6. Rio San Joaquin (Rio secundario o arroyo)	-13.3386	-63.5619	Counting transect	Reported	Crocodile Specialist Group CSG - IUCN Assessement
43	Bolivia	2000	Ascensión 1	-13.4867	-62.8822	Counting site	Reported	Crocodile Specialist Group CSG - IUCN Assessement
43	Bolivia	1992	Laguna Cedral	-14.6864	-66.5252	Counting site	Reported	Crocodile Specialist Group CSG - IUCN Assessement
43	Bolivia	1993	Laguna Cedral	-14.6864	-66.5252	Counting site	Reported	Crocodile Specialist Group CSG - IUCN Assessement
43	Bolivia	2000	AS1 - 0.25. AS1 Poza Ascensión 1	-13.4867	-62.8822	Counting site	Reported	Crocodile Specialist Group CSG - IUCN Assessement
43	Brasil	2016	Reserva Cisalpina	-21.3088	-50.0813		Reported	Crocodile Specialist Group CSG - IUCN Assessement
43	Brasil	2016	Reserva Cisalpina	-21.2738	-50.1034		Reported	Crocodile Specialist Group CSG - IUCN Assessement
43	Brasil	2016	Reserva Cisalpina	-21.2907	-50.1058		Reported	Crocodile Specialist Group CSG - IUCN Assessement
43	Brasil	2016	Reserva Cisalpina	-21.2713	-50.107		Reported	Crocodile Specialist Group CSG - IUCN Assessement
43	Brasil	2016	Reserva Cisalpina	-21.2747	-50.1036		Reported	Crocodile Specialist Group CSG - IUCN Assessement
43	Brasil	2014	RPPN Serra das Almas, municipio de Crateús	-5.08272	-40.5503		Reported	Crocodile Specialist Group CSG - IUCN Assessement
43	Brasil	2018	Ribeiro Gonçalves	-7.57373	-45.3411		Reported	Crocodile Specialist Group CSG - IUCN Assessement
43	Brasil	2018	Ribeiro Gonçalves	-7.58718	-45.3204		Reported	Crocodile Specialist Group CSG - IUCN Assessement
43	Brasil	2008	Área de Proteção Ambiental Mata do Buraquinho, mu*	-7.145	-34.865		Reported	Crocodile Specialist Group CSG - IUCN Assessement
43	Brasil	2013	Parque Nacional Grande Sertão Veredas	-15.2333	-45.65		Reported	Crocodile Specialist Group CSG - IUCN Assessement
43	Brasil	2015	Municipio de Barras	-4.25688	-42.2961		Reported	Crocodile Specialist Group CSG - IUCN Assessement
43	Brasil	2015	Fazenda Paquetá, município de Batalha	-3.98028	-42.0942		Reported	Crocodile Specialist Group CSG - IUCN Assessement
43	Paraguay	1990	Río Apa, en la boca del arroyo Pirí-pucú, 30 km s*	-22.264	-56.6395		Reported	Crocodile Specialist Group CSG - IUCN Assessement
43	Bolivia	2018		-14.7183	-66.5733		Reported	Crocodile Specialist Group CSG - IUCN Assessement
43	Bolivia	2018		-14.6844	-66.5223		Reported	Crocodile Specialist Group CSG - IUCN Assessement
43	Bolivia	2018		-14.6834	-66.5269		Reported	Crocodile Specialist Group CSG - IUCN Assessement
43	Bolivia	2018		-14.6839	-66.5319		Reported	Crocodile Specialist Group CSG - IUCN Assessement
43	Bolivia	2018		-14.6901	-66.5351		Reported	Crocodile Specialist Group CSG - IUCN Assessement
43	Bolivia	2018		-14.696	-66.5251		Reported	Crocodile Specialist Group CSG - IUCN Assessement
43	Bolivia	2018		-14.6916	-66.5201		Reported	Crocodile Specialist Group CSG - IUCN Assessement
43	Bolivia	2018		-14.6433	-66.5012		Reported	Crocodile Specialist Group CSG - IUCN Assessement
43	Bolivia	2018		-14.6779	-66.1647		Reported	Crocodile Specialist Group CSG - IUCN Assessement
43	Bolivia	2018		-14.7655	-66.2964		Reported	Crocodile Specialist Group CSG - IUCN Assessement
43	Bolivia	2018		-14.8728	-66.3618		Reported	Crocodile Specialist Group CSG - IUCN Assessement
43	Bolivia	2018		-14.8725	-66.3655		Reported	Crocodile Specialist Group CSG - IUCN Assessement
43	Bolivia	2018		-14.8665	-66.3699		Reported	Crocodile Specialist Group CSG - IUCN Assessement
43	Bolivia	2018		-14.8608	-66.3655		Reported	Crocodile Specialist Group CSG - IUCN Assessement
43	Bolivia	2018		-14.8568	-66.3617		Reported	Crocodile Specialist Group CSG - IUCN Assessement
43	Bolivia	2018		-14.8529	-66.3574		Reported	Crocodile Specialist Group CSG - IUCN Assessement
43	Bolivia	2018		-14.8531	-66.3539		Reported	Crocodile Specialist Group CSG - IUCN Assessement
43	Bolivia	2018		-14.8576	-66.3505		Reported	Crocodile Specialist Group CSG - IUCN Assessement
43	Bolivia	2018		-14.8666	-66.3515		Reported	Crocodile Specialist Group CSG - IUCN Assessement
43	Bolivia	2018		-14.8656	-66.3604		Reported	Crocodile Specialist Group CSG - IUCN Assessement
43	Bolivia	2018		-14.9422	-66.4084		Reported	Crocodile Specialist Group CSG - IUCN Assessement
43	Bolivia	2018		-14.9186	-66.3583		Reported	Crocodile Specialist Group CSG - IUCN Assessement
43	Bolivia	2018		-16.0215	-65.616		Reported	Crocodile Specialist Group CSG - IUCN Assessement
43	Bolivia	2018		-10.6356	-66.5411		Reported	Crocodile Specialist Group CSG - IUCN Assessement
43	Bolivia	2018		-9.81289	-66.0967		Reported	Crocodile Specialist Group CSG - IUCN Assessement
43	Bolivia	2018		-12.9772	-62.8747		Reported	Crocodile Specialist Group CSG - IUCN Assessement
43	Bolivia	2018		-14.8498	-66.5844		Reported	Crocodile Specialist Group CSG - IUCN Assessement
43	Bolivia	2018		-14.6797	-66.2069		Reported	Crocodile Specialist Group CSG - IUCN Assessement
43	Bolivia	2018		-14.6581	-66.0761		Reported	Crocodile Specialist Group CSG - IUCN Assessement
43	Bolivia	2018		-15.7195	-65.6516		Reported	Crocodile Specialist Group CSG - IUCN Assessement
43	Bolivia	2018		-11.0096	-66.0853		Reported	Crocodile Specialist Group CSG - IUCN Assessement
43	Bolivia	2018		-12.4127	-65.4689		Reported	Crocodile Specialist Group CSG - IUCN Assessement
43	Bolivia	2018		-15.8452	-65.2258		Reported	Crocodile Specialist Group CSG - IUCN Assessement
43	Bolivia	2018		-13.3386	-63.5619		Reported	Crocodile Specialist Group CSG - IUCN Assessement
43	Bolivia	2018		-13.3597	-63.5527		Reported	Crocodile Specialist Group CSG - IUCN Assessement
43	Bolivia	2018		-13.35	-63.5502		Reported	Crocodile Specialist Group CSG - IUCN Assessement
43	Bolivia	2018		-13.3416	-63.5527		Reported	Crocodile Specialist Group CSG - IUCN Assessement
43	Bolivia	2018		-13.3362	-63.5589		Reported	Crocodile Specialist Group CSG - IUCN Assessement
43	Bolivia	2018		-13.3386	-63.5619		Reported	Crocodile Specialist Group CSG - IUCN Assessement
43	Bolivia	2018		-14.8517	-66.5884		Reported	Crocodile Specialist Group CSG - IUCN Assessement
43	Bolivia	2018		-14.845	-66.576		Reported	Crocodile Specialist Group CSG - IUCN Assessement
43	Bolivia	2018		-14.841	-66.5688		Reported	Crocodile Specialist Group CSG - IUCN Assessement
43	Bolivia	2018		-13.4861	-62.8822		Reported	Crocodile Specialist Group CSG - IUCN Assessement
43	Brazil	2018		-1.80756	-56.197		Reported	Crocodile Specialist Group CSG - IUCN Assessement
43	Brazil	2018		-1.79274	-56.2813		Reported	Crocodile Specialist Group CSG - IUCN Assessement
43	Brazil	2018		-1.77683	-56.2892		Reported	Crocodile Specialist Group CSG - IUCN Assessement
43	Brazil	2018		-1.779	-56.2847		Reported	Crocodile Specialist Group CSG - IUCN Assessement
43	Brazil	2018		-1.80681	-56.2849		Reported	Crocodile Specialist Group CSG - IUCN Assessement
43	Brazil	2018		-1.80681	-56.2849		Reported	Crocodile Specialist Group CSG - IUCN Assessement
43	Brazil	2018		-1.81687	-56.3062		Reported	Crocodile Specialist Group CSG - IUCN Assessement
43	Brazil	2012	Porto Velho	-9.25	-64.3667		Reported	Crocodile Specialist Group CSG - IUCN Assessement
43	Colombia	2016	Río Planas	4.07538	-71.4085		Reported	Crocodile Specialist Group CSG - IUCN Assessement
43	Colombia	2016	Río Planas	4.06544	-71.3659		Reported	Crocodile Specialist Group CSG - IUCN Assessement
43	Colombia	2016	Río Planas	4.08981	-71.4345		Reported	Crocodile Specialist Group CSG - IUCN Assessement
43	Colombia	2016	Rio Guarrojo	4.22084	-71.4611		Reported	Crocodile Specialist Group CSG - IUCN Assessement
43	Colombia	2016	Rio Guarrojo	4.24266	-71.4419		Reported	Crocodile Specialist Group CSG - IUCN Assessement
43	Colombia	2016	Rio Guarrojo	4.27178	-71.3938		Reported	Crocodile Specialist Group CSG - IUCN Assessement
43	Colombia	2016	Rio Manacacias	3.83046	-72.2816		Reported	Crocodile Specialist Group CSG - IUCN Assessement
43	Colombia	2016	Rio Manacacias	3.76112	-72.285		Reported	Crocodile Specialist Group CSG - IUCN Assessement
43	Colombia	2016	Rio Manacacias	3.80153	-72.2873		Reported	Crocodile Specialist Group CSG - IUCN Assessement
43	Colombia	2016	Rio Guayabero	2.26788	-73.8623		Reported	Crocodile Specialist Group CSG - IUCN Assessement
43	Colombia	2016	Rio Guayabero	2.36857	-73.6265		Reported	Crocodile Specialist Group CSG - IUCN Assessement
43	Brazil	1963	Belém PA	-1.45	-48.4833		Reported	Crocodile Specialist Group CSG - IUCN Assessement
43	Brazil	1987	Lagoa Amanã AM	-2.63027	-64.6578		Reported	Crocodile Specialist Group CSG - IUCN Assessement
43	Brazil	1987	Lago Calado AM	-3.25	-64.6667		Reported	Crocodile Specialist Group CSG - IUCN Assessement
43	Brazil	1987	Anavilhanas AM	-2.5	-61		Reported	Crocodile Specialist Group CSG - IUCN Assessement
43	Brazil	1987	Manaus AM	-3.08333	-60		Reported	Crocodile Specialist Group CSG - IUCN Assessement
43	Brazil	1987	Curuá-una PA	-2.75	-55.3333		Reported	Crocodile Specialist Group CSG - IUCN Assessement
43	Brazil	1995	Córrego Fundão - MS	-17.8478	-57.565		Reported	Crocodile Specialist Group CSG - IUCN Assessement
43	Brazil	1997	Anavilhanas AM	-2	-60.45		Reported	Crocodile Specialist Group CSG - IUCN Assessement
43	Brazil	1999	Mamirauá	-2.21571	-65.7016		Reported	Crocodile Specialist Group CSG - IUCN Assessement
43	Brazil	2001	Parque Nacional do Jaú	-2.25	-62.6333		Reported	Crocodile Specialist Group CSG - IUCN Assessement
43	Brazil	2004	Tocantínia	-9.5	-48.25		Reported	Crocodile Specialist Group CSG - IUCN Assessement
43	Brazil	2004	Gurupi	-11.5	-48.75		Reported	Crocodile Specialist Group CSG - IUCN Assessement
43	Brazil	2006	Sertãozinho SP	-21.2167	-48.1833		Reported	Crocodile Specialist Group CSG - IUCN Assessement
43	Brazil	2006	Cururu Lake, AM	-3.57511	-60.6676		Reported	Crocodile Specialist Group CSG - IUCN Assessement
43	Brazil	2007	Corente River, Itarumã - GO	-5.18667	-51.8667		Reported	Crocodile Specialist Group CSG - IUCN Assessement
43	Brazil	2007	Rio Solimões	-3.59153	-60.2081		Reported	Crocodile Specialist Group CSG - IUCN Assessement
43	Brazil	2007	Reserva Particular do Patrimônio Natural (RPPN) –*	-18.051	-57.5145		Reported	Crocodile Specialist Group CSG - IUCN Assessement
43	Brazil	2008	Mata do Buraquinho	-7.14539	-34.8631		Reported	Crocodile Specialist Group CSG - IUCN Assessement
43	Brazil	2008	Serra das Onças - PA	-6.34211	-51.0857		Reported	Crocodile Specialist Group CSG - IUCN Assessement
43	Brazil	2008	Reserva Mamirauá	-2.77178	-65.0662		Reported	Crocodile Specialist Group CSG - IUCN Assessement
43	Brazil	2008	Sertãozinho SP	-21.2167	-48.1833		Reported	Crocodile Specialist Group CSG - IUCN Assessement
43	Brazil	2009	Ilha do Bananal	-11.3333	-50.4		Reported	Crocodile Specialist Group CSG - IUCN Assessement
43	Brazil	2009	Jalapão	-10.55	-46.4167		Reported	Crocodile Specialist Group CSG - IUCN Assessement
43	Brazil	2009	Palmas	-10.1975	-48.3686		Reported	Crocodile Specialist Group CSG - IUCN Assessement
43	Brazil	2010	Manacapuru	-3.56667	-60.6667		Reported	Crocodile Specialist Group CSG - IUCN Assessement
43	Brazil	2010	Vila Bela da Santíssima Trindade	-15.0333	-59.9667		Reported	Crocodile Specialist Group CSG - IUCN Assessement
43	Brazil	2010	Porto Estrela	-15.6167	-57.2		Reported	Crocodile Specialist Group CSG - IUCN Assessement
43	Brazil	2010	Serra da Bodoquena	-20.66	-56.75		Reported	Crocodile Specialist Group CSG - IUCN Assessement
43	Brazil	2010	Formoso	-14.68	-57.88		Reported	Crocodile Specialist Group CSG - IUCN Assessement
43	Brazil	2010	Sepotuba	-14.72	-57.82		Reported	Crocodile Specialist Group CSG - IUCN Assessement
43	Brazil	2010	Rondonópolis	-16.4833	-54.5		Reported	Crocodile Specialist Group CSG - IUCN Assessement
43	Brazil	2010	Coxim	-18.3667	-54.6		Reported	Crocodile Specialist Group CSG - IUCN Assessement
43	Brazil	2010	Coxim	-18.5167	-54.7333		Reported	Crocodile Specialist Group CSG - IUCN Assessement
43	Brazil	2010	Rio Negro	-19.35	-55.0167		Reported	Crocodile Specialist Group CSG - IUCN Assessement
43	Brazil	2010	Aquidauana	-20.4833	-55.7667		Reported	Crocodile Specialist Group CSG - IUCN Assessement
43	Brazil	2010	Corumbá	-17.85	-57.55		Reported	Crocodile Specialist Group CSG - IUCN Assessement
43	Brazil	2010	Boca do Acre	-9.02611	-67.2367		Reported	Crocodile Specialist Group CSG - IUCN Assessement
43	Brazil	2010	Boca do Acre	-9.01306	-67.1811		Reported	Crocodile Specialist Group CSG - IUCN Assessement
43	Brazil	2010	Boca do Acre	-9.02583	-67.24		Reported	Crocodile Specialist Group CSG - IUCN Assessement
43	Brazil	2010	Lábrea	-9.02944	-67.0908		Reported	Crocodile Specialist Group CSG - IUCN Assessement
43	Brazil	2010	Boca do Acre	-8.78	-67.3536		Reported	Crocodile Specialist Group CSG - IUCN Assessement
43	Brazil	2010	Boca do Acre	-8.83417	-67.3047		Reported	Crocodile Specialist Group CSG - IUCN Assessement
43	Brazil	2011	Tarauacá	-7.95556	-72.0769		Reported	Crocodile Specialist Group CSG - IUCN Assessement
43	Brazil	2011	Itapipoca CE	-3.1825	-39.4369		Reported	Crocodile Specialist Group CSG - IUCN Assessement
43	Brazil	2011	Estação Ecológica de Águas Emendadas - Planaltin*	-15.5573	-47.5974		Reported	Crocodile Specialist Group CSG - IUCN Assessement
43	Brazil	2012	Brasil, São Paulo: RPPN Foz do Aguapeí - Córrego *	-20.9933	-51.7072		Reported	Crocodile Specialist Group CSG - IUCN Assessement
43	Brazil	2013	Serra das Araras	-15.6167	-57.2		Reported	Crocodile Specialist Group CSG - IUCN Assessement
43	Brazil	2013	rio Taquari	-18.3667	-54.6		Reported	Crocodile Specialist Group CSG - IUCN Assessement
43	Brazil	2013	Serra da Bodoquena	-21.1	-57.25		Reported	Crocodile Specialist Group CSG - IUCN Assessement
43	Brazil	2013	Serra do Urucum	-19.1333	-57.5667		Reported	Crocodile Specialist Group CSG - IUCN Assessement
43	Brazil	2014	Serra das Almas CE	-5.08272	-40.5503		Reported	Crocodile Specialist Group CSG - IUCN Assessement
43	Brazil	2014	Goiás	-17.1272	-48.1664		Reported	Crocodile Specialist Group CSG - IUCN Assessement
43	Brazil	2015	Barras	-4.25688	-42.2961		Reported	Crocodile Specialist Group CSG - IUCN Assessement
43	Brazil	2015	Corumbá	-19.2167	-57.3833		Reported	Crocodile Specialist Group CSG - IUCN Assessement
43	Brazil	2017	Manicoré	-5.86667	-61.3667		Reported	Crocodile Specialist Group CSG - IUCN Assessement
43	Brazil	2017	Lago Cururu	-3.5	-60.6667		Reported	Crocodile Specialist Group CSG - IUCN Assessement
43	Brazil	2017	Cabo orange	-2.29319	-51.6232		Reported	Crocodile Specialist Group CSG - IUCN Assessement
43	Brazil	2017	Nova Olinda do Norte	-3.71667	-59.0667		Reported	Crocodile Specialist Group CSG - IUCN Assessement
43	Brazil	2017	Humaitá A	-7.36667	-63.2		Reported	Crocodile Specialist Group CSG - IUCN Assessement
43	Brazil	2017	Novo Aripuanã	-5.3	-60.6333		Reported	Crocodile Specialist Group CSG - IUCN Assessement
43	Brazil	2017	Entre Cachoeiras	-9.63333	-64.9167		Reported	Crocodile Specialist Group CSG - IUCN Assessement
43	Brazil	2017	Humaitá B	-7.58333	-63.15		Reported	Crocodile Specialist Group CSG - IUCN Assessement
43	Brazil	2017	Porto velho	-8.78333	-63.8833		Reported	Crocodile Specialist Group CSG - IUCN Assessement
43	Brazil	2017	Guajará-Mirim	-10.8	-65.3333		Reported	Crocodile Specialist Group CSG - IUCN Assessement
43	Brazil	2017	Guaporé-Mamoré	-12.4	-64.2		Reported	Crocodile Specialist Group CSG - IUCN Assessement
43	Brazil	2017	Pimenteiras do Oeste	-13.5	-61.0833		Reported	Crocodile Specialist Group CSG - IUCN Assessement
43	Brazil	2017	Vila Bela	-15.35	-59.35		Reported	Crocodile Specialist Group CSG - IUCN Assessement
43	Brazil	2017	Barra dos Bugres	-15.0667	-57.1667		Reported	Crocodile Specialist Group CSG - IUCN Assessement
43	Brazil	2017	Rondonópolis	-16.4667	-54.6167		Reported	Crocodile Specialist Group CSG - IUCN Assessement
43	Brazil	2017	Coxim	-18.5167	-54.7333		Reported	Crocodile Specialist Group CSG - IUCN Assessement
43	Brazil	2017	Serra das Araras	-18.7333	-53.5833		Reported	Crocodile Specialist Group CSG - IUCN Assessement
43	Brazil	2017	Serra do Urucum	-19.1833	-57.6		Reported	Crocodile Specialist Group CSG - IUCN Assessement
43	Brazil	2017	Serra do Amolar	-15.8667	-57.6		Reported	Crocodile Specialist Group CSG - IUCN Assessement
43	Brazil	2017	Tangará da Serra	-14.5	-57.5667		Reported	Crocodile Specialist Group CSG - IUCN Assessement
43	Brazil	2017	Piauí	-9.18701	-44.41		Reported	Crocodile Specialist Group CSG - IUCN Assessement
43	Brazil	2017	Purus River	-4.2675	-61.7311		Reported	Crocodile Specialist Group CSG - IUCN Assessement
43	Brazil	2018	Pernambuco	-8.0148	-34.8954		Reported	Crocodile Specialist Group CSG - IUCN Assessement
43	Brazil	2018	Cuiabá	-15.6077	-56.0665		Reported	Crocodile Specialist Group CSG - IUCN Assessement
43	Brazil	2018	Barra do Bugres	-15.0771	-57.1757		Reported	Crocodile Specialist Group CSG - IUCN Assessement
43	Brazil	2018	Rosário Oeste	-14.4962	-55.733		Reported	Crocodile Specialist Group CSG - IUCN Assessement
43	Brazil	2018	Nobres	-14.5696	-55.9511		Reported	Crocodile Specialist Group CSG - IUCN Assessement
43	Brazil	2018	Várzea Grande	-15.5806	-56.1665		Reported	Crocodile Specialist Group CSG - IUCN Assessement
43	Brazil	2018	Porto Estrela	-15.4381	-57.3757		Reported	Crocodile Specialist Group CSG - IUCN Assessement
GBIF	French Guiana	2023	Cayenne	5.14962	-52.6999	HUMAN_OBSERVATION	Reported	datasetKey: 50c9509d-22c7-4a22-a47d-8c48425ef4a7
GBIF	Guyana	2022	Upper Takutu-Upper Essequibo	4.21952	-59.0906	HUMAN_OBSERVATION	Reported	datasetKey: 50c9509d-22c7-4a22-a47d-8c48425ef4a7
GBIF	French Guiana	2022	Cayenne	4.92417	-52.5474	HUMAN_OBSERVATION	Reported	datasetKey: 50c9509d-22c7-4a22-a47d-8c48425ef4a7
GBIF	Brazil	2022	Mato Grosso do Sul	-20.2217	-56.5927	HUMAN_OBSERVATION	Reported	datasetKey: 50c9509d-22c7-4a22-a47d-8c48425ef4a7
GBIF	Brazil	2022	Mato Grosso	-13.5395	-56.6296	HUMAN_OBSERVATION	Reported	datasetKey: 50c9509d-22c7-4a22-a47d-8c48425ef4a7
GBIF	French Guiana	2022	Saint-Laurent-du-Maroni	5.55564	-53.9375	HUMAN_OBSERVATION	Reported	datasetKey: 50c9509d-22c7-4a22-a47d-8c48425ef4a7
GBIF	Brazil	2022	Mato Grosso	-16.7878	-54.8116	HUMAN_OBSERVATION	Reported	datasetKey: 50c9509d-22c7-4a22-a47d-8c48425ef4a7
GBIF	Colombia	2022	Amazonas	-3.77581	-70.3579	HUMAN_OBSERVATION	Reported	datasetKey: 50c9509d-22c7-4a22-a47d-8c48425ef4a7
GBIF	French Guiana	2022	Cayenne	4.63035	-52.3235	HUMAN_OBSERVATION	Reported	datasetKey: 50c9509d-22c7-4a22-a47d-8c48425ef4a7
GBIF	Colombia	2022	Meta	4.2816	-71.5637	HUMAN_OBSERVATION	Reported	datasetKey: 50c9509d-22c7-4a22-a47d-8c48425ef4a7
GBIF	Bolivia	2021	El Beni	-11.0301	-66.0887	HUMAN_OBSERVATION	Reported	datasetKey: 50c9509d-22c7-4a22-a47d-8c48425ef4a7
GBIF	Bolivia	2021	El Beni	-11.028	-66.0859	HUMAN_OBSERVATION	Reported	datasetKey: 50c9509d-22c7-4a22-a47d-8c48425ef4a7
GBIF	Peru	2021	Madre de Dios	-12.5597	-70.1103	HUMAN_OBSERVATION	Reported	datasetKey: 50c9509d-22c7-4a22-a47d-8c48425ef4a7
GBIF	Brazil	2021	SÃ£o Paulo	-21.6414	-47.6359	HUMAN_OBSERVATION	Reported	datasetKey: 50c9509d-22c7-4a22-a47d-8c48425ef4a7
GBIF	Brazil	2021	Amazonas	-3.09236	-59.9933	HUMAN_OBSERVATION	Reported	datasetKey: 50c9509d-22c7-4a22-a47d-8c48425ef4a7
GBIF	Bolivia	2020	El Beni	-11.031	-66.0908	HUMAN_OBSERVATION	Reported	datasetKey: 50c9509d-22c7-4a22-a47d-8c48425ef4a7
GBIF	Bolivia	2020	El Beni	-11.0292	-66.1	HUMAN_OBSERVATION	Reported	datasetKey: 50c9509d-22c7-4a22-a47d-8c48425ef4a7
GBIF	Bolivia	2020	El Beni	-11.1332	-66.1057	HUMAN_OBSERVATION	Reported	datasetKey: 50c9509d-22c7-4a22-a47d-8c48425ef4a7
GBIF	Brazil	2019	Mato Grosso do Sul	-18.1871	-53.3922	HUMAN_OBSERVATION	Reported	datasetKey: 50c9509d-22c7-4a22-a47d-8c48425ef4a7
GBIF	Peru	2019	Madre de Dios	-12.5993	-69.0692	HUMAN_OBSERVATION	Reported	datasetKey: 50c9509d-22c7-4a22-a47d-8c48425ef4a7
GBIF	Brazil	2019	ParÃ¡	-3.29565	-47.7387	HUMAN_OBSERVATION	Reported	datasetKey: 50c9509d-22c7-4a22-a47d-8c48425ef4a7
GBIF	Bolivia	2019	Pando	-11.421	-69.0138	HUMAN_OBSERVATION	Reported	datasetKey: 50c9509d-22c7-4a22-a47d-8c48425ef4a7
GBIF	Brazil	2019	Mato Grosso	-16.091	-52.8328	HUMAN_OBSERVATION	Reported	datasetKey: 50c9509d-22c7-4a22-a47d-8c48425ef4a7
GBIF	Peru	2019	Madre de Dios	-12.8832	-69.3524	HUMAN_OBSERVATION	Reported	datasetKey: 50c9509d-22c7-4a22-a47d-8c48425ef4a7
GBIF	Ecuador	2018	Orellana	-0.638333	-76.15	HUMAN_OBSERVATION	Reported	datasetKey: 50c9509d-22c7-4a22-a47d-8c48425ef4a7
GBIF	Bolivia	2018	El Beni	-11.2886	-66.0604	HUMAN_OBSERVATION	Reported	datasetKey: 50c9509d-22c7-4a22-a47d-8c48425ef4a7
GBIF	Peru	2018	Madre de Dios	-12.6079	-69.1252	HUMAN_OBSERVATION	Reported	datasetKey: 50c9509d-22c7-4a22-a47d-8c48425ef4a7
GBIF	Brazil	2018	ParÃ¡	-3.29565	-47.7387	HUMAN_OBSERVATION	Reported	datasetKey: 50c9509d-22c7-4a22-a47d-8c48425ef4a7
GBIF	Bolivia	2018	El Beni	-10.9789	-66.0144	HUMAN_OBSERVATION	Reported	datasetKey: 50c9509d-22c7-4a22-a47d-8c48425ef4a7
GBIF	Colombia	2018	Meta	3.53168	-73.4019	HUMAN_OBSERVATION	Reported	datasetKey: 50c9509d-22c7-4a22-a47d-8c48425ef4a7
GBIF	French Guiana	2018	NA	4.88412	-52.2791	HUMAN_OBSERVATION	Reported	datasetKey: 013c9b9f-7b5b-4aff-914b-001660584d3f
GBIF	French Guiana	2017	Cayenne	4.70705	-52.2606	HUMAN_OBSERVATION	Reported	datasetKey: 50c9509d-22c7-4a22-a47d-8c48425ef4a7
GBIF	Peru	2017	Loreto	-4.29834	-73.2826	HUMAN_OBSERVATION	Reported	datasetKey: 50c9509d-22c7-4a22-a47d-8c48425ef4a7
GBIF	Peru	2017	Madre de Dios	-12.2269	-69.1174	HUMAN_OBSERVATION	Reported	datasetKey: 50c9509d-22c7-4a22-a47d-8c48425ef4a7
GBIF	French Guiana	2015	Cayenne	4.49828	-52.0243	HUMAN_OBSERVATION	Reported	datasetKey: 50c9509d-22c7-4a22-a47d-8c48425ef4a7
GBIF	Brazil	2015	GoiÃ¡s	-14.1709	-47.7774	HUMAN_OBSERVATION	Reported	datasetKey: 50c9509d-22c7-4a22-a47d-8c48425ef4a7
GBIF	Brazil	2014	Amazonas	-3.02822	-60.0293	HUMAN_OBSERVATION	Reported	datasetKey: 50c9509d-22c7-4a22-a47d-8c48425ef4a7
GBIF	Brazil	2014	ParaÃ­ba	-6.99201	-34.9603	HUMAN_OBSERVATION	Reported	datasetKey: 50c9509d-22c7-4a22-a47d-8c48425ef4a7
GBIF	Ecuador	2013	Orellana	-0.63896	-76.1556	HUMAN_OBSERVATION	Reported	datasetKey: 50c9509d-22c7-4a22-a47d-8c48425ef4a7
GBIF	Guyana	2013	Upper Takutu-Upper Essequibo	4.2278	-59.0308	HUMAN_OBSERVATION	Reported	datasetKey: 50c9509d-22c7-4a22-a47d-8c48425ef4a7
GBIF	Brazil	2013	Acre	-7.93046	-72.3967	HUMAN_OBSERVATION	Reported	datasetKey: 50c9509d-22c7-4a22-a47d-8c48425ef4a7
GBIF	Brazil	2013	ParaÃ­ba	-7.22328	-34.9261	HUMAN_OBSERVATION	Reported	datasetKey: 50c9509d-22c7-4a22-a47d-8c48425ef4a7
GBIF	Brazil	2013	NA	-9.5976	-55.9312	HUMAN_OBSERVATION	Reported	datasetKey: 6ac3f774-d9fb-4796-b3e9-92bf6c81c084
GBIF	Brazil	2013	NA	-9.5976	-55.9312	HUMAN_OBSERVATION	Reported	datasetKey: 6ac3f774-d9fb-4796-b3e9-92bf6c81c084
GBIF	French Guiana	2012	NA	2.28322	-52.8659	HUMAN_OBSERVATION	Reported	datasetKey: 191cb056-d760-4b06-a7dd-ac247a45f05d
GBIF	French Guiana	2012	NA	3.13961	-53.9912	HUMAN_OBSERVATION	Reported	datasetKey: 191cb056-d760-4b06-a7dd-ac247a45f05d
GBIF	French Guiana	2012	NA	3.27485	-54.0815	HUMAN_OBSERVATION	Reported	datasetKey: 191cb056-d760-4b06-a7dd-ac247a45f05d
GBIF	French Guiana	2012	NA	2.82568	-52.9116	HUMAN_OBSERVATION	Reported	datasetKey: 191cb056-d760-4b06-a7dd-ac247a45f05d
GBIF	French Guiana	2012	NA	3.2294	-54.1712	HUMAN_OBSERVATION	Reported	datasetKey: 191cb056-d760-4b06-a7dd-ac247a45f05d
GBIF	French Guiana	2012	NA	2.60013	-52.5516	HUMAN_OBSERVATION	Reported	datasetKey: 191cb056-d760-4b06-a7dd-ac247a45f05d
GBIF	French Guiana	2012	NA	2.19256	-53.0455	HUMAN_OBSERVATION	Reported	datasetKey: 191cb056-d760-4b06-a7dd-ac247a45f05d
GBIF	French Guiana	2012	NA	2.23795	-52.9108	HUMAN_OBSERVATION	Reported	datasetKey: 191cb056-d760-4b06-a7dd-ac247a45f05d
GBIF	French Guiana	2012	NA	2.3286	-52.7311	HUMAN_OBSERVATION	Reported	datasetKey: 191cb056-d760-4b06-a7dd-ac247a45f05d
GBIF	French Guiana	2012	NA	2.19256	-53.0455	HUMAN_OBSERVATION	Reported	datasetKey: 191cb056-d760-4b06-a7dd-ac247a45f05d
GBIF	French Guiana	2012	NA	2.19256	-53.0455	HUMAN_OBSERVATION	Reported	datasetKey: 191cb056-d760-4b06-a7dd-ac247a45f05d
GBIF	French Guiana	2012	NA	2.37382	-52.7312	HUMAN_OBSERVATION	Reported	datasetKey: 191cb056-d760-4b06-a7dd-ac247a45f05d
GBIF	French Guiana	2012	NA	2.28327	-52.8209	HUMAN_OBSERVATION	Reported	datasetKey: 191cb056-d760-4b06-a7dd-ac247a45f05d
GBIF	French Guiana	2012	NA	2.78112	-52.4619	HUMAN_OBSERVATION	Reported	datasetKey: 191cb056-d760-4b06-a7dd-ac247a45f05d
GBIF	French Guiana	2012	NA	3.32083	-53.8119	HUMAN_OBSERVATION	Reported	datasetKey: 191cb056-d760-4b06-a7dd-ac247a45f05d
GBIF	French Guiana	2012	NA	2.91689	-52.3721	HUMAN_OBSERVATION	Reported	datasetKey: 191cb056-d760-4b06-a7dd-ac247a45f05d
GBIF	French Guiana	2012	NA	2.28322	-52.8659	HUMAN_OBSERVATION	Reported	datasetKey: 191cb056-d760-4b06-a7dd-ac247a45f05d
GBIF	French Guiana	2012	NA	2.78112	-52.4619	HUMAN_OBSERVATION	Reported	datasetKey: 191cb056-d760-4b06-a7dd-ac247a45f05d
GBIF	French Guiana	2012	NA	2.19274	-52.9107	HUMAN_OBSERVATION	Reported	datasetKey: 191cb056-d760-4b06-a7dd-ac247a45f05d
GBIF	French Guiana	2012	NA	2.28327	-52.8209	HUMAN_OBSERVATION	Reported	datasetKey: 191cb056-d760-4b06-a7dd-ac247a45f05d
GBIF	French Guiana	2012	NA	2.28327	-52.8209	HUMAN_OBSERVATION	Reported	datasetKey: 191cb056-d760-4b06-a7dd-ac247a45f05d
GBIF	French Guiana	2012	NA	3.18823	-52.3725	HUMAN_OBSERVATION	Reported	datasetKey: 191cb056-d760-4b06-a7dd-ac247a45f05d
GBIF	French Guiana	2012	NA	2.32849	-52.821	HUMAN_OBSERVATION	Reported	datasetKey: 191cb056-d760-4b06-a7dd-ac247a45f05d
GBIF	French Guiana	2012	NA	2.32837	-52.9109	HUMAN_OBSERVATION	Reported	datasetKey: 191cb056-d760-4b06-a7dd-ac247a45f05d
GBIF	French Guiana	2012	NA	3.09718	-52.7772	HUMAN_OBSERVATION	Reported	datasetKey: 191cb056-d760-4b06-a7dd-ac247a45f05d
GBIF	French Guiana	2012	NA	2.19274	-52.9107	HUMAN_OBSERVATION	Reported	datasetKey: 191cb056-d760-4b06-a7dd-ac247a45f05d
GBIF	French Guiana	2012	NA	2.50969	-52.5515	HUMAN_OBSERVATION	Reported	datasetKey: 191cb056-d760-4b06-a7dd-ac247a45f05d
GBIF	French Guiana	2012	NA	2.28327	-52.8209	HUMAN_OBSERVATION	Reported	datasetKey: 191cb056-d760-4b06-a7dd-ac247a45f05d
GBIF	French Guiana	2012	NA	2.37387	-52.6862	HUMAN_OBSERVATION	Reported	datasetKey: 191cb056-d760-4b06-a7dd-ac247a45f05d
GBIF	French Guiana	2012	NA	2.28322	-52.8659	HUMAN_OBSERVATION	Reported	datasetKey: 191cb056-d760-4b06-a7dd-ac247a45f05d
GBIF	French Guiana	2012	NA	3.2294	-54.1712	HUMAN_OBSERVATION	Reported	datasetKey: 191cb056-d760-4b06-a7dd-ac247a45f05d
GBIF	French Guiana	2012	NA	3.2294	-54.1712	HUMAN_OBSERVATION	Reported	datasetKey: 191cb056-d760-4b06-a7dd-ac247a45f05d
GBIF	French Guiana	2012	NA	2.28327	-52.8209	HUMAN_OBSERVATION	Reported	datasetKey: 191cb056-d760-4b06-a7dd-ac247a45f05d
GBIF	French Guiana	2012	NA	2.3286	-52.7311	HUMAN_OBSERVATION	Reported	datasetKey: 191cb056-d760-4b06-a7dd-ac247a45f05d
GBIF	French Guiana	2012	NA	2.3286	-52.7311	HUMAN_OBSERVATION	Reported	datasetKey: 191cb056-d760-4b06-a7dd-ac247a45f05d
GBIF	French Guiana	2012	NA	2.41914	-52.6413	HUMAN_OBSERVATION	Reported	datasetKey: 191cb056-d760-4b06-a7dd-ac247a45f05d
GBIF	French Guiana	2012	NA	3.14261	-52.6423	HUMAN_OBSERVATION	Reported	datasetKey: 191cb056-d760-4b06-a7dd-ac247a45f05d
GBIF	French Guiana	2012	NA	3.00675	-52.777	HUMAN_OBSERVATION	Reported	datasetKey: 191cb056-d760-4b06-a7dd-ac247a45f05d
GBIF	French Guiana	2012	NA	2.87074	-53.0016	HUMAN_OBSERVATION	Reported	datasetKey: 191cb056-d760-4b06-a7dd-ac247a45f05d
GBIF	French Guiana	2012	NA	3.14268	-52.5973	HUMAN_OBSERVATION	Reported	datasetKey: 191cb056-d760-4b06-a7dd-ac247a45f05d
GBIF	French Guiana	2012	NA	2.37393	-52.6413	HUMAN_OBSERVATION	Reported	datasetKey: 191cb056-d760-4b06-a7dd-ac247a45f05d
GBIF	French Guiana	2012	NA	2.82568	-52.9116	HUMAN_OBSERVATION	Reported	datasetKey: 191cb056-d760-4b06-a7dd-ac247a45f05d
GBIF	French Guiana	2012	NA	3.32133	-53.6321	HUMAN_OBSERVATION	Reported	datasetKey: 191cb056-d760-4b06-a7dd-ac247a45f05d
GBIF	French Guiana	2012	NA	3.14261	-52.6423	HUMAN_OBSERVATION	Reported	datasetKey: 191cb056-d760-4b06-a7dd-ac247a45f05d
GBIF	French Guiana	2012	NA	3.14268	-52.5973	HUMAN_OBSERVATION	Reported	datasetKey: 191cb056-d760-4b06-a7dd-ac247a45f05d
GBIF	French Guiana	2012	NA	2.82568	-52.9116	HUMAN_OBSERVATION	Reported	datasetKey: 191cb056-d760-4b06-a7dd-ac247a45f05d
GBIF	French Guiana	2012	NA	3.14268	-52.5973	HUMAN_OBSERVATION	Reported	datasetKey: 191cb056-d760-4b06-a7dd-ac247a45f05d
GBIF	French Guiana	2012	NA	3.09725	-52.7322	HUMAN_OBSERVATION	Reported	datasetKey: 191cb056-d760-4b06-a7dd-ac247a45f05d
GBIF	French Guiana	2012	NA	3.32121	-53.6771	HUMAN_OBSERVATION	Reported	datasetKey: 191cb056-d760-4b06-a7dd-ac247a45f05d
GBIF	French Guiana	2012	NA	3.14261	-52.6423	HUMAN_OBSERVATION	Reported	datasetKey: 191cb056-d760-4b06-a7dd-ac247a45f05d
GBIF	French Guiana	2012	NA	3.09725	-52.7322	HUMAN_OBSERVATION	Reported	datasetKey: 191cb056-d760-4b06-a7dd-ac247a45f05d
GBIF	French Guiana	2012	NA	2.82568	-52.9116	HUMAN_OBSERVATION	Reported	datasetKey: 191cb056-d760-4b06-a7dd-ac247a45f05d
GBIF	Colombia	2012	Casanare	5.01068	-72.7505	HUMAN_OBSERVATION	Reported	datasetKey: 50c9509d-22c7-4a22-a47d-8c48425ef4a7
GBIF	French Guiana	2011	NA	2.41866	-53.0009	HUMAN_OBSERVATION	Reported	datasetKey: 191cb056-d760-4b06-a7dd-ac247a45f05d
GBIF	French Guiana	2011	NA	2.28327	-52.8209	HUMAN_OBSERVATION	Reported	datasetKey: 191cb056-d760-4b06-a7dd-ac247a45f05d
GBIF	French Guiana	2011	NA	2.23795	-52.9108	HUMAN_OBSERVATION	Reported	datasetKey: 191cb056-d760-4b06-a7dd-ac247a45f05d
GBIF	French Guiana	2011	NA	2.28322	-52.8659	HUMAN_OBSERVATION	Reported	datasetKey: 191cb056-d760-4b06-a7dd-ac247a45f05d
GBIF	French Guiana	2011	NA	2.68798	-53.9451	HUMAN_OBSERVATION	Reported	datasetKey: 191cb056-d760-4b06-a7dd-ac247a45f05d
GBIF	French Guiana	2011	NA	2.28327	-52.8209	HUMAN_OBSERVATION	Reported	datasetKey: 191cb056-d760-4b06-a7dd-ac247a45f05d
GBIF	French Guiana	2011	NA	2.12478	-53.023	HUMAN_OBSERVATION	Reported	datasetKey: 191cb056-d760-4b06-a7dd-ac247a45f05d
GBIF	French Guiana	2011	NA	2.23795	-52.9108	HUMAN_OBSERVATION	Reported	datasetKey: 191cb056-d760-4b06-a7dd-ac247a45f05d
GBIF	French Guiana	2011	NA	2.19274	-52.9107	HUMAN_OBSERVATION	Reported	datasetKey: 191cb056-d760-4b06-a7dd-ac247a45f05d
GBIF	French Guiana	2011	NA	2.28327	-52.8209	HUMAN_OBSERVATION	Reported	datasetKey: 191cb056-d760-4b06-a7dd-ac247a45f05d
GBIF	French Guiana	2011	NA	2.23795	-52.9108	HUMAN_OBSERVATION	Reported	datasetKey: 191cb056-d760-4b06-a7dd-ac247a45f05d
GBIF	French Guiana	2011	NA	2.28327	-52.8209	HUMAN_OBSERVATION	Reported	datasetKey: 191cb056-d760-4b06-a7dd-ac247a45f05d
GBIF	French Guiana	2011	NA	2.12478	-53.023	HUMAN_OBSERVATION	Reported	datasetKey: 191cb056-d760-4b06-a7dd-ac247a45f05d
GBIF	French Guiana	2011	NA	2.28327	-52.8209	HUMAN_OBSERVATION	Reported	datasetKey: 191cb056-d760-4b06-a7dd-ac247a45f05d
GBIF	French Guiana	2011	NA	2.37393	-52.6413	HUMAN_OBSERVATION	Reported	datasetKey: 191cb056-d760-4b06-a7dd-ac247a45f05d
GBIF	French Guiana	2011	NA	2.19274	-52.9107	HUMAN_OBSERVATION	Reported	datasetKey: 191cb056-d760-4b06-a7dd-ac247a45f05d
GBIF	French Guiana	2011	NA	2.19256	-53.0455	HUMAN_OBSERVATION	Reported	datasetKey: 191cb056-d760-4b06-a7dd-ac247a45f05d
GBIF	French Guiana	2011	NA	2.32849	-52.821	HUMAN_OBSERVATION	Reported	datasetKey: 191cb056-d760-4b06-a7dd-ac247a45f05d
GBIF	French Guiana	2011	NA	2.28327	-52.8209	HUMAN_OBSERVATION	Reported	datasetKey: 191cb056-d760-4b06-a7dd-ac247a45f05d
GBIF	French Guiana	2011	NA	2.41914	-52.6413	HUMAN_OBSERVATION	Reported	datasetKey: 191cb056-d760-4b06-a7dd-ac247a45f05d
GBIF	French Guiana	2011	NA	3.41078	-53.947	HUMAN_OBSERVATION	Reported	datasetKey: 191cb056-d760-4b06-a7dd-ac247a45f05d
GBIF	French Guiana	2011	NA	2.41897	-52.7762	HUMAN_OBSERVATION	Reported	datasetKey: 191cb056-d760-4b06-a7dd-ac247a45f05d
GBIF	French Guiana	2011	NA	2.19274	-52.9107	HUMAN_OBSERVATION	Reported	datasetKey: 191cb056-d760-4b06-a7dd-ac247a45f05d
GBIF	French Guiana	2011	NA	2.19268	-52.9557	HUMAN_OBSERVATION	Reported	datasetKey: 191cb056-d760-4b06-a7dd-ac247a45f05d
GBIF	French Guiana	2011	NA	3.09718	-52.7772	HUMAN_OBSERVATION	Reported	datasetKey: 191cb056-d760-4b06-a7dd-ac247a45f05d
GBIF	French Guiana	2011	NA	2.64534	-52.5517	HUMAN_OBSERVATION	Reported	datasetKey: 191cb056-d760-4b06-a7dd-ac247a45f05d
GBIF	French Guiana	2011	NA	3.09784	-52.3274	HUMAN_OBSERVATION	Reported	datasetKey: 191cb056-d760-4b06-a7dd-ac247a45f05d
GBIF	French Guiana	2011	NA	2.19274	-52.9107	HUMAN_OBSERVATION	Reported	datasetKey: 191cb056-d760-4b06-a7dd-ac247a45f05d
GBIF	French Guiana	2011	NA	3.09718	-52.7772	HUMAN_OBSERVATION	Reported	datasetKey: 191cb056-d760-4b06-a7dd-ac247a45f05d
GBIF	French Guiana	2011	NA	3.27854	-52.4626	HUMAN_OBSERVATION	Reported	datasetKey: 191cb056-d760-4b06-a7dd-ac247a45f05d
GBIF	French Guiana	2011	NA	2.23795	-52.9108	HUMAN_OBSERVATION	Reported	datasetKey: 191cb056-d760-4b06-a7dd-ac247a45f05d
GBIF	French Guiana	2011	NA	3.02609	-54.1931	HUMAN_OBSERVATION	Reported	datasetKey: 191cb056-d760-4b06-a7dd-ac247a45f05d
GBIF	French Guiana	2011	NA	3.2294	-54.1712	HUMAN_OBSERVATION	Reported	datasetKey: 191cb056-d760-4b06-a7dd-ac247a45f05d
GBIF	French Guiana	2011	NA	3.00675	-52.777	HUMAN_OBSERVATION	Reported	datasetKey: 191cb056-d760-4b06-a7dd-ac247a45f05d
GBIF	French Guiana	2011	NA	2.28322	-52.8659	HUMAN_OBSERVATION	Reported	datasetKey: 191cb056-d760-4b06-a7dd-ac247a45f05d
GBIF	French Guiana	2011	NA	2.28327	-52.8209	HUMAN_OBSERVATION	Reported	datasetKey: 191cb056-d760-4b06-a7dd-ac247a45f05d
GBIF	French Guiana	2011	NA	3.2294	-54.1712	HUMAN_OBSERVATION	Reported	datasetKey: 191cb056-d760-4b06-a7dd-ac247a45f05d
GBIF	French Guiana	2011	NA	2.96139	-52.8669	HUMAN_OBSERVATION	Reported	datasetKey: 191cb056-d760-4b06-a7dd-ac247a45f05d
GBIF	French Guiana	2011	NA	3.1841	-54.216	HUMAN_OBSERVATION	Reported	datasetKey: 191cb056-d760-4b06-a7dd-ac247a45f05d
GBIF	French Guiana	2011	NA	2.19274	-52.9107	HUMAN_OBSERVATION	Reported	datasetKey: 191cb056-d760-4b06-a7dd-ac247a45f05d
GBIF	French Guiana	2011	NA	3.41078	-53.947	HUMAN_OBSERVATION	Reported	datasetKey: 191cb056-d760-4b06-a7dd-ac247a45f05d
GBIF	French Guiana	2011	NA	2.96146	-52.8219	HUMAN_OBSERVATION	Reported	datasetKey: 191cb056-d760-4b06-a7dd-ac247a45f05d
GBIF	French Guiana	2011	NA	2.82561	-52.9566	HUMAN_OBSERVATION	Reported	datasetKey: 191cb056-d760-4b06-a7dd-ac247a45f05d
GBIF	French Guiana	2011	NA	2.46436	-52.6414	HUMAN_OBSERVATION	Reported	datasetKey: 191cb056-d760-4b06-a7dd-ac247a45f05d
GBIF	French Guiana	2011	NA	2.32854	-52.776	HUMAN_OBSERVATION	Reported	datasetKey: 191cb056-d760-4b06-a7dd-ac247a45f05d
GBIF	French Guiana	2011	NA	2.68787	-53.99	HUMAN_OBSERVATION	Reported	datasetKey: 191cb056-d760-4b06-a7dd-ac247a45f05d
GBIF	French Guiana	2011	NA	2.37393	-52.6413	HUMAN_OBSERVATION	Reported	datasetKey: 191cb056-d760-4b06-a7dd-ac247a45f05d
GBIF	French Guiana	2011	NA	3.00358	-54.1705	HUMAN_OBSERVATION	Reported	datasetKey: 191cb056-d760-4b06-a7dd-ac247a45f05d
GBIF	French Guiana	2011	NA	2.28322	-52.8659	HUMAN_OBSERVATION	Reported	datasetKey: 191cb056-d760-4b06-a7dd-ac247a45f05d
GBIF	French Guiana	2011	NA	2.96211	-52.3722	HUMAN_OBSERVATION	Reported	datasetKey: 191cb056-d760-4b06-a7dd-ac247a45f05d
GBIF	French Guiana	2011	NA	3.09718	-52.7772	HUMAN_OBSERVATION	Reported	datasetKey: 191cb056-d760-4b06-a7dd-ac247a45f05d
GBIF	French Guiana	2011	NA	3.1841	-54.216	HUMAN_OBSERVATION	Reported	datasetKey: 191cb056-d760-4b06-a7dd-ac247a45f05d
GBIF	French Guiana	2011	NA	2.46442	-52.5964	HUMAN_OBSERVATION	Reported	datasetKey: 191cb056-d760-4b06-a7dd-ac247a45f05d
GBIF	French Guiana	2011	NA	3.36533	-54.0368	HUMAN_OBSERVATION	Reported	datasetKey: 191cb056-d760-4b06-a7dd-ac247a45f05d
GBIF	French Guiana	2011	NA	2.28327	-52.8209	HUMAN_OBSERVATION	Reported	datasetKey: 191cb056-d760-4b06-a7dd-ac247a45f05d
GBIF	French Guiana	2011	NA	3.27471	-54.1264	HUMAN_OBSERVATION	Reported	datasetKey: 191cb056-d760-4b06-a7dd-ac247a45f05d
GBIF	French Guiana	2011	NA	3.50099	-53.9923	HUMAN_OBSERVATION	Reported	datasetKey: 191cb056-d760-4b06-a7dd-ac247a45f05d
GBIF	French Guiana	2011	NA	2.46442	-52.5964	HUMAN_OBSERVATION	Reported	datasetKey: 191cb056-d760-4b06-a7dd-ac247a45f05d
GBIF	French Guiana	2011	NA	2.28322	-52.8659	HUMAN_OBSERVATION	Reported	datasetKey: 191cb056-d760-4b06-a7dd-ac247a45f05d
GBIF	French Guiana	2011	NA	3.8673	-51.7881	HUMAN_OBSERVATION	Reported	datasetKey: 191cb056-d760-4b06-a7dd-ac247a45f05d
GBIF	French Guiana	2011	NA	3.32383	-52.4176	HUMAN_OBSERVATION	Reported	datasetKey: 191cb056-d760-4b06-a7dd-ac247a45f05d
GBIF	French Guiana	2011	NA	3.1881	-52.4624	HUMAN_OBSERVATION	Reported	datasetKey: 191cb056-d760-4b06-a7dd-ac247a45f05d
GBIF	French Guiana	2011	NA	2.19274	-52.9107	HUMAN_OBSERVATION	Reported	datasetKey: 191cb056-d760-4b06-a7dd-ac247a45f05d
GBIF	French Guiana	2011	NA	3.1841	-54.216	HUMAN_OBSERVATION	Reported	datasetKey: 191cb056-d760-4b06-a7dd-ac247a45f05d
GBIF	French Guiana	2011	NA	3.1841	-54.216	HUMAN_OBSERVATION	Reported	datasetKey: 191cb056-d760-4b06-a7dd-ac247a45f05d
GBIF	French Guiana	2011	NA	2.2377	-53.0905	HUMAN_OBSERVATION	Reported	datasetKey: 191cb056-d760-4b06-a7dd-ac247a45f05d
GBIF	French Guiana	2011	NA	3.2294	-54.1712	HUMAN_OBSERVATION	Reported	datasetKey: 191cb056-d760-4b06-a7dd-ac247a45f05d
GBIF	French Guiana	2011	NA	3.13961	-53.9912	HUMAN_OBSERVATION	Reported	datasetKey: 191cb056-d760-4b06-a7dd-ac247a45f05d
GBIF	French Guiana	2011	NA	2.28322	-52.8659	HUMAN_OBSERVATION	Reported	datasetKey: 191cb056-d760-4b06-a7dd-ac247a45f05d
GBIF	French Guiana	2011	NA	3.27471	-54.1264	HUMAN_OBSERVATION	Reported	datasetKey: 191cb056-d760-4b06-a7dd-ac247a45f05d
GBIF	French Guiana	2011	NA	3.54687	-53.7676	HUMAN_OBSERVATION	Reported	datasetKey: 191cb056-d760-4b06-a7dd-ac247a45f05d
GBIF	French Guiana	2011	NA	3.2294	-54.1712	HUMAN_OBSERVATION	Reported	datasetKey: 191cb056-d760-4b06-a7dd-ac247a45f05d
GBIF	French Guiana	2011	NA	3.27471	-54.1264	HUMAN_OBSERVATION	Reported	datasetKey: 191cb056-d760-4b06-a7dd-ac247a45f05d
GBIF	French Guiana	2011	NA	2.3286	-52.7311	HUMAN_OBSERVATION	Reported	datasetKey: 191cb056-d760-4b06-a7dd-ac247a45f05d
GBIF	French Guiana	2011	NA	3.27471	-54.1264	HUMAN_OBSERVATION	Reported	datasetKey: 191cb056-d760-4b06-a7dd-ac247a45f05d
GBIF	French Guiana	2011	NA	3.2294	-54.1712	HUMAN_OBSERVATION	Reported	datasetKey: 191cb056-d760-4b06-a7dd-ac247a45f05d
GBIF	French Guiana	2011	NA	3.32083	-53.8119	HUMAN_OBSERVATION	Reported	datasetKey: 191cb056-d760-4b06-a7dd-ac247a45f05d
GBIF	French Guiana	2011	NA	2.238	-52.8658	HUMAN_OBSERVATION	Reported	datasetKey: 191cb056-d760-4b06-a7dd-ac247a45f05d
GBIF	French Guiana	2011	NA	3.1841	-54.216	HUMAN_OBSERVATION	Reported	datasetKey: 191cb056-d760-4b06-a7dd-ac247a45f05d
GBIF	French Guiana	2011	NA	3.1881	-52.4624	HUMAN_OBSERVATION	Reported	datasetKey: 191cb056-d760-4b06-a7dd-ac247a45f05d
GBIF	French Guiana	2011	NA	3.14268	-52.5973	HUMAN_OBSERVATION	Reported	datasetKey: 191cb056-d760-4b06-a7dd-ac247a45f05d
GBIF	French Guiana	2011	NA	3.1881	-52.4624	HUMAN_OBSERVATION	Reported	datasetKey: 191cb056-d760-4b06-a7dd-ac247a45f05d
GBIF	French Guiana	2011	NA	2.19262	-53.0006	HUMAN_OBSERVATION	Reported	datasetKey: 191cb056-d760-4b06-a7dd-ac247a45f05d
GBIF	French Guiana	2011	NA	2.50969	-52.5515	HUMAN_OBSERVATION	Reported	datasetKey: 191cb056-d760-4b06-a7dd-ac247a45f05d
GBIF	French Guiana	2011	NA	2.23795	-52.9108	HUMAN_OBSERVATION	Reported	datasetKey: 191cb056-d760-4b06-a7dd-ac247a45f05d
GBIF	French Guiana	2011	NA	3.04926	-53.9909	HUMAN_OBSERVATION	Reported	datasetKey: 191cb056-d760-4b06-a7dd-ac247a45f05d
GBIF	French Guiana	2011	NA	3.09725	-52.7322	HUMAN_OBSERVATION	Reported	datasetKey: 191cb056-d760-4b06-a7dd-ac247a45f05d
GBIF	French Guiana	2011	NA	2.28322	-52.8659	HUMAN_OBSERVATION	Reported	datasetKey: 191cb056-d760-4b06-a7dd-ac247a45f05d
GBIF	French Guiana	2011	NA	2.23795	-52.9108	HUMAN_OBSERVATION	Reported	datasetKey: 191cb056-d760-4b06-a7dd-ac247a45f05d
GBIF	French Guiana	2011	NA	2.50969	-52.5515	HUMAN_OBSERVATION	Reported	datasetKey: 191cb056-d760-4b06-a7dd-ac247a45f05d
GBIF	French Guiana	2011	NA	3.36941	-52.1477	HUMAN_OBSERVATION	Reported	datasetKey: 191cb056-d760-4b06-a7dd-ac247a45f05d
GBIF	French Guiana	2011	NA	2.60013	-52.5516	HUMAN_OBSERVATION	Reported	datasetKey: 191cb056-d760-4b06-a7dd-ac247a45f05d
GBIF	French Guiana	2011	NA	2.28322	-52.8659	HUMAN_OBSERVATION	Reported	datasetKey: 191cb056-d760-4b06-a7dd-ac247a45f05d
GBIF	French Guiana	2011	NA	2.28297	-53.0457	HUMAN_OBSERVATION	Reported	datasetKey: 191cb056-d760-4b06-a7dd-ac247a45f05d
GBIF	French Guiana	2011	NA	2.12478	-53.023	HUMAN_OBSERVATION	Reported	datasetKey: 191cb056-d760-4b06-a7dd-ac247a45f05d
GBIF	French Guiana	2011	NA	3.09391	-54.1708	HUMAN_OBSERVATION	Reported	datasetKey: 191cb056-d760-4b06-a7dd-ac247a45f05d
GBIF	French Guiana	2011	NA	2.19274	-52.9107	HUMAN_OBSERVATION	Reported	datasetKey: 191cb056-d760-4b06-a7dd-ac247a45f05d
GBIF	French Guiana	2011	NA	3.18451	-54.0812	HUMAN_OBSERVATION	Reported	datasetKey: 191cb056-d760-4b06-a7dd-ac247a45f05d
GBIF	French Guiana	2011	NA	3.09718	-52.7772	HUMAN_OBSERVATION	Reported	datasetKey: 191cb056-d760-4b06-a7dd-ac247a45f05d
GBIF	French Guiana	2011	NA	3.27471	-54.1264	HUMAN_OBSERVATION	Reported	datasetKey: 191cb056-d760-4b06-a7dd-ac247a45f05d
GBIF	French Guiana	2011	NA	2.19274	-52.9107	HUMAN_OBSERVATION	Reported	datasetKey: 191cb056-d760-4b06-a7dd-ac247a45f05d
GBIF	French Guiana	2011	NA	3.02609	-54.1931	HUMAN_OBSERVATION	Reported	datasetKey: 191cb056-d760-4b06-a7dd-ac247a45f05d
GBIF	French Guiana	2011	NA	2.12478	-53.023	HUMAN_OBSERVATION	Reported	datasetKey: 191cb056-d760-4b06-a7dd-ac247a45f05d
GBIF	French Guiana	2011	NA	2.12478	-53.023	HUMAN_OBSERVATION	Reported	datasetKey: 191cb056-d760-4b06-a7dd-ac247a45f05d
GBIF	French Guiana	2011	NA	3.22954	-54.1263	HUMAN_OBSERVATION	Reported	datasetKey: 191cb056-d760-4b06-a7dd-ac247a45f05d
GBIF	French Guiana	2011	NA	2.78094	-52.5968	HUMAN_OBSERVATION	Reported	datasetKey: 191cb056-d760-4b06-a7dd-ac247a45f05d
GBIF	French Guiana	2011	NA	2.91325	-54.1703	HUMAN_OBSERVATION	Reported	datasetKey: 191cb056-d760-4b06-a7dd-ac247a45f05d
GBIF	French Guiana	2011	NA	2.73519	-52.9564	HUMAN_OBSERVATION	Reported	datasetKey: 191cb056-d760-4b06-a7dd-ac247a45f05d
GBIF	French Guiana	2011	NA	3.32002	-54.0816	HUMAN_OBSERVATION	Reported	datasetKey: 191cb056-d760-4b06-a7dd-ac247a45f05d
GBIF	French Guiana	2011	NA	2.91325	-54.1703	HUMAN_OBSERVATION	Reported	datasetKey: 191cb056-d760-4b06-a7dd-ac247a45f05d
GBIF	French Guiana	2011	NA	2.91325	-54.1703	HUMAN_OBSERVATION	Reported	datasetKey: 191cb056-d760-4b06-a7dd-ac247a45f05d
GBIF	French Guiana	2011	NA	3.27471	-54.1264	HUMAN_OBSERVATION	Reported	datasetKey: 191cb056-d760-4b06-a7dd-ac247a45f05d
GBIF	French Guiana	2011	NA	2.41914	-52.6413	HUMAN_OBSERVATION	Reported	datasetKey: 191cb056-d760-4b06-a7dd-ac247a45f05d
GBIF	French Guiana	2011	NA	2.37382	-52.7312	HUMAN_OBSERVATION	Reported	datasetKey: 191cb056-d760-4b06-a7dd-ac247a45f05d
GBIF	French Guiana	2011	NA	2.46436	-52.6414	HUMAN_OBSERVATION	Reported	datasetKey: 191cb056-d760-4b06-a7dd-ac247a45f05d
GBIF	French Guiana	2011	Guyane franÃ§aise	4.62556	-52.4649	HUMAN_OBSERVATION	Reported	datasetKey: f946666e-67dc-4848-9fa8-2162f3559e33
GBIF	French Guiana	2010	NA	2.28327	-52.8209	HUMAN_OBSERVATION	Reported	datasetKey: 191cb056-d760-4b06-a7dd-ac247a45f05d
GBIF	French Guiana	2010	NA	3.00734	-52.3722	HUMAN_OBSERVATION	Reported	datasetKey: 191cb056-d760-4b06-a7dd-ac247a45f05d
GBIF	French Guiana	2010	NA	2.46442	-52.5964	HUMAN_OBSERVATION	Reported	datasetKey: 191cb056-d760-4b06-a7dd-ac247a45f05d
GBIF	French Guiana	2010	NA	2.7804	-52.9565	HUMAN_OBSERVATION	Reported	datasetKey: 191cb056-d760-4b06-a7dd-ac247a45f05d
GBIF	French Guiana	2010	NA	2.46442	-52.5964	HUMAN_OBSERVATION	Reported	datasetKey: 191cb056-d760-4b06-a7dd-ac247a45f05d
GBIF	French Guiana	2010	NA	2.46436	-52.6414	HUMAN_OBSERVATION	Reported	datasetKey: 191cb056-d760-4b06-a7dd-ac247a45f05d
GBIF	French Guiana	2010	NA	3.18823	-52.3725	HUMAN_OBSERVATION	Reported	datasetKey: 191cb056-d760-4b06-a7dd-ac247a45f05d
GBIF	French Guiana	2010	NA	2.37393	-52.6413	HUMAN_OBSERVATION	Reported	datasetKey: 191cb056-d760-4b06-a7dd-ac247a45f05d
GBIF	French Guiana	2010	NA	2.41914	-52.6413	HUMAN_OBSERVATION	Reported	datasetKey: 191cb056-d760-4b06-a7dd-ac247a45f05d
GBIF	French Guiana	2010	NA	2.28322	-52.8659	HUMAN_OBSERVATION	Reported	datasetKey: 191cb056-d760-4b06-a7dd-ac247a45f05d
GBIF	French Guiana	2010	NA	2.238	-52.8658	HUMAN_OBSERVATION	Reported	datasetKey: 191cb056-d760-4b06-a7dd-ac247a45f05d
GBIF	French Guiana	2010	NA	2.12478	-53.023	HUMAN_OBSERVATION	Reported	datasetKey: 191cb056-d760-4b06-a7dd-ac247a45f05d
GBIF	French Guiana	2010	NA	2.12478	-53.023	HUMAN_OBSERVATION	Reported	datasetKey: 191cb056-d760-4b06-a7dd-ac247a45f05d
GBIF	French Guiana	2010	NA	3.23339	-52.4175	HUMAN_OBSERVATION	Reported	datasetKey: 191cb056-d760-4b06-a7dd-ac247a45f05d
GBIF	French Guiana	2010	NA	2.82553	-53.0016	HUMAN_OBSERVATION	Reported	datasetKey: 191cb056-d760-4b06-a7dd-ac247a45f05d
GBIF	French Guiana	2010	NA	2.37382	-52.7312	HUMAN_OBSERVATION	Reported	datasetKey: 191cb056-d760-4b06-a7dd-ac247a45f05d
GBIF	French Guiana	2010	NA	3.18804	-52.5074	HUMAN_OBSERVATION	Reported	datasetKey: 191cb056-d760-4b06-a7dd-ac247a45f05d
GBIF	French Guiana	2010	NA	3.14268	-52.5973	HUMAN_OBSERVATION	Reported	datasetKey: 191cb056-d760-4b06-a7dd-ac247a45f05d
GBIF	French Guiana	2010	NA	2.28322	-52.8659	HUMAN_OBSERVATION	Reported	datasetKey: 191cb056-d760-4b06-a7dd-ac247a45f05d
GBIF	French Guiana	2010	NA	2.28327	-52.8209	HUMAN_OBSERVATION	Reported	datasetKey: 191cb056-d760-4b06-a7dd-ac247a45f05d
GBIF	French Guiana	2010	NA	3.18829	-52.3275	HUMAN_OBSERVATION	Reported	datasetKey: 191cb056-d760-4b06-a7dd-ac247a45f05d
GBIF	French Guiana	2010	NA	2.46442	-52.5964	HUMAN_OBSERVATION	Reported	datasetKey: 191cb056-d760-4b06-a7dd-ac247a45f05d
GBIF	French Guiana	2010	NA	2.28322	-52.8659	HUMAN_OBSERVATION	Reported	datasetKey: 191cb056-d760-4b06-a7dd-ac247a45f05d
GBIF	French Guiana	2010	NA	2.46442	-52.5964	HUMAN_OBSERVATION	Reported	datasetKey: 191cb056-d760-4b06-a7dd-ac247a45f05d
GBIF	French Guiana	2010	NA	2.37345	-53.0008	HUMAN_OBSERVATION	Reported	datasetKey: 191cb056-d760-4b06-a7dd-ac247a45f05d
GBIF	French Guiana	2010	NA	2.28327	-52.8209	HUMAN_OBSERVATION	Reported	datasetKey: 191cb056-d760-4b06-a7dd-ac247a45f05d
GBIF	French Guiana	2010	NA	2.37393	-52.6413	HUMAN_OBSERVATION	Reported	datasetKey: 191cb056-d760-4b06-a7dd-ac247a45f05d
GBIF	French Guiana	2010	NA	2.46442	-52.5964	HUMAN_OBSERVATION	Reported	datasetKey: 191cb056-d760-4b06-a7dd-ac247a45f05d
GBIF	French Guiana	2010	NA	2.12478	-53.023	HUMAN_OBSERVATION	Reported	datasetKey: 191cb056-d760-4b06-a7dd-ac247a45f05d
GBIF	French Guiana	2010	NA	3.23362	-52.2375	HUMAN_OBSERVATION	Reported	datasetKey: 191cb056-d760-4b06-a7dd-ac247a45f05d
GBIF	French Guiana	2010	NA	2.2377	-53.0905	HUMAN_OBSERVATION	Reported	datasetKey: 191cb056-d760-4b06-a7dd-ac247a45f05d
GBIF	French Guiana	2010	NA	2.41897	-52.7762	HUMAN_OBSERVATION	Reported	datasetKey: 191cb056-d760-4b06-a7dd-ac247a45f05d
GBIF	French Guiana	2010	NA	2.3286	-52.7311	HUMAN_OBSERVATION	Reported	datasetKey: 191cb056-d760-4b06-a7dd-ac247a45f05d
GBIF	French Guiana	2010	NA	2.41914	-52.6413	HUMAN_OBSERVATION	Reported	datasetKey: 191cb056-d760-4b06-a7dd-ac247a45f05d
GBIF	French Guiana	2010	NA	2.12478	-53.023	HUMAN_OBSERVATION	Reported	datasetKey: 191cb056-d760-4b06-a7dd-ac247a45f05d
GBIF	French Guiana	2010	NA	2.3286	-52.7311	HUMAN_OBSERVATION	Reported	datasetKey: 191cb056-d760-4b06-a7dd-ac247a45f05d
GBIF	French Guiana	2010	NA	2.78094	-52.5968	HUMAN_OBSERVATION	Reported	datasetKey: 191cb056-d760-4b06-a7dd-ac247a45f05d
GBIF	French Guiana	2010	NA	2.37393	-52.6413	HUMAN_OBSERVATION	Reported	datasetKey: 191cb056-d760-4b06-a7dd-ac247a45f05d
GBIF	French Guiana	2010	NA	2.3286	-52.7311	HUMAN_OBSERVATION	Reported	datasetKey: 191cb056-d760-4b06-a7dd-ac247a45f05d
GBIF	French Guiana	2010	NA	2.32837	-52.9109	HUMAN_OBSERVATION	Reported	datasetKey: 191cb056-d760-4b06-a7dd-ac247a45f05d
GBIF	French Guiana	2010	NA	2.28322	-52.8659	HUMAN_OBSERVATION	Reported	datasetKey: 191cb056-d760-4b06-a7dd-ac247a45f05d
GBIF	French Guiana	2010	NA	3.00675	-52.777	HUMAN_OBSERVATION	Reported	datasetKey: 191cb056-d760-4b06-a7dd-ac247a45f05d
GBIF	French Guiana	2010	NA	2.55491	-52.5516	HUMAN_OBSERVATION	Reported	datasetKey: 191cb056-d760-4b06-a7dd-ac247a45f05d
GBIF	French Guiana	2010	NA	3.18797	-52.5524	HUMAN_OBSERVATION	Reported	datasetKey: 191cb056-d760-4b06-a7dd-ac247a45f05d
GBIF	French Guiana	2010	NA	2.55491	-52.5516	HUMAN_OBSERVATION	Reported	datasetKey: 191cb056-d760-4b06-a7dd-ac247a45f05d
GBIF	French Guiana	2010	NA	2.50969	-52.5515	HUMAN_OBSERVATION	Reported	datasetKey: 191cb056-d760-4b06-a7dd-ac247a45f05d
GBIF	French Guiana	2010	NA	2.23795	-52.9108	HUMAN_OBSERVATION	Reported	datasetKey: 191cb056-d760-4b06-a7dd-ac247a45f05d
GBIF	French Guiana	2010	NA	2.238	-52.8658	HUMAN_OBSERVATION	Reported	datasetKey: 191cb056-d760-4b06-a7dd-ac247a45f05d
GBIF	French Guiana	2010	NA	2.19274	-52.9107	HUMAN_OBSERVATION	Reported	datasetKey: 191cb056-d760-4b06-a7dd-ac247a45f05d
GBIF	French Guiana	2010	NA	2.28327	-52.8209	HUMAN_OBSERVATION	Reported	datasetKey: 191cb056-d760-4b06-a7dd-ac247a45f05d
GBIF	French Guiana	2010	NA	2.78094	-52.5968	HUMAN_OBSERVATION	Reported	datasetKey: 191cb056-d760-4b06-a7dd-ac247a45f05d
GBIF	French Guiana	2010	NA	2.3286	-52.7311	HUMAN_OBSERVATION	Reported	datasetKey: 191cb056-d760-4b06-a7dd-ac247a45f05d
GBIF	Ecuador	2006	Pastaza	-1.54162	-77.9171	HUMAN_OBSERVATION	Reported	datasetKey: 50c9509d-22c7-4a22-a47d-8c48425ef4a7
GBIF	French Guiana	2000	NA	4.835	-52.335	HUMAN_OBSERVATION	Reported	datasetKey: d4f0993a-0f72-445e-8d5c-1b685e5268b1
GBIF	French Guiana	2000	Guyane franÃ§aise	5.58265	-53.5547	HUMAN_OBSERVATION	Reported	datasetKey: f946666e-67dc-4848-9fa8-2162f3559e33
GBIF	French Guiana	2000	Guyane franÃ§aise	5.50378	-53.6139	HUMAN_OBSERVATION	Reported	datasetKey: f946666e-67dc-4848-9fa8-2162f3559e33
GBIF	Brazil	1987	Mato Grosso do Sul	-21.9546	-54.2319	PRESERVED_SPECIMEN	Reported	datasetKey: 861d3d64-f762-11e1-a439-00145eb45e9a

## Sheet: Pp_405_occurrences_rarefied
Species	Latitude	Longitude
P_palpebrosus	-2.57251	-56.9435
P_palpebrosus	8.39416	-62.6351
P_palpebrosus	8.30249	-62.8185
P_palpebrosus	-2.49751	-61.0018
P_palpebrosus	-3.06417	-60.2851
P_palpebrosus	-3.08084	-60.0018
P_palpebrosus	-3.18084	-58.1935
P_palpebrosus	-3.24751	-64.6685
P_palpebrosus	-3.30584	-59.8768
P_palpebrosus	-3.49751	-60.6685
P_palpebrosus	-3.71417	-59.0685
P_palpebrosus	-3.77251	-70.3601
P_palpebrosus	-3.80584	-70.5768
P_palpebrosus	-4.13917	-59.3601
P_palpebrosus	-5.07251	-62.9685
P_palpebrosus	-5.20584	-60.5101
P_palpebrosus	-5.29751	-60.6351
P_palpebrosus	-5.86417	-61.3685
P_palpebrosus	-5.88084	-61.7018
P_palpebrosus	-7.20584	-62.9101
P_palpebrosus	-8.78084	-63.8851
P_palpebrosus	-8.78917	-63.9435
P_palpebrosus	-8.80584	-63.9851
P_palpebrosus	-8.83917	-64.0518
P_palpebrosus	-8.84751	-63.9935
P_palpebrosus	-8.88917	-64.0768
P_palpebrosus	-8.93084	-64.0685
P_palpebrosus	-8.97251	-64.1185
P_palpebrosus	-8.98917	-64.1601
P_palpebrosus	-8.98917	-64.0851
P_palpebrosus	-9.01417	-64.2601
P_palpebrosus	-9.01417	-64.2268
P_palpebrosus	-9.03084	-64.1935
P_palpebrosus	-9.03917	-64.2935
P_palpebrosus	-9.08084	-64.3185
P_palpebrosus	-9.11417	-64.3101
P_palpebrosus	-9.12251	-64.5435
P_palpebrosus	-9.12251	-64.3518
P_palpebrosus	-9.15584	-64.3768
P_palpebrosus	-9.18084	-64.6101
P_palpebrosus	-9.18917	-64.5185
P_palpebrosus	-9.18917	-64.4685
P_palpebrosus	-9.18917	-64.4351
P_palpebrosus	-9.18917	-64.3768
P_palpebrosus	-9.21417	-64.6518
P_palpebrosus	-9.23917	-64.3935
P_palpebrosus	-9.29751	-64.5685
P_palpebrosus	-9.31417	-64.6851
P_palpebrosus	-9.51417	-65.3268
P_palpebrosus	-9.58917	-65.0351
P_palpebrosus	-9.63084	-64.9185
P_palpebrosus	-10.2225	-65.2851
P_palpebrosus	-10.7975	-65.3351
P_palpebrosus	-10.8642	-65.2768
P_palpebrosus	-11.8642	-65.0518
P_palpebrosus	-20.9892	-51.7101
P_palpebrosus	10.1858	-63.0935
P_palpebrosus	10.1358	-61.7685
P_palpebrosus	10.1275	-61.6435
P_palpebrosus	9.33583	-62.3601
P_palpebrosus	8.98583	-62.3685
P_palpebrosus	8.80249	-64.2685
P_palpebrosus	8.59416	-64.2268
P_palpebrosus	8.36916	-65.0101
P_palpebrosus	8.35249	-64.9018
P_palpebrosus	8.29416	-65.0518
P_palpebrosus	8.29416	-65.0018
P_palpebrosus	8.25249	-64.9518
P_palpebrosus	7.76916	-63.1018
P_palpebrosus	7.35249	-62.5351
P_palpebrosus	7.25249	-62.4768
P_palpebrosus	7.03583	-67.6851
P_palpebrosus	6.61083	-58.5185
P_palpebrosus	6.57749	-67.8018
P_palpebrosus	6.57749	-67.5851
P_palpebrosus	6.57749	-67.5268
P_palpebrosus	6.51916	-57.9268
P_palpebrosus	6.24416	-58.3851
P_palpebrosus	6.23583	-62.8185
P_palpebrosus	6.20249	-67.6851
P_palpebrosus	6.13583	-69.3185
P_palpebrosus	6.00249	-68.0851
P_palpebrosus	5.96083	-68.6768
P_palpebrosus	5.90249	-55.2435
P_palpebrosus	5.88583	-58.3518
P_palpebrosus	5.84416	-68.6601
P_palpebrosus	5.81083	-68.6101
P_palpebrosus	5.79416	-68.3101
P_palpebrosus	5.78583	-69.2935
P_palpebrosus	5.76916	-69.0101
P_palpebrosus	5.75249	-68.9601
P_palpebrosus	5.74416	-53.9018
P_palpebrosus	5.59416	-69.4351
P_palpebrosus	5.58583	-53.5518
P_palpebrosus	5.56916	-63.3685
P_palpebrosus	5.55249	-53.9351
P_palpebrosus	5.53583	-67.3851
P_palpebrosus	5.51083	-62.4018
P_palpebrosus	5.50249	-53.6101
P_palpebrosus	5.46916	-68.2685
P_palpebrosus	5.43583	-54.0518
P_palpebrosus	5.42749	-67.3101
P_palpebrosus	5.42749	-53.3768
P_palpebrosus	5.23583	-58.1268
P_palpebrosus	5.15249	-52.7018
P_palpebrosus	5.01083	-72.7518
P_palpebrosus	4.92749	-52.5435
P_palpebrosus	4.88583	-52.2768
P_palpebrosus	4.87749	-52.3935
P_palpebrosus	4.83583	-67.5268
P_palpebrosus	4.83583	-52.3351
P_palpebrosus	4.71083	-52.2601
P_palpebrosus	4.62749	-52.4685
P_palpebrosus	4.62749	-52.3268
P_palpebrosus	4.55249	-67.5768
P_palpebrosus	4.49416	-52.0268
P_palpebrosus	4.48583	-52.5268
P_palpebrosus	4.44416	-52.3935
P_palpebrosus	4.31083	-72.7351
P_palpebrosus	4.27749	-71.5601
P_palpebrosus	4.26916	-71.3935
P_palpebrosus	4.25249	-52.6935
P_palpebrosus	4.24416	-71.4435
P_palpebrosus	4.22749	-59.0268
P_palpebrosus	4.21916	-59.0935
P_palpebrosus	4.13583	-73.2601
P_palpebrosus	4.08583	-71.4351
P_palpebrosus	4.06916	-71.3685
P_palpebrosus	3.92749	-73.0185
P_palpebrosus	3.86916	-51.7851
P_palpebrosus	3.82749	-72.2851
P_palpebrosus	3.76916	-51.6185
P_palpebrosus	3.76083	-72.2851
P_palpebrosus	3.74416	-66.4935
P_palpebrosus	3.61916	-66.5768
P_palpebrosus	3.56083	-61.6268
P_palpebrosus	3.54416	-53.7685
P_palpebrosus	3.53583	-73.4018
P_palpebrosus	3.50249	-53.9935
P_palpebrosus	3.48583	-61.5685
P_palpebrosus	3.44416	-61.8101
P_palpebrosus	3.44416	-61.4935
P_palpebrosus	3.41083	-53.9435
P_palpebrosus	3.38583	-61.4268
P_palpebrosus	3.36916	-54.0351
P_palpebrosus	3.36916	-52.1518
P_palpebrosus	3.35249	-61.5018
P_palpebrosus	3.35249	-61.3268
P_palpebrosus	3.34416	-64.4435
P_palpebrosus	3.32749	-52.4185
P_palpebrosus	3.31916	-59.8518
P_palpebrosus	3.31916	-54.0851
P_palpebrosus	3.31916	-53.8101
P_palpebrosus	3.31916	-53.6768
P_palpebrosus	3.27749	-54.1268
P_palpebrosus	3.27749	-52.4601
P_palpebrosus	3.23583	-52.2351
P_palpebrosus	3.22749	-54.1685
P_palpebrosus	3.18583	-73.6851
P_palpebrosus	3.18583	-54.2185
P_palpebrosus	3.18583	-54.0851
P_palpebrosus	3.18583	-52.5518
P_palpebrosus	3.18583	-52.4601
P_palpebrosus	3.18583	-52.3685
P_palpebrosus	3.16916	-67.0851
P_palpebrosus	3.14416	-52.6435
P_palpebrosus	3.14416	-52.5935
P_palpebrosus	3.13583	-53.9935
P_palpebrosus	3.10249	-66.8768
P_palpebrosus	3.09416	-54.1685
P_palpebrosus	3.09416	-52.7768
P_palpebrosus	3.09416	-52.3268
P_palpebrosus	3.05249	-53.9935
P_palpebrosus	3.02749	-54.1935
P_palpebrosus	3.01083	-52.7768
P_palpebrosus	3.01083	-52.3685
P_palpebrosus	2.97749	-59.5685
P_palpebrosus	2.96083	-52.8685
P_palpebrosus	2.96083	-52.8185
P_palpebrosus	2.96083	-52.3685
P_palpebrosus	2.92749	-73.6101
P_palpebrosus	2.92749	-53.6435
P_palpebrosus	2.91083	-54.1685
P_palpebrosus	2.86916	-53.0018
P_palpebrosus	2.82749	-52.9101
P_palpebrosus	2.77749	-72.3601
P_palpebrosus	2.77749	-52.9601
P_palpebrosus	2.77749	-52.5935
P_palpebrosus	2.77749	-52.4601
P_palpebrosus	2.68583	-53.9935
P_palpebrosus	2.68583	-53.9435
P_palpebrosus	2.64416	-52.5518
P_palpebrosus	2.55249	-52.5518
P_palpebrosus	2.51083	-60.9018
P_palpebrosus	2.50249	-65.1685
P_palpebrosus	2.46083	-52.6435
P_palpebrosus	2.46083	-52.5935
P_palpebrosus	2.41916	-53.0018
P_palpebrosus	2.41916	-52.7768
P_palpebrosus	2.37749	-52.6851
P_palpebrosus	2.36916	-73.6268
P_palpebrosus	2.36083	-73.1601
P_palpebrosus	2.32749	-52.9101
P_palpebrosus	2.32749	-52.8185
P_palpebrosus	2.32749	-52.7351
P_palpebrosus	2.28583	-53.0435
P_palpebrosus	2.26916	-73.8601
P_palpebrosus	2.25249	-71.8185
P_palpebrosus	2.23583	-53.0935
P_palpebrosus	2.23583	-52.9101
P_palpebrosus	2.19416	-53.0435
P_palpebrosus	2.19416	-52.9518
P_palpebrosus	2.18583	-73.8685
P_palpebrosus	2.12749	-53.0268
P_palpebrosus	1.47749	-60.8601
P_palpebrosus	1.35249	-60.6018
P_palpebrosus	1.23583	-66.8518
P_palpebrosus	0.935826	-66.7935
P_palpebrosus	0.594159	-75.3518
P_palpebrosus	0.535826	-70.9018
P_palpebrosus	0.394159	-71.0351
P_palpebrosus	0.319159	-71.4601
P_palpebrosus	-0.639174	-76.1518
P_palpebrosus	-0.997507	-70.5518
P_palpebrosus	-1.44751	-48.4851
P_palpebrosus	-1.53917	-77.9185
P_palpebrosus	-1.71417	-77.5185
P_palpebrosus	-1.73917	-76.5351
P_palpebrosus	-1.78084	-56.2851
P_palpebrosus	-1.80584	-56.1935
P_palpebrosus	-1.83084	-69.0351
P_palpebrosus	-1.91417	-61.8851
P_palpebrosus	-1.93084	-61.8268
P_palpebrosus	-1.94751	-61.4518
P_palpebrosus	-1.96417	-61.9268
P_palpebrosus	-1.98917	-61.8268
P_palpebrosus	-1.99751	-60.4518
P_palpebrosus	-2.01417	-62.1185
P_palpebrosus	-2.13917	-76.7101
P_palpebrosus	-2.21417	-65.7018
P_palpebrosus	-2.24751	-62.6351
P_palpebrosus	-2.28917	-51.6268
P_palpebrosus	-2.63084	-64.6601
P_palpebrosus	-2.74751	-55.3351
P_palpebrosus	-2.75584	-76.5601
P_palpebrosus	-2.77251	-65.0685
P_palpebrosus	-3.03084	-60.0268
P_palpebrosus	-3.18084	-39.4351
P_palpebrosus	-3.28084	-61.2185
P_palpebrosus	-3.29751	-47.7351
P_palpebrosus	-3.35584	-59.8601
P_palpebrosus	-3.54751	-76.2601
P_palpebrosus	-3.56417	-60.6685
P_palpebrosus	-3.58917	-60.2101
P_palpebrosus	-3.60584	-59.1518
P_palpebrosus	-3.68084	-73.0768
P_palpebrosus	-3.88917	-58.9768
P_palpebrosus	-3.98084	-42.0935
P_palpebrosus	-3.98917	-74.2851
P_palpebrosus	-4.13917	-60.7268
P_palpebrosus	-4.15584	-61.8768
P_palpebrosus	-4.25584	-42.2935
P_palpebrosus	-4.26417	-61.7685
P_palpebrosus	-4.28917	-61.6768
P_palpebrosus	-4.29751	-73.2851
P_palpebrosus	-4.33917	-61.8101
P_palpebrosus	-4.33917	-61.7435
P_palpebrosus	-4.38917	-61.8435
P_palpebrosus	-4.61417	-61.2435
P_palpebrosus	-5.08084	-40.5518
P_palpebrosus	-5.18917	-51.8685
P_palpebrosus	-5.61417	-62.2018
P_palpebrosus	-5.96417	-61.4768
P_palpebrosus	-6.33917	-51.0851
P_palpebrosus	-6.98917	-34.9601
P_palpebrosus	-7.01417	-63.1685
P_palpebrosus	-7.14751	-34.8685
P_palpebrosus	-7.22251	-34.9268
P_palpebrosus	-7.36417	-63.2018
P_palpebrosus	-7.57251	-45.3435
P_palpebrosus	-7.58084	-63.1518
P_palpebrosus	-7.93084	-72.3935
P_palpebrosus	-7.95584	-72.0768
P_palpebrosus	-8.01417	-34.8935
P_palpebrosus	-8.78084	-67.3518
P_palpebrosus	-8.83084	-67.3018
P_palpebrosus	-9.01417	-67.1851
P_palpebrosus	-9.02251	-67.2435
P_palpebrosus	-9.03084	-67.0935
P_palpebrosus	-9.18917	-44.4101
P_palpebrosus	-9.28084	-64.4018
P_palpebrosus	-9.34751	-64.4018
P_palpebrosus	-9.40584	-64.4351
P_palpebrosus	-9.49751	-48.2518
P_palpebrosus	-9.59751	-55.9351
P_palpebrosus	-9.78084	-66.0685
P_palpebrosus	-10.1975	-48.3685
P_palpebrosus	-10.3142	-66.3851
P_palpebrosus	-10.5475	-46.4185
P_palpebrosus	-10.5642	-65.7018
P_palpebrosus	-10.6392	-66.5435
P_palpebrosus	-10.8892	-65.5935
P_palpebrosus	-10.9808	-66.0185
P_palpebrosus	-11.0058	-66.0851
P_palpebrosus	-11.1308	-66.1018
P_palpebrosus	-11.2892	-66.0601
P_palpebrosus	-11.3308	-50.4018
P_palpebrosus	-11.4225	-69.0101
P_palpebrosus	-11.4975	-48.7518
P_palpebrosus	-12.2308	-69.1185
P_palpebrosus	-12.3975	-64.2018
P_palpebrosus	-12.4142	-65.4685
P_palpebrosus	-12.4475	-63.7018
P_palpebrosus	-12.5558	-70.1101
P_palpebrosus	-12.5975	-69.0685
P_palpebrosus	-12.6058	-69.1268
P_palpebrosus	-12.6892	-63.0601
P_palpebrosus	-12.8808	-69.3518
P_palpebrosus	-12.9808	-62.8768
P_palpebrosus	-13.0642	-62.7601
P_palpebrosus	-13.3225	-63.7101
P_palpebrosus	-13.3392	-63.5601
P_palpebrosus	-13.4892	-62.8851
P_palpebrosus	-13.4892	-61.5768
P_palpebrosus	-13.4975	-61.0851
P_palpebrosus	-13.5392	-56.6268
P_palpebrosus	-13.6058	-60.8851
P_palpebrosus	-14.1725	-47.7768
P_palpebrosus	-14.3225	-66.1268
P_palpebrosus	-14.4975	-57.5685
P_palpebrosus	-14.4975	-55.7351
P_palpebrosus	-14.5392	-65.9935
P_palpebrosus	-14.5725	-55.9518
P_palpebrosus	-14.6058	-57.7101
P_palpebrosus	-14.6392	-66.5018
P_palpebrosus	-14.6558	-66.0768
P_palpebrosus	-14.6808	-66.2101
P_palpebrosus	-14.6808	-57.8768
P_palpebrosus	-14.7142	-66.5768
P_palpebrosus	-14.7225	-57.8185
P_palpebrosus	-14.7642	-66.2935
P_palpebrosus	-14.7975	-66.4018
P_palpebrosus	-14.8392	-66.5685
P_palpebrosus	-14.8558	-66.3685
P_palpebrosus	-14.8725	-58.6268
P_palpebrosus	-14.9225	-66.3601
P_palpebrosus	-14.9392	-66.4101
P_palpebrosus	-14.9725	-66.5435
P_palpebrosus	-15.0225	-59.9518
P_palpebrosus	-15.0642	-57.1685
P_palpebrosus	-15.0642	-57.0768
P_palpebrosus	-15.0892	-59.9601
P_palpebrosus	-15.1308	-58.4685
P_palpebrosus	-15.1975	-58.3685
P_palpebrosus	-15.2058	-59.3518
P_palpebrosus	-15.2308	-56.9768
P_palpebrosus	-15.2308	-45.6851
P_palpebrosus	-15.2392	-59.4601
P_palpebrosus	-15.3475	-59.3518
P_palpebrosus	-15.4392	-57.3768
P_palpebrosus	-15.5558	-47.5935
P_palpebrosus	-15.5808	-56.1685
P_palpebrosus	-15.6058	-56.0685
P_palpebrosus	-15.6142	-57.2018
P_palpebrosus	-15.6892	-54.3268
P_palpebrosus	-15.7225	-65.6518
P_palpebrosus	-15.7975	-57.5101
P_palpebrosus	-15.8475	-65.2268
P_palpebrosus	-15.8642	-57.6018
P_palpebrosus	-15.8975	-57.3268
P_palpebrosus	-15.9058	-65.7351
P_palpebrosus	-16.0225	-65.6185
P_palpebrosus	-16.0892	-52.8351
P_palpebrosus	-16.4642	-54.6185
P_palpebrosus	-16.4808	-54.5018
P_palpebrosus	-16.7892	-54.8101
P_palpebrosus	-17.1308	-48.1685
P_palpebrosus	-17.8225	-57.2935
P_palpebrosus	-17.8475	-57.5685
P_palpebrosus	-17.9725	-52.1851
P_palpebrosus	-18.0475	-57.5185
P_palpebrosus	-18.0808	-57.8518
P_palpebrosus	-18.1892	-54.5185
P_palpebrosus	-18.1892	-53.3935
P_palpebrosus	-18.3642	-54.6018
P_palpebrosus	-18.4642	-57.3685
P_palpebrosus	-18.5142	-54.7435
P_palpebrosus	-18.7308	-53.5851
P_palpebrosus	-19.1308	-57.5685
P_palpebrosus	-19.1308	-57.0685
P_palpebrosus	-19.1642	-57.6518
P_palpebrosus	-19.2142	-57.3851
P_palpebrosus	-19.2225	-57.6518
P_palpebrosus	-19.2475	-57.0851
P_palpebrosus	-19.3475	-55.0185
P_palpebrosus	-19.6642	-55.7851
P_palpebrosus	-20.2225	-56.5935
P_palpebrosus	-20.4808	-55.7685
P_palpebrosus	-20.6558	-56.7518
P_palpebrosus	-21.0975	-57.2518
P_palpebrosus	-21.2142	-48.1851
P_palpebrosus	-21.2725	-50.1101
P_palpebrosus	-21.6392	-47.6351
P_palpebrosus	-21.9558	-54.2351
P_palpebrosus	-22.2642	-56.6435

## Sheet: Pp_670_abundance_records
Document No.	Country	Year	Sample location	Latitude	Longitude	Type of samples	Collection type	No. of individuals	Transect distance (km)	Relative abundance (ind/km)
7	Colombia	2016	T1_initial_transect_point - Bita River, Vichada	5.56943	-69.4373	Counting transect	Orthorectified	1	10	0.1
7	Colombia	2016	T1 - Bita River, Vichada	5.57075	-69.4411	Counting transect	Orthorectified	1	10	0.1
7	Colombia	2016	T1 - Bita River, Vichada	5.57564	-69.4405	Counting transect	Orthorectified	1	10	0.1
7	Colombia	2016	T1 - Bita River, Vichada	5.57824	-69.4342	Counting transect	Orthorectified	1	10	0.1
7	Colombia	2016	T1 - Bita River, Vichada	5.58624	-69.4382	Counting transect	Orthorectified	1	10	0.1
7	Colombia	2016	T1 - Bita River, Vichada	5.59295	-69.4338	Counting transect	Orthorectified	1	10	0.1
7	Colombia	2016	T1 - Bita River, Vichada	5.5937	-69.4267	Counting transect	Orthorectified	1	10	0.1
7	Colombia	2016	T1 - Bita River, Vichada	5.5927	-69.4192	Counting transect	Orthorectified	1	10	0.1
7	Colombia	2016	T1 - Bita River, Vichada	5.5892	-69.4153	Counting transect	Orthorectified	1	10	0.1
7	Colombia	2016	T1 - Bita River, Vichada	5.5897	-69.4129	Counting transect	Orthorectified	1	10	0.1
7	Colombia	2016	T1_final_transect_point - Bita River, Vichada	5.59266	-69.4094	Counting transect	Orthorectified	1	10	0.1
7	Colombia	2016	T2_initial_transect_point - Bita River, Vichada	5.78063	-69.3	Counting transect	Orthorectified	1	10	0.1
7	Colombia	2016	T2 - Bita River, Vichada	5.78501	-69.293	Counting transect	Orthorectified	1	10	0.1
7	Colombia	2016	T2 - Bita River, Vichada	5.78482	-69.2854	Counting transect	Orthorectified	1	10	0.1
7	Colombia	2016	T2 - Bita River, Vichada	5.7763	-69.2852	Counting transect	Orthorectified	1	10	0.1
7	Colombia	2016	T2 - Bita River, Vichada	5.77859	-69.2952	Counting transect	Orthorectified	1	10	0.1
7	Colombia	2016	T2 - Bita River, Vichada	5.76916	-69.2925	Counting transect	Orthorectified	1	10	0.1
7	Colombia	2016	T2 - Bita River, Vichada	5.76412	-69.2913	Counting transect	Orthorectified	1	10	0.1
7	Colombia	2016	T2 - Bita River, Vichada	5.76079	-69.2829	Counting transect	Orthorectified	1	10	0.1
7	Colombia	2016	T2 - Bita River, Vichada	5.75598	-69.2784	Counting transect	Orthorectified	1	10	0.1
7	Colombia	2016	T2 - Bita River, Vichada	5.7616	-69.275	Counting transect	Orthorectified	1	10	0.1
7	Colombia	2016	T2_final_transect_point - Bita River, Vichada	5.76993	-69.2743	Counting transect	Orthorectified	1	10	0.1
7	Colombia	2016	T3_inital_transect_point - Bita River, Vichada	5.76937	-69.012	Counting transect	Orthorectified	2	10	0.2
7	Colombia	2016	T3 - Bita River, Vichada	5.76134	-69.0087	Counting transect	Orthorectified	2	10	0.2
7	Colombia	2016	T3 - Bita River, Vichada	5.75926	-69.0023	Counting transect	Orthorectified	2	10	0.2
7	Colombia	2016	T3 - Bita River, Vichada	5.7592	-68.9938	Counting transect	Orthorectified	2	10	0.2
7	Colombia	2016	T3 - Bita River, Vichada	5.75634	-68.991	Counting transect	Orthorectified	2	10	0.2
7	Colombia	2016	T3 - Bita River, Vichada	5.7564	-68.9886	Counting transect	Orthorectified	2	10	0.2
7	Colombia	2016	T3 - Bita River, Vichada	5.76116	-68.985	Counting transect	Orthorectified	2	10	0.2
7	Colombia	2016	T3 - Bita River, Vichada	5.76134	-68.9773	Counting transect	Orthorectified	2	10	0.2
7	Colombia	2016	T3 - Bita River, Vichada	5.76045	-68.9687	Counting transect	Orthorectified	2	10	0.2
7	Colombia	2016	T3 - Bita River, Vichada	5.7611	-68.9596	Counting transect	Orthorectified	2	10	0.2
7	Colombia	2016	T3 - Bita River, Vichada	5.75474	-68.958	Counting transect	Orthorectified	2	10	0.2
7	Colombia	2016	T3_final_transect_point - Bita River, Vichada	5.75355	-68.9552	Counting transect	Orthorectified	2	10	0.2
7	Colombia	2017	T1_initial_transect_point - Bita River, Vichada	5.56943	-69.4373	Counting transect	Orthorectified	3	10	0.3
7	Colombia	2017	T1 - Bita River, Vichada	5.57075	-69.4411	Counting transect	Orthorectified	3	10	0.3
7	Colombia	2017	T1 - Bita River, Vichada	5.57564	-69.4405	Counting transect	Orthorectified	3	10	0.3
7	Colombia	2017	T1 - Bita River, Vichada	5.57824	-69.4342	Counting transect	Orthorectified	3	10	0.3
7	Colombia	2017	T1 - Bita River, Vichada	5.58624	-69.4382	Counting transect	Orthorectified	3	10	0.3
7	Colombia	2017	T1 - Bita River, Vichada	5.59295	-69.4338	Counting transect	Orthorectified	3	10	0.3
7	Colombia	2017	T1 - Bita River, Vichada	5.5937	-69.4267	Counting transect	Orthorectified	3	10	0.3
7	Colombia	2017	T1 - Bita River, Vichada	5.5927	-69.4192	Counting transect	Orthorectified	3	10	0.3
7	Colombia	2017	T1 - Bita River, Vichada	5.5892	-69.4153	Counting transect	Orthorectified	3	10	0.3
7	Colombia	2017	T1 - Bita River, Vichada	5.5897	-69.4129	Counting transect	Orthorectified	3	10	0.3
7	Colombia	2017	T1_final_transect_point - Bita River, Vichada	5.59266	-69.4094	Counting transect	Orthorectified	3	10	0.3
7	Colombia	2017	T3_inital_transect_point - Bita River, Vichada	5.76937	-69.012	Counting transect	Orthorectified	7	10	0.7
7	Colombia	2017	T3 - Bita River, Vichada	5.76134	-69.0087	Counting transect	Orthorectified	7	10	0.7
7	Colombia	2017	T3 - Bita River, Vichada	5.75926	-69.0023	Counting transect	Orthorectified	7	10	0.7
7	Colombia	2017	T3 - Bita River, Vichada	5.7592	-68.9938	Counting transect	Orthorectified	7	10	0.7
7	Colombia	2017	T3 - Bita River, Vichada	5.75634	-68.991	Counting transect	Orthorectified	7	10	0.7
7	Colombia	2017	T3 - Bita River, Vichada	5.7564	-68.9886	Counting transect	Orthorectified	7	10	0.7
7	Colombia	2017	T3 - Bita River, Vichada	5.76116	-68.985	Counting transect	Orthorectified	7	10	0.7
7	Colombia	2017	T3 - Bita River, Vichada	5.76134	-68.9773	Counting transect	Orthorectified	7	10	0.7
7	Colombia	2017	T3 - Bita River, Vichada	5.76045	-68.9687	Counting transect	Orthorectified	7	10	0.7
7	Colombia	2017	T3 - Bita River, Vichada	5.7611	-68.9596	Counting transect	Orthorectified	7	10	0.7
7	Colombia	2017	T3 - Bita River, Vichada	5.75474	-68.958	Counting transect	Orthorectified	7	10	0.7
7	Colombia	2017	T3_final_transect_point - Bita River, Vichada	5.75355	-68.9552	Counting transect	Orthorectified	7	10	0.7
7	Colombia	2017	T4_initial_transect_point - Bita River, Vichada	5.8437	-68.6565	Counting transect	Orthorectified	2	10	0.2
7	Colombia	2017	T4 - Bita River, Vichada	5.84572	-68.6517	Counting transect	Orthorectified	2	10	0.2
7	Colombia	2017	T4 - Bita River, Vichada	5.84667	-68.6469	Counting transect	Orthorectified	2	10	0.2
7	Colombia	2017	T4 - Bita River, Vichada	5.83644	-68.6434	Counting transect	Orthorectified	2	10	0.2
7	Colombia	2017	T4 - Bita River, Vichada	5.83221	-68.6368	Counting transect	Orthorectified	2	10	0.2
7	Colombia	2017	T4 - Bita River, Vichada	5.83013	-68.6326	Counting transect	Orthorectified	2	10	0.2
7	Colombia	2017	T4 - Bita River, Vichada	5.8271	-68.6302	Counting transect	Orthorectified	2	10	0.2
7	Colombia	2017	T4 - Bita River, Vichada	5.8224	-68.6243	Counting transect	Orthorectified	2	10	0.2
7	Colombia	2017	T4 - Bita River, Vichada	5.81883	-68.6219	Counting transect	Orthorectified	2	10	0.2
7	Colombia	2017	T4 - Bita River, Vichada	5.81318	-68.6236	Counting transect	Orthorectified	2	10	0.2
7	Colombia	2017	T4 - Bita River, Vichada	5.81258	-68.6183	Counting transect	Orthorectified	2	10	0.2
7	Colombia	2017	T4_final_transect_point - Bita River, Vichada	5.80806	-68.6107	Counting transect	Orthorectified	2	10	0.2
7	Colombia	2017	T5_initial_transect_point - Bita River, Vichada	5.78195	-68.3209	Counting transect	Orthorectified	1	10	0.1
7	Colombia	2017	T5 - Bita River, Vichada	5.78136	-68.3188	Counting transect	Orthorectified	1	10	0.1
7	Colombia	2017	T5 - Bita River, Vichada	5.78713	-68.3126	Counting transect	Orthorectified	1	10	0.1
7	Colombia	2017	T5 - Bita River, Vichada	5.79046	-68.3072	Counting transect	Orthorectified	1	10	0.1
7	Colombia	2017	T5 - Bita River, Vichada	5.78641	-68.3044	Counting transect	Orthorectified	1	10	0.1
7	Colombia	2017	T5 - Bita River, Vichada	5.78118	-68.3065	Counting transect	Orthorectified	1	10	0.1
7	Colombia	2017	T5 - Bita River, Vichada	5.7788	-68.3019	Counting transect	Orthorectified	1	10	0.1
7	Colombia	2017	T5 - Bita River, Vichada	5.77291	-68.2986	Counting transect	Orthorectified	1	10	0.1
7	Colombia	2017	T5 - Bita River, Vichada	5.77291	-68.2963	Counting transect	Orthorectified	1	10	0.1
7	Colombia	2017	T5 - Bita River, Vichada	5.77588	-68.2916	Counting transect	Orthorectified	1	10	0.1
7	Colombia	2017	T5 - Bita River, Vichada	5.78011	-68.2853	Counting transect	Orthorectified	1	10	0.1
7	Colombia	2017	T5 - Bita River, Vichada	5.78088	-68.2798	Counting transect	Orthorectified	1	10	0.1
7	Colombia	2017	T5 - Bita River, Vichada	5.78665	-68.283	Counting transect	Orthorectified	1	10	0.1
7	Colombia	2017	T5 - Bita River, Vichada	5.78368	-68.2764	Counting transect	Orthorectified	1	10	0.1
7	Colombia	2017	T5_final_transect_point - Bita River, Vichada	5.78516	-68.2721	Counting transect	Orthorectified	1	10	0.1
7	Colombia	2017	T6_initial_transect_point - Bita River, Vichada	5.96825	-68.1001	Counting transect	Orthorectified	1	10	0.1
7	Colombia	2017	T6 - Bita River, Vichada	5.96608	-68.0959	Counting transect	Orthorectified	1	10	0.1
7	Colombia	2017	T6 - Bita River, Vichada	5.96448	-68.0928	Counting transect	Orthorectified	1	10	0.1
7	Colombia	2017	T6 - Bita River, Vichada	5.96425	-68.0861	Counting transect	Orthorectified	1	10	0.1
7	Colombia	2017	T6 - Bita River, Vichada	5.97008	-68.0867	Counting transect	Orthorectified	1	10	0.1
7	Colombia	2017	T6 - Bita River, Vichada	5.97704	-68.0868	Counting transect	Orthorectified	1	10	0.1
7	Colombia	2017	T6 - Bita River, Vichada	5.97921	-68.0916	Counting transect	Orthorectified	1	10	0.1
7	Colombia	2017	T6 - Bita River, Vichada	5.98761	-68.0922	Counting transect	Orthorectified	1	10	0.1
7	Colombia	2017	T6 - Bita River, Vichada	5.99218	-68.0912	Counting transect	Orthorectified	1	10	0.1
7	Colombia	2017	T6 - Bita River, Vichada	5.98875	-68.0866	Counting transect	Orthorectified	1	10	0.1
7	Colombia	2017	T6 - Bita River, Vichada	5.99452	-68.0852	Counting transect	Orthorectified	1	10	0.1
7	Colombia	2017	T6 - Bita River, Vichada	5.99886	-68.0844	Counting transect	Orthorectified	1	10	0.1
7	Colombia	2017	T6 - Bita River, Vichada	5.9964	-68.0771	Counting transect	Orthorectified	1	10	0.1
7	Colombia	2017	T6 - Bita River, Vichada	6.00017	-68.072	Counting transect	Orthorectified	1	10	0.1
7	Colombia	2017	T6_final_transect_point - Bita River, Vichada	6.00223	-68.0794	Counting transect	Orthorectified	1	10	0.1
7	Colombia	2017	T8_initial_transect_point - Bita River, Vichada	6.18349	-67.7214	Counting transect	Orthorectified	2	10	0.2
7	Colombia	2017	T8 - Bita River, Vichada	6.17992	-67.7167	Counting transect	Orthorectified	2	10	0.2
7	Colombia	2017	T8 - Bita River, Vichada	6.17735	-67.7098	Counting transect	Orthorectified	2	10	0.2
7	Colombia	2017	T8 - Bita River, Vichada	6.1755	-67.7019	Counting transect	Orthorectified	2	10	0.2
7	Colombia	2017	T8 - Bita River, Vichada	6.1725	-67.6986	Counting transect	Orthorectified	2	10	0.2
7	Colombia	2017	T8 - Bita River, Vichada	6.16686	-67.6931	Counting transect	Orthorectified	2	10	0.2
7	Colombia	2017	T8 - Bita River, Vichada	6.16979	-67.6844	Counting transect	Orthorectified	2	10	0.2
7	Colombia	2017	T8 - Bita River, Vichada	6.17807	-67.686	Counting transect	Orthorectified	2	10	0.2
7	Colombia	2017	T8 - Bita River, Vichada	6.18099	-67.6901	Counting transect	Orthorectified	2	10	0.2
7	Colombia	2017	T8 - Bita River, Vichada	6.18421	-67.6902	Counting transect	Orthorectified	2	10	0.2
7	Colombia	2017	T8 - Bita River, Vichada	6.18806	-67.6873	Counting transect	Orthorectified	2	10	0.2
7	Colombia	2017	T8 - Bita River, Vichada	6.19399	-67.6841	Counting transect	Orthorectified	2	10	0.2
7	Colombia	2017	T8 - Bita River, Vichada	6.20162	-67.6827	Counting transect	Orthorectified	2	10	0.2
7	Colombia	2017	T8 - Bita River, Vichada	6.2007	-67.6766	Counting transect	Orthorectified	2	10	0.2
7	Colombia	2017	T8 - Bita River, Vichada	6.19548	-67.6686	Counting transect	Orthorectified	2	10	0.2
7	Colombia	2017	T8_final_transect_point - Bita River, Vichada	6.18942	-67.6653	Counting transect	Orthorectified	2	10	0.2
7	Colombia	2017	T3_inital_transect_point - Bita River, Vichada	5.76937	-69.012	Counting transect	Orthorectified	4	10	0.4
7	Colombia	2017	T3 - Bita River, Vichada	5.76134	-69.0087	Counting transect	Orthorectified	4	10	0.4
7	Colombia	2017	T3 - Bita River, Vichada	5.75926	-69.0023	Counting transect	Orthorectified	4	10	0.4
7	Colombia	2017	T3 - Bita River, Vichada	5.7592	-68.9938	Counting transect	Orthorectified	4	10	0.4
7	Colombia	2017	T3 - Bita River, Vichada	5.75634	-68.991	Counting transect	Orthorectified	4	10	0.4
7	Colombia	2017	T3 - Bita River, Vichada	5.7564	-68.9886	Counting transect	Orthorectified	4	10	0.4
7	Colombia	2017	T3 - Bita River, Vichada	5.76116	-68.985	Counting transect	Orthorectified	4	10	0.4
7	Colombia	2017	T3 - Bita River, Vichada	5.76134	-68.9773	Counting transect	Orthorectified	4	10	0.4
7	Colombia	2017	T3 - Bita River, Vichada	5.76045	-68.9687	Counting transect	Orthorectified	4	10	0.4
7	Colombia	2017	T3 - Bita River, Vichada	5.7611	-68.9596	Counting transect	Orthorectified	4	10	0.4
7	Colombia	2017	T3 - Bita River, Vichada	5.75474	-68.958	Counting transect	Orthorectified	4	10	0.4
7	Colombia	2017	T3_final_transect_point - Bita River, Vichada	5.75355	-68.9552	Counting transect	Orthorectified	4	10	0.4
7	Colombia	2017	T6_initial_transect_point - Bita River, Vichada	5.96825	-68.1001	Counting transect	Orthorectified	1	10	0.1
7	Colombia	2017	T6 - Bita River, Vichada	5.96608	-68.0959	Counting transect	Orthorectified	1	10	0.1
7	Colombia	2017	T6 - Bita River, Vichada	5.96448	-68.0928	Counting transect	Orthorectified	1	10	0.1
7	Colombia	2017	T6 - Bita River, Vichada	5.96425	-68.0861	Counting transect	Orthorectified	1	10	0.1
7	Colombia	2017	T6 - Bita River, Vichada	5.97008	-68.0867	Counting transect	Orthorectified	1	10	0.1
7	Colombia	2017	T6 - Bita River, Vichada	5.97704	-68.0868	Counting transect	Orthorectified	1	10	0.1
7	Colombia	2017	T6 - Bita River, Vichada	5.97921	-68.0916	Counting transect	Orthorectified	1	10	0.1
7	Colombia	2017	T6 - Bita River, Vichada	5.98761	-68.0922	Counting transect	Orthorectified	1	10	0.1
7	Colombia	2017	T6 - Bita River, Vichada	5.99218	-68.0912	Counting transect	Orthorectified	1	10	0.1
7	Colombia	2017	T6 - Bita River, Vichada	5.98875	-68.0866	Counting transect	Orthorectified	1	10	0.1
7	Colombia	2017	T6 - Bita River, Vichada	5.99452	-68.0852	Counting transect	Orthorectified	1	10	0.1
7	Colombia	2017	T6 - Bita River, Vichada	5.99886	-68.0844	Counting transect	Orthorectified	1	10	0.1
7	Colombia	2017	T6 - Bita River, Vichada	5.9964	-68.0771	Counting transect	Orthorectified	1	10	0.1
7	Colombia	2017	T6 - Bita River, Vichada	6.00017	-68.072	Counting transect	Orthorectified	1	10	0.1
7	Colombia	2017	T6_final_transect_point - Bita River, Vichada	6.00223	-68.0794	Counting transect	Orthorectified	1	10	0.1
14	Brazil	1994	09 Site. Miratucu mouth-Catoa, River. Initial transect point	-1.94451	-61.7937	Counting transect	Orthorectified	1	7.7	0.13
14	Brazil	1994	09 Site. Miratucu mouth-Catoa, River. Point from transect	-1.94266	-61.7966	Counting transect	Orthorectified	1	7.7	0.13
14	Brazil	1994	09 Site. Miratucu mouth-Catoa, River. Point from transect	-1.94183	-61.8018	Counting transect	Orthorectified	1	7.7	0.13
14	Brazil	1994	09 Site. Miratucu mouth-Catoa, River. Point from transect	-1.94474	-61.8044	Counting transect	Orthorectified	1	7.7	0.13
14	Brazil	1994	09 Site. Miratucu mouth-Catoa, River. Point from transect	-1.94938	-61.8076	Counting transect	Orthorectified	1	7.7	0.13
14	Brazil	1994	09 Site. Miratucu mouth-Catoa, River. Point from transect	-1.95277	-61.8	Counting transect	Orthorectified	1	7.7	0.13
14	Brazil	1994	09 Site. Miratucu mouth-Catoa, River. Point from transect	-1.95271	-61.8	Counting transect	Orthorectified	1	7.7	0.13
14	Brazil	1994	09 Site. Miratucu mouth-Catoa, River. Point from transect	-1.94641	-61.8	Counting transect	Orthorectified	1	7.7	0.13
14	Brazil	1994	09 Site. Miratucu mouth-Catoa, River. Point from transect	-1.93879	-61.8	Counting transect	Orthorectified	1	7.7	0.13
14	Brazil	1994	09 Site. Miratucu mouth-Catoa, River. Point from transect	-1.9313	-61.8	Counting transect	Orthorectified	1	7.7	0.13
14	Brazil	1994	09 Site. Miratucu mouth-Catoa, River. Point from transect	-1.92725	-61.8267	Counting transect	Orthorectified	1	7.7	0.13
14	Brazil	1994	09 Site. Miratucu mouth-Catoa, River. Point from transect	-1.93582	-61.8302	Counting transect	Orthorectified	1	7.7	0.13
14	Brazil	1994	09 Site. Miratucu mouth-Catoa. River. Final transect point	-1.93707	-61.8322	Counting transect	Orthorectified	1	7.7	0.13
14	Brazil	1994	14 Site. Miratucu (Gerley). Stream. Initial transect point	-1.9894	-61.8248	Counting transect	Orthorectified	2	14	0.14
14	Brazil	1994	14 Site. Miratucu (Gerley). Stream. Point from transect	-1.99204	-61.8212	Counting transect	Orthorectified	2	14	0.14
14	Brazil	1994	14 Site. Miratucu (Gerley). Stream. Point from transect	-1.99476	-61.8159	Counting transect	Orthorectified	2	14	0.14
14	Brazil	1994	14 Site. Miratucu (Gerley). Stream. Point from transect	-1.99736	-61.8102	Counting transect	Orthorectified	2	14	0.14
14	Brazil	1994	14 Site. Miratucu (Gerley). Stream. Point from transect	-2.00036	-61.8048	Counting transect	Orthorectified	2	14	0.14
14	Brazil	1994	14 Site. Miratucu (Gerley). Stream. Final transect point	-2.00493	-61.8012	Counting transect	Orthorectified	2	14	0.14
14	Brazil	1994	13 Site. Miratucu mouth-Paje. River. Initial transect point	-1.91705	-61.8844	Counting transect	Orthorectified	1	20.1	0.05
14	Brazil	1994	13 Site. Miratucu mouth-Paje. River. Point from transect	-1.91953	-61.8885	Counting transect	Orthorectified	1	20.1	0.05
14	Brazil	1994	13 Site. Miratucu mouth-Paje. River. Point from transect	-1.92391	-61.8936	Counting transect	Orthorectified	1	20.1	0.05
14	Brazil	1994	13 Site. Miratucu mouth-Paje. River. Point from transect	-1.92305	-61.9014	Counting transect	Orthorectified	1	20.1	0.05
14	Brazil	1994	13 Site. Miratucu mouth-Paje. River. Point from transect	-1.92819	-61.9044	Counting transect	Orthorectified	1	20.1	0.05
14	Brazil	1994	13 Site. Miratucu mouth-Paje. River. Point from transect	-1.92838	-61.9105	Counting transect	Orthorectified	1	20.1	0.05
14	Brazil	1994	13 Site. Miratucu mouth-Paje. River. Point from transect	-1.93	-61.9188	Counting transect	Orthorectified	1	20.1	0.05
14	Brazil	1994	13 Site. Miratucu mouth-Paje. River. Point from transect	-1.93142	-61.9242	Counting transect	Orthorectified	1	20.1	0.05
14	Brazil	1994	13 Site. Miratucu mouth-Paje. River. Point from transect	-1.93923	-61.9262	Counting transect	Orthorectified	1	20.1	0.05
14	Brazil	1994	13 Site. Miratucu mouth-Paje. River. Point from transect	-1.94066	-61.9185	Counting transect	Orthorectified	1	20.1	0.05
14	Brazil	1994	13 Site. Miratucu mouth-Paje. River. Point from transect	-1.94618	-61.9206	Counting transect	Orthorectified	1	20.1	0.05
14	Brazil	1994	13 Site. Miratucu mouth-Paje. River. Point from transect	-1.95046	-61.9236	Counting transect	Orthorectified	1	20.1	0.05
14	Brazil	1994	13 Site. Miratucu mouth-Paje. River. Point from transect	-1.95351	-61.9275	Counting transect	Orthorectified	1	20.1	0.05
14	Brazil	1994	13 Site. Miratucu mouth-Paje. River. Point from transect	-1.94503	-61.9336	Counting transect	Orthorectified	1	20.1	0.05
14	Brazil	1994	13 Site. Miratucu mouth-Paje. River. Point from transect	-1.94247	-61.938	Counting transect	Orthorectified	1	20.1	0.05
14	Brazil	1994	13 Site. Miratucu mouth-Paje. River. Point from transect	-1.94256	-61.9417	Counting transect	Orthorectified	1	20.1	0.05
14	Brazil	1994	13 Site. Miratucu mouth-Paje. River. Point from transect	-1.94494	-61.9462	Counting transect	Orthorectified	1	20.1	0.05
14	Brazil	1994	13 Site. Miratucu mouth-Paje. River. Point from transect	-1.94884	-61.9485	Counting transect	Orthorectified	1	20.1	0.05
14	Brazil	1994	13 Site. Miratucu mouth-Paje. River. Point from transect	-1.95436	-61.9433	Counting transect	Orthorectified	1	20.1	0.05
14	Brazil	1994	13 Site. Miratucu mouth-Paje. River. Point from transect	-1.9575	-61.9352	Counting transect	Orthorectified	1	20.1	0.05
14	Brazil	1994	13 Site. Miratucu mouth-Paje. River. Point from transect	-1.96302	-61.9298	Counting transect	Orthorectified	1	20.1	0.05
14	Brazil	1994	13 Site. Miratucu mouth-Paje. River. Point from transect	-1.96683	-61.9342	Counting transect	Orthorectified	1	20.1	0.05
14	Brazil	1994	13 Site. Miratucu mouth-Paje. River. Point from transect	-1.96712	-61.9436	Counting transect	Orthorectified	1	20.1	0.05
14	Brazil	1994	13 Site. Miratucu mouth-Paje. River. Point from transect	-1.96702	-61.9501	Counting transect	Orthorectified	1	20.1	0.05
14	Brazil	1994	13 Site. Miratucu mouth-Paje. River. Point from transect	-1.96997	-61.9541	Counting transect	Orthorectified	1	20.1	0.05
14	Brazil	1994	13 Site. Miratucu mouth-Paje. River. Final transect point	-1.97416	-61.9582	Counting transect	Orthorectified	1	20.1	0.05
14	Brazil	1993	04 Site. Preto. Stream. Initial transect point	-1.95193	-61.4556	Counting transect	Orthorectified	1	4.9	0.2
14	Brazil	1993	04 Site. Preto. Stream. Point from transect	-1.95111	-61.4499	Counting transect	Orthorectified	1	4.9	0.2
14	Brazil	1993	04 Site. Preto. Stream. Point from transect	-1.95121	-61.4472	Counting transect	Orthorectified	1	4.9	0.2
14	Brazil	1993	04 Site. Preto. Stream. Point from transect	-1.95571	-61.4455	Counting transect	Orthorectified	1	4.9	0.2
14	Brazil	1993	04 Site. Preto. Stream. Point from transect	-1.96453	-61.4442	Counting transect	Orthorectified	1	4.9	0.2
14	Brazil	1993	04 Site. Preto. Stream. Point from transect	-1.97074	-61.4404	Counting transect	Orthorectified	1	4.9	0.2
14	Brazil	1993	04 Site. Preto. Stream. Final transect point	-1.97527	-61.4359	Counting transect	Orthorectified	1	4.9	0.2
14	Brazil	1994	11 Site. Umanapana. Stream. Initial transect point	-2.01398	-62.0792	Counting transect	Orthorectified	2	6.4	0.31
14	Brazil	1994	11 Site. Umanapana. Stream. Point from transect	-2.01541	-62.0851	Counting transect	Orthorectified	2	6.4	0.31
14	Brazil	1994	11 Site. Umanapana. Stream. Point from transect	-2.01448	-62.0931	Counting transect	Orthorectified	2	6.4	0.31
14	Brazil	1994	11 Site. Umanapana. Stream. Point from transect	-2.01455	-62.1015	Counting transect	Orthorectified	2	6.4	0.31
14	Brazil	1994	11 Site. Umanapana. Stream. Point from transect	-2.01655	-62.108	Counting transect	Orthorectified	2	6.4	0.31
14	Brazil	1994	11 Site. Umanapana. Stream. Point from transect	-2.01912	-62.1103	Counting transect	Orthorectified	2	6.4	0.31
14	Brazil	1994	11 Site. Umanapana. Stream. Point from transect	-2.01612	-62.1168	Counting transect	Orthorectified	2	6.4	0.31
14	Brazil	1994	11 Site. Umanapana. Stream. Point from transect	-2.02019	-62.1207	Counting transect	Orthorectified	2	6.4	0.31
14	Brazil	1994	11 Site. Umanapana. Stream. Final transect point	-2.02205	-62.1248	Counting transect	Orthorectified	2	6.4	0.31
16	Colombia	2016	T1_initial_transect_point - Bita River, Vichada	5.56943	-69.4373	Counting transect	Orthorectified	1	10	0.1
16	Colombia	2016	T1 - Bita River, Vichada	5.57075	-69.4411	Counting transect	Orthorectified	1	10	0.1
16	Colombia	2016	T1 - Bita River, Vichada	5.57564	-69.4405	Counting transect	Orthorectified	1	10	0.1
16	Colombia	2016	T1 - Bita River, Vichada	5.57824	-69.4342	Counting transect	Orthorectified	1	10	0.1
16	Colombia	2016	T1 - Bita River, Vichada	5.58624	-69.4382	Counting transect	Orthorectified	1	10	0.1
16	Colombia	2016	T1 - Bita River, Vichada	5.59295	-69.4338	Counting transect	Orthorectified	1	10	0.1
16	Colombia	2016	T1 - Bita River, Vichada	5.5937	-69.4267	Counting transect	Orthorectified	1	10	0.1
16	Colombia	2016	T1 - Bita River, Vichada	5.5927	-69.4192	Counting transect	Orthorectified	1	10	0.1
16	Colombia	2016	T1 - Bita River, Vichada	5.5892	-69.4153	Counting transect	Orthorectified	1	10	0.1
16	Colombia	2016	T1 - Bita River, Vichada	5.5897	-69.4129	Counting transect	Orthorectified	1	10	0.1
16	Colombia	2016	T1_final_transect_point - Bita River, Vichada	5.59266	-69.4094	Counting transect	Orthorectified	1	10	0.1
16	Colombia	2016	T2_initial_transect_point - Bita River, Vichada	5.78063	-69.3	Counting transect	Orthorectified	1	10	0.1
16	Colombia	2016	T2 - Bita River, Vichada	5.78501	-69.293	Counting transect	Orthorectified	1	10	0.1
16	Colombia	2016	T2 - Bita River, Vichada	5.78482	-69.2854	Counting transect	Orthorectified	1	10	0.1
16	Colombia	2016	T2 - Bita River, Vichada	5.7763	-69.2852	Counting transect	Orthorectified	1	10	0.1
16	Colombia	2016	T2 - Bita River, Vichada	5.77859	-69.2952	Counting transect	Orthorectified	1	10	0.1
16	Colombia	2016	T2 - Bita River, Vichada	5.76916	-69.2925	Counting transect	Orthorectified	1	10	0.1
16	Colombia	2016	T2 - Bita River, Vichada	5.76412	-69.2913	Counting transect	Orthorectified	1	10	0.1
16	Colombia	2016	T2 - Bita River, Vichada	5.76079	-69.2829	Counting transect	Orthorectified	1	10	0.1
16	Colombia	2016	T2 - Bita River, Vichada	5.75598	-69.2784	Counting transect	Orthorectified	1	10	0.1
16	Colombia	2016	T2 - Bita River, Vichada	5.7616	-69.275	Counting transect	Orthorectified	1	10	0.1
16	Colombia	2016	T2_final_transect_point - Bita River, Vichada	5.76993	-69.2743	Counting transect	Orthorectified	1	10	0.1
16	Colombia	2016	T3_inital_transect_point - Bita River, Vichada	5.76937	-69.012	Counting transect	Orthorectified	2	10	0.2
16	Colombia	2016	T3 - Bita River, Vichada	5.76134	-69.0087	Counting transect	Orthorectified	2	10	0.2
16	Colombia	2016	T3 - Bita River, Vichada	5.75926	-69.0023	Counting transect	Orthorectified	2	10	0.2
16	Colombia	2016	T3 - Bita River, Vichada	5.7592	-68.9938	Counting transect	Orthorectified	2	10	0.2
16	Colombia	2016	T3 - Bita River, Vichada	5.75634	-68.991	Counting transect	Orthorectified	2	10	0.2
16	Colombia	2016	T3 - Bita River, Vichada	5.7564	-68.9886	Counting transect	Orthorectified	2	10	0.2
16	Colombia	2016	T3 - Bita River, Vichada	5.76116	-68.985	Counting transect	Orthorectified	2	10	0.2
16	Colombia	2016	T3 - Bita River, Vichada	5.76134	-68.9773	Counting transect	Orthorectified	2	10	0.2
16	Colombia	2016	T3 - Bita River, Vichada	5.76045	-68.9687	Counting transect	Orthorectified	2	10	0.2
16	Colombia	2016	T3 - Bita River, Vichada	5.7611	-68.9596	Counting transect	Orthorectified	2	10	0.2
16	Colombia	2016	T3 - Bita River, Vichada	5.75474	-68.958	Counting transect	Orthorectified	2	10	0.2
16	Colombia	2016	T3_final_transect_point - Bita River, Vichada	5.75355	-68.9552	Counting transect	Orthorectified	2	10	0.2
16	Colombia	2017	T1_initial_transect_point - Bita River, Vichada	5.56943	-69.4373	Counting transect	Orthorectified	3	10	0.3
16	Colombia	2017	T1 - Bita River, Vichada	5.57075	-69.4411	Counting transect	Orthorectified	3	10	0.3
16	Colombia	2017	T1 - Bita River, Vichada	5.57564	-69.4405	Counting transect	Orthorectified	3	10	0.3
16	Colombia	2017	T1 - Bita River, Vichada	5.57824	-69.4342	Counting transect	Orthorectified	3	10	0.3
16	Colombia	2017	T1 - Bita River, Vichada	5.58624	-69.4382	Counting transect	Orthorectified	3	10	0.3
16	Colombia	2017	T1 - Bita River, Vichada	5.59295	-69.4338	Counting transect	Orthorectified	3	10	0.3
16	Colombia	2017	T1 - Bita River, Vichada	5.5937	-69.4267	Counting transect	Orthorectified	3	10	0.3
16	Colombia	2017	T1 - Bita River, Vichada	5.5927	-69.4192	Counting transect	Orthorectified	3	10	0.3
16	Colombia	2017	T1 - Bita River, Vichada	5.5892	-69.4153	Counting transect	Orthorectified	3	10	0.3
16	Colombia	2017	T1 - Bita River, Vichada	5.5897	-69.4129	Counting transect	Orthorectified	3	10	0.3
16	Colombia	2017	T1_final_transect_point - Bita River, Vichada	5.59266	-69.4094	Counting transect	Orthorectified	3	10	0.3
16	Colombia	2017	T3_inital_transect_point - Bita River, Vichada	5.76937	-69.012	Counting transect	Orthorectified	7	10	0.7
16	Colombia	2017	T3 - Bita River, Vichada	5.76134	-69.0087	Counting transect	Orthorectified	7	10	0.7
16	Colombia	2017	T3 - Bita River, Vichada	5.75926	-69.0023	Counting transect	Orthorectified	7	10	0.7
16	Colombia	2017	T3 - Bita River, Vichada	5.7592	-68.9938	Counting transect	Orthorectified	7	10	0.7
16	Colombia	2017	T3 - Bita River, Vichada	5.75634	-68.991	Counting transect	Orthorectified	7	10	0.7
16	Colombia	2017	T3 - Bita River, Vichada	5.7564	-68.9886	Counting transect	Orthorectified	7	10	0.7
16	Colombia	2017	T3 - Bita River, Vichada	5.76116	-68.985	Counting transect	Orthorectified	7	10	0.7
16	Colombia	2017	T3 - Bita River, Vichada	5.76134	-68.9773	Counting transect	Orthorectified	7	10	0.7
16	Colombia	2017	T3 - Bita River, Vichada	5.76045	-68.9687	Counting transect	Orthorectified	7	10	0.7
16	Colombia	2017	T3 - Bita River, Vichada	5.7611	-68.9596	Counting transect	Orthorectified	7	10	0.7
16	Colombia	2017	T3 - Bita River, Vichada	5.75474	-68.958	Counting transect	Orthorectified	7	10	0.7
16	Colombia	2017	T3_final_transect_point - Bita River, Vichada	5.75355	-68.9552	Counting transect	Orthorectified	7	10	0.7
16	Colombia	2017	T4_initial_transect_point - Bita River, Vichada	5.8437	-68.6565	Counting transect	Orthorectified	2	10	0.2
16	Colombia	2017	T4 - Bita River, Vichada	5.84572	-68.6517	Counting transect	Orthorectified	2	10	0.2
16	Colombia	2017	T4 - Bita River, Vichada	5.84667	-68.6469	Counting transect	Orthorectified	2	10	0.2
16	Colombia	2017	T4 - Bita River, Vichada	5.83644	-68.6434	Counting transect	Orthorectified	2	10	0.2
16	Colombia	2017	T4 - Bita River, Vichada	5.83221	-68.6368	Counting transect	Orthorectified	2	10	0.2
16	Colombia	2017	T4 - Bita River, Vichada	5.83013	-68.6326	Counting transect	Orthorectified	2	10	0.2
16	Colombia	2017	T4 - Bita River, Vichada	5.8271	-68.6302	Counting transect	Orthorectified	2	10	0.2
16	Colombia	2017	T4 - Bita River, Vichada	5.8224	-68.6243	Counting transect	Orthorectified	2	10	0.2
16	Colombia	2017	T4 - Bita River, Vichada	5.81883	-68.6219	Counting transect	Orthorectified	2	10	0.2
16	Colombia	2017	T4 - Bita River, Vichada	5.81318	-68.6236	Counting transect	Orthorectified	2	10	0.2
16	Colombia	2017	T4 - Bita River, Vichada	5.81258	-68.6183	Counting transect	Orthorectified	2	10	0.2
16	Colombia	2017	T4_final_transect_point - Bita River, Vichada	5.80806	-68.6107	Counting transect	Orthorectified	2	10	0.2
16	Colombia	2017	T5_initial_transect_point - Bita River, Vichada	5.78195	-68.3209	Counting transect	Orthorectified	1	10	0.1
16	Colombia	2017	T5 - Bita River, Vichada	5.78136	-68.3188	Counting transect	Orthorectified	1	10	0.1
16	Colombia	2017	T5 - Bita River, Vichada	5.78713	-68.3126	Counting transect	Orthorectified	1	10	0.1
16	Colombia	2017	T5 - Bita River, Vichada	5.79046	-68.3072	Counting transect	Orthorectified	1	10	0.1
16	Colombia	2017	T5 - Bita River, Vichada	5.78641	-68.3044	Counting transect	Orthorectified	1	10	0.1
16	Colombia	2017	T5 - Bita River, Vichada	5.78118	-68.3065	Counting transect	Orthorectified	1	10	0.1
16	Colombia	2017	T5 - Bita River, Vichada	5.7788	-68.3019	Counting transect	Orthorectified	1	10	0.1
16	Colombia	2017	T5 - Bita River, Vichada	5.77291	-68.2986	Counting transect	Orthorectified	1	10	0.1
16	Colombia	2017	T5 - Bita River, Vichada	5.77291	-68.2963	Counting transect	Orthorectified	1	10	0.1
16	Colombia	2017	T5 - Bita River, Vichada	5.77588	-68.2916	Counting transect	Orthorectified	1	10	0.1
16	Colombia	2017	T5 - Bita River, Vichada	5.78011	-68.2853	Counting transect	Orthorectified	1	10	0.1
16	Colombia	2017	T5 - Bita River, Vichada	5.78088	-68.2798	Counting transect	Orthorectified	1	10	0.1
16	Colombia	2017	T5 - Bita River, Vichada	5.78665	-68.283	Counting transect	Orthorectified	1	10	0.1
16	Colombia	2017	T5 - Bita River, Vichada	5.78368	-68.2764	Counting transect	Orthorectified	1	10	0.1
16	Colombia	2017	T5_final_transect_point - Bita River, Vichada	5.78516	-68.2721	Counting transect	Orthorectified	1	10	0.1
16	Colombia	2017	T6_initial_transect_point - Bita River, Vichada	5.96825	-68.1001	Counting transect	Orthorectified	1	10	0.1
16	Colombia	2017	T6 - Bita River, Vichada	5.96608	-68.0959	Counting transect	Orthorectified	1	10	0.1
16	Colombia	2017	T6 - Bita River, Vichada	5.96448	-68.0928	Counting transect	Orthorectified	1	10	0.1
16	Colombia	2017	T6 - Bita River, Vichada	5.96425	-68.0861	Counting transect	Orthorectified	1	10	0.1
16	Colombia	2017	T6 - Bita River, Vichada	5.97008	-68.0867	Counting transect	Orthorectified	1	10	0.1
16	Colombia	2017	T6 - Bita River, Vichada	5.97704	-68.0868	Counting transect	Orthorectified	1	10	0.1
16	Colombia	2017	T6 - Bita River, Vichada	5.97921	-68.0916	Counting transect	Orthorectified	1	10	0.1
16	Colombia	2017	T6 - Bita River, Vichada	5.98761	-68.0922	Counting transect	Orthorectified	1	10	0.1
16	Colombia	2017	T6 - Bita River, Vichada	5.99218	-68.0912	Counting transect	Orthorectified	1	10	0.1
16	Colombia	2017	T6 - Bita River, Vichada	5.98875	-68.0866	Counting transect	Orthorectified	1	10	0.1
16	Colombia	2017	T6 - Bita River, Vichada	5.99452	-68.0852	Counting transect	Orthorectified	1	10	0.1
16	Colombia	2017	T6 - Bita River, Vichada	5.99886	-68.0844	Counting transect	Orthorectified	1	10	0.1
16	Colombia	2017	T6 - Bita River, Vichada	5.9964	-68.0771	Counting transect	Orthorectified	1	10	0.1
16	Colombia	2017	T6 - Bita River, Vichada	6.00017	-68.072	Counting transect	Orthorectified	1	10	0.1
16	Colombia	2017	T6_final_transect_point - Bita River, Vichada	6.00223	-68.0794	Counting transect	Orthorectified	1	10	0.1
16	Colombia	2017	T8_initial_transect_point - Bita River, Vichada	6.18349	-67.7214	Counting transect	Orthorectified	2	10	0.2
16	Colombia	2017	T8 - Bita River, Vichada	6.17992	-67.7167	Counting transect	Orthorectified	2	10	0.2
16	Colombia	2017	T8 - Bita River, Vichada	6.17735	-67.7098	Counting transect	Orthorectified	2	10	0.2
16	Colombia	2017	T8 - Bita River, Vichada	6.1755	-67.7019	Counting transect	Orthorectified	2	10	0.2
16	Colombia	2017	T8 - Bita River, Vichada	6.1725	-67.6986	Counting transect	Orthorectified	2	10	0.2
16	Colombia	2017	T8 - Bita River, Vichada	6.16686	-67.6931	Counting transect	Orthorectified	2	10	0.2
16	Colombia	2017	T8 - Bita River, Vichada	6.16979	-67.6844	Counting transect	Orthorectified	2	10	0.2
16	Colombia	2017	T8 - Bita River, Vichada	6.17807	-67.686	Counting transect	Orthorectified	2	10	0.2
16	Colombia	2017	T8 - Bita River, Vichada	6.18099	-67.6901	Counting transect	Orthorectified	2	10	0.2
16	Colombia	2017	T8 - Bita River, Vichada	6.18421	-67.6902	Counting transect	Orthorectified	2	10	0.2
16	Colombia	2017	T8 - Bita River, Vichada	6.18806	-67.6873	Counting transect	Orthorectified	2	10	0.2
16	Colombia	2017	T8 - Bita River, Vichada	6.19399	-67.6841	Counting transect	Orthorectified	2	10	0.2
16	Colombia	2017	T8 - Bita River, Vichada	6.20162	-67.6827	Counting transect	Orthorectified	2	10	0.2
16	Colombia	2017	T8 - Bita River, Vichada	6.2007	-67.6766	Counting transect	Orthorectified	2	10	0.2
16	Colombia	2017	T8 - Bita River, Vichada	6.19548	-67.6686	Counting transect	Orthorectified	2	10	0.2
16	Colombia	2017	T8_final_transect_point - Bita River, Vichada	6.18942	-67.6653	Counting transect	Orthorectified	2	10	0.2
16	Colombia	2017	T3_inital_transect_point - Bita River, Vichada	5.76937	-69.012	Counting transect	Orthorectified	4	10	0.4
16	Colombia	2017	T3 - Bita River, Vichada	5.76134	-69.0087	Counting transect	Orthorectified	4	10	0.4
16	Colombia	2017	T3 - Bita River, Vichada	5.75926	-69.0023	Counting transect	Orthorectified	4	10	0.4
16	Colombia	2017	T3 - Bita River, Vichada	5.7592	-68.9938	Counting transect	Orthorectified	4	10	0.4
16	Colombia	2017	T3 - Bita River, Vichada	5.75634	-68.991	Counting transect	Orthorectified	4	10	0.4
16	Colombia	2017	T3 - Bita River, Vichada	5.7564	-68.9886	Counting transect	Orthorectified	4	10	0.4
16	Colombia	2017	T3 - Bita River, Vichada	5.76116	-68.985	Counting transect	Orthorectified	4	10	0.4
16	Colombia	2017	T3 - Bita River, Vichada	5.76134	-68.9773	Counting transect	Orthorectified	4	10	0.4
16	Colombia	2017	T3 - Bita River, Vichada	5.76045	-68.9687	Counting transect	Orthorectified	4	10	0.4
16	Colombia	2017	T3 - Bita River, Vichada	5.7611	-68.9596	Counting transect	Orthorectified	4	10	0.4
16	Colombia	2017	T3 - Bita River, Vichada	5.75474	-68.958	Counting transect	Orthorectified	4	10	0.4
16	Colombia	2017	T3_final_transect_point - Bita River, Vichada	5.75355	-68.9552	Counting transect	Orthorectified	4	10	0.4
16	Colombia	2017	T6_initial_transect_point - Bita River, Vichada	5.96825	-68.1001	Counting transect	Orthorectified	1	10	0.1
16	Colombia	2017	T6 - Bita River, Vichada	5.96608	-68.0959	Counting transect	Orthorectified	1	10	0.1
16	Colombia	2017	T6 - Bita River, Vichada	5.96448	-68.0928	Counting transect	Orthorectified	1	10	0.1
16	Colombia	2017	T6 - Bita River, Vichada	5.96425	-68.0861	Counting transect	Orthorectified	1	10	0.1
16	Colombia	2017	T6 - Bita River, Vichada	5.97008	-68.0867	Counting transect	Orthorectified	1	10	0.1
16	Colombia	2017	T6 - Bita River, Vichada	5.97704	-68.0868	Counting transect	Orthorectified	1	10	0.1
16	Colombia	2017	T6 - Bita River, Vichada	5.97921	-68.0916	Counting transect	Orthorectified	1	10	0.1
16	Colombia	2017	T6 - Bita River, Vichada	5.98761	-68.0922	Counting transect	Orthorectified	1	10	0.1
16	Colombia	2017	T6 - Bita River, Vichada	5.99218	-68.0912	Counting transect	Orthorectified	1	10	0.1
16	Colombia	2017	T6 - Bita River, Vichada	5.98875	-68.0866	Counting transect	Orthorectified	1	10	0.1
16	Colombia	2017	T6 - Bita River, Vichada	5.99452	-68.0852	Counting transect	Orthorectified	1	10	0.1
16	Colombia	2017	T6 - Bita River, Vichada	5.99886	-68.0844	Counting transect	Orthorectified	1	10	0.1
16	Colombia	2017	T6 - Bita River, Vichada	5.9964	-68.0771	Counting transect	Orthorectified	1	10	0.1
16	Colombia	2017	T6 - Bita River, Vichada	6.00017	-68.072	Counting transect	Orthorectified	1	10	0.1
16	Colombia	2017	T6_final_transect_point - Bita River, Vichada	6.00223	-68.0794	Counting transect	Orthorectified	1	10	0.1
17	Venezuela	2008	River Canjilones. Initial transect point	8.29467	-64.9971	Counting transect	Orthorectified	6	10	0.6
17	Venezuela	2008	River Canjilones. Point from transect	8.29467	-65.0019	Counting transect	Orthorectified	6	10	0.6
17	Venezuela	2008	River Canjilones. Point from transect	8.29354	-65.0108	Counting transect	Orthorectified	6	10	0.6
17	Venezuela	2008	River Canjilones. Point from transect	8.29414	-65.0193	Counting transect	Orthorectified	6	10	0.6
17	Venezuela	2008	River Canjilones. Point from transect	8.29224	-65.0266	Counting transect	Orthorectified	6	10	0.6
17	Venezuela	2008	River Canjilones. Point from transect	8.2892	-65.0297	Counting transect	Orthorectified	6	10	0.6
17	Venezuela	2008	River Canjilones. Point from transect	8.29295	-65.0348	Counting transect	Orthorectified	6	10	0.6
17	Venezuela	2008	River Canjilones. Point from transect	8.28917	-65.0416	Counting transect	Orthorectified	6	10	0.6
17	Venezuela	2008	River Canjilones. Point from transect	8.29042	-65.0414	Counting transect	Orthorectified	6	10	0.6
17	Venezuela	2008	River Canjilones. Final transect point	8.29027	-65.0512	Counting transect	Orthorectified	6	10	0.6
17	Venezuela	2008	River Canjilones. Initial transect point	8.29467	-64.9971	Counting transect	Orthorectified	8	10	0.8
17	Venezuela	2008	River Canjilones. Point from transect	8.29467	-65.0019	Counting transect	Orthorectified	8	10	0.8
17	Venezuela	2008	River Canjilones. Point from transect	8.29354	-65.0108	Counting transect	Orthorectified	8	10	0.8
17	Venezuela	2008	River Canjilones. Point from transect	8.29414	-65.0193	Counting transect	Orthorectified	8	10	0.8
17	Venezuela	2008	River Canjilones. Point from transect	8.29224	-65.0266	Counting transect	Orthorectified	8	10	0.8
17	Venezuela	2008	River Canjilones. Point from transect	8.2892	-65.0297	Counting transect	Orthorectified	8	10	0.8
17	Venezuela	2008	River Canjilones. Point from transect	8.29295	-65.0348	Counting transect	Orthorectified	8	10	0.8
17	Venezuela	2008	River Canjilones. Point from transect	8.28917	-65.0416	Counting transect	Orthorectified	8	10	0.8
17	Venezuela	2008	River Canjilones. Point from transect	8.29042	-65.0414	Counting transect	Orthorectified	8	10	0.8
17	Venezuela	2008	River Canjilones. Final transect point	8.29027	-65.0512	Counting transect	Orthorectified	8	10	0.8
17	Venezuela	2008	River Negro. Initial transect point	8.33932	-64.9749	Counting transect	Orthorectified	42	26	1.6
17	Venezuela	2008	River Negro. Point from transect	8.34233	-64.9789	Counting transect	Orthorectified	42	26	1.6
17	Venezuela	2008	River Negro. Point from transect	8.34548	-64.9851	Counting transect	Orthorectified	42	26	1.6
17	Venezuela	2008	River Negro. Point from transect	8.3541	-64.9798	Counting transect	Orthorectified	42	26	1.6
17	Venezuela	2008	River Negro. Point from transect	8.35113	-64.9855	Counting transect	Orthorectified	42	26	1.6
17	Venezuela	2008	River Negro. Point from transect	8.34899	-64.9939	Counting transect	Orthorectified	42	26	1.6
17	Venezuela	2008	River Negro. Point from transect	8.34488	-64.9968	Counting transect	Orthorectified	42	26	1.6
17	Venezuela	2008	River Negro. Point from transect	8.34316	-65.0005	Counting transect	Orthorectified	42	26	1.6
17	Venezuela	2008	River Negro. Point from transect	8.33911	-65.0038	Counting transect	Orthorectified	42	26	1.6
17	Venezuela	2008	River Negro. Point from transect	8.34054	-65.007	Counting transect	Orthorectified	42	26	1.6
17	Venezuela	2008	River Negro. Point from transect	8.33822	-65.0122	Counting transect	Orthorectified	42	26	1.6
17	Venezuela	2008	River Negro. Point from transect	8.33236	-65.0158	Counting transect	Orthorectified	42	26	1.6
17	Venezuela	2008	River Negro. Point from transect	8.32786	-65.0188	Counting transect	Orthorectified	42	26	1.6
17	Venezuela	2008	River Negro. Point from transect	8.32245	-65.0248	Counting transect	Orthorectified	42	26	1.6
17	Venezuela	2008	River Negro. Point from transect	8.32483	-65.0289	Counting transect	Orthorectified	42	26	1.6
17	Venezuela	2008	River Negro. Point from transect	8.32138	-65.036	Counting transect	Orthorectified	42	26	1.6
17	Venezuela	2008	River Negro. Point from transect	8.31775	-65.0436	Counting transect	Orthorectified	42	26	1.6
17	Venezuela	2008	River Negro. Final transect point	8.31745	-65.0516	Counting transect	Orthorectified	42	26	1.6
17	Venezuela	2008	River Claro. Initial transect point	8.31365	-65.0518	Counting transect	Orthorectified	6	13	0.46
17	Venezuela	2008	River Claro. Point from transect	8.31971	-65.0517	Counting transect	Orthorectified	6	13	0.46
17	Venezuela	2008	River Claro. Point from transect	8.32298	-65.0472	Counting transect	Orthorectified	6	13	0.46
17	Venezuela	2008	River Claro. Point from transect	8.32804	-65.0444	Counting transect	Orthorectified	6	13	0.46
17	Venezuela	2008	River Claro. Point from transect	8.3353	-65.0443	Counting transect	Orthorectified	6	13	0.46
17	Venezuela	2008	River Claro. Point from transect	8.34398	-65.0436	Counting transect	Orthorectified	6	13	0.46
17	Venezuela	2008	River Claro. Point from transect	8.35023	-65.0411	Counting transect	Orthorectified	6	13	0.46
17	Venezuela	2008	River Claro. Point from transect	8.35344	-65.0386	Counting transect	Orthorectified	6	13	0.46
17	Venezuela	2008	River Claro. Final transect point	8.35689	-65.0443	Counting transect	Orthorectified	6	13	0.46
17	Venezuela	2009	River Mapire. Initial transect point	8.23635	-64.9428	Counting transect	Orthorectified	5	2.2	2.3
17	Venezuela	2009	River Mapire. Point from transect	8.24275	-64.9494	Counting transect	Orthorectified	5	2.2	2.3
17	Venezuela	2009	River Mapire. Point from transect	8.24539	-64.946	Counting transect	Orthorectified	5	2.2	2.3
17	Venezuela	2009	River Mapire. Point from transect	8.24917	-64.9464	Counting transect	Orthorectified	5	2.2	2.3
17	Venezuela	2009	River Mapiri. Final transect Point	8.25042	-64.9478	Counting transect	Orthorectified	5	2.2	2.3
26	Brazil	1994	09 Site. Miratucu mouth-Catoa, River. Initial transect point	-1.94451	-61.7937	Counting transect	Orthorectified	1	7.7	0.13
26	Brazil	1994	09 Site. Miratucu mouth-Catoa, River. Point from transect	-1.94266	-61.7966	Counting transect	Orthorectified	1	7.7	0.13
26	Brazil	1994	09 Site. Miratucu mouth-Catoa, River. Point from transect	-1.94183	-61.8018	Counting transect	Orthorectified	1	7.7	0.13
26	Brazil	1994	09 Site. Miratucu mouth-Catoa, River. Point from transect	-1.94474	-61.8044	Counting transect	Orthorectified	1	7.7	0.13
26	Brazil	1994	09 Site. Miratucu mouth-Catoa, River. Point from transect	-1.94938	-61.8076	Counting transect	Orthorectified	1	7.7	0.13
26	Brazil	1994	09 Site. Miratucu mouth-Catoa, River. Point from transect	-1.95277	-61.8	Counting transect	Orthorectified	1	7.7	0.13
26	Brazil	1994	09 Site. Miratucu mouth-Catoa, River. Point from transect	-1.95271	-61.8	Counting transect	Orthorectified	1	7.7	0.13
26	Brazil	1994	09 Site. Miratucu mouth-Catoa, River. Point from transect	-1.94641	-61.8	Counting transect	Orthorectified	1	7.7	0.13
26	Brazil	1994	09 Site. Miratucu mouth-Catoa, River. Point from transect	-1.93879	-61.8	Counting transect	Orthorectified	1	7.7	0.13
26	Brazil	1994	09 Site. Miratucu mouth-Catoa, River. Point from transect	-1.9313	-61.8	Counting transect	Orthorectified	1	7.7	0.13
26	Brazil	1994	09 Site. Miratucu mouth-Catoa, River. Point from transect	-1.92725	-61.8267	Counting transect	Orthorectified	1	7.7	0.13
26	Brazil	1994	09 Site. Miratucu mouth-Catoa, River. Point from transect	-1.93582	-61.8302	Counting transect	Orthorectified	1	7.7	0.13
26	Brazil	1994	09 Site. Miratucu mouth-Catoa. River. Final transect point	-1.93707	-61.8322	Counting transect	Orthorectified	1	7.7	0.13
26	Brazil	1994	14 Site. Miratucu (Gerley). Stream. Initial transect point	-1.9894	-61.8248	Counting transect	Orthorectified	2	14	0.14
26	Brazil	1994	14 Site. Miratucu (Gerley). Stream. Point from transect	-1.99204	-61.8212	Counting transect	Orthorectified	2	14	0.14
26	Brazil	1994	14 Site. Miratucu (Gerley). Stream. Point from transect	-1.99476	-61.8159	Counting transect	Orthorectified	2	14	0.14
26	Brazil	1994	14 Site. Miratucu (Gerley). Stream. Point from transect	-1.99736	-61.8102	Counting transect	Orthorectified	2	14	0.14
26	Brazil	1994	14 Site. Miratucu (Gerley). Stream. Point from transect	-2.00036	-61.8048	Counting transect	Orthorectified	2	14	0.14
26	Brazil	1994	14 Site. Miratucu (Gerley). Stream. Final transect point	-2.00493	-61.8012	Counting transect	Orthorectified	2	14	0.14
26	Brazil	1994	13 Site. Miratucu mouth-Paje. River. Initial transect point	-1.91705	-61.8844	Counting transect	Orthorectified	1	20.1	0.05
26	Brazil	1994	13 Site. Miratucu mouth-Paje. River. Point from transect	-1.91953	-61.8885	Counting transect	Orthorectified	1	20.1	0.05
26	Brazil	1994	13 Site. Miratucu mouth-Paje. River. Point from transect	-1.92391	-61.8936	Counting transect	Orthorectified	1	20.1	0.05
26	Brazil	1994	13 Site. Miratucu mouth-Paje. River. Point from transect	-1.92305	-61.9014	Counting transect	Orthorectified	1	20.1	0.05
26	Brazil	1994	13 Site. Miratucu mouth-Paje. River. Point from transect	-1.92819	-61.9044	Counting transect	Orthorectified	1	20.1	0.05
26	Brazil	1994	13 Site. Miratucu mouth-Paje. River. Point from transect	-1.92838	-61.9105	Counting transect	Orthorectified	1	20.1	0.05
26	Brazil	1994	13 Site. Miratucu mouth-Paje. River. Point from transect	-1.93	-61.9188	Counting transect	Orthorectified	1	20.1	0.05
26	Brazil	1994	13 Site. Miratucu mouth-Paje. River. Point from transect	-1.93142	-61.9242	Counting transect	Orthorectified	1	20.1	0.05
26	Brazil	1994	13 Site. Miratucu mouth-Paje. River. Point from transect	-1.93923	-61.9262	Counting transect	Orthorectified	1	20.1	0.05
26	Brazil	1994	13 Site. Miratucu mouth-Paje. River. Point from transect	-1.94066	-61.9185	Counting transect	Orthorectified	1	20.1	0.05
26	Brazil	1994	13 Site. Miratucu mouth-Paje. River. Point from transect	-1.94618	-61.9206	Counting transect	Orthorectified	1	20.1	0.05
26	Brazil	1994	13 Site. Miratucu mouth-Paje. River. Point from transect	-1.95046	-61.9236	Counting transect	Orthorectified	1	20.1	0.05
26	Brazil	1994	13 Site. Miratucu mouth-Paje. River. Point from transect	-1.95351	-61.9275	Counting transect	Orthorectified	1	20.1	0.05
26	Brazil	1994	13 Site. Miratucu mouth-Paje. River. Point from transect	-1.94503	-61.9336	Counting transect	Orthorectified	1	20.1	0.05
26	Brazil	1994	13 Site. Miratucu mouth-Paje. River. Point from transect	-1.94247	-61.938	Counting transect	Orthorectified	1	20.1	0.05
26	Brazil	1994	13 Site. Miratucu mouth-Paje. River. Point from transect	-1.94256	-61.9417	Counting transect	Orthorectified	1	20.1	0.05
26	Brazil	1994	13 Site. Miratucu mouth-Paje. River. Point from transect	-1.94494	-61.9462	Counting transect	Orthorectified	1	20.1	0.05
26	Brazil	1994	13 Site. Miratucu mouth-Paje. River. Point from transect	-1.94884	-61.9485	Counting transect	Orthorectified	1	20.1	0.05
26	Brazil	1994	13 Site. Miratucu mouth-Paje. River. Point from transect	-1.95436	-61.9433	Counting transect	Orthorectified	1	20.1	0.05
26	Brazil	1994	13 Site. Miratucu mouth-Paje. River. Point from transect	-1.9575	-61.9352	Counting transect	Orthorectified	1	20.1	0.05
26	Brazil	1994	13 Site. Miratucu mouth-Paje. River. Point from transect	-1.96302	-61.9298	Counting transect	Orthorectified	1	20.1	0.05
26	Brazil	1994	13 Site. Miratucu mouth-Paje. River. Point from transect	-1.96683	-61.9342	Counting transect	Orthorectified	1	20.1	0.05
26	Brazil	1994	13 Site. Miratucu mouth-Paje. River. Point from transect	-1.96712	-61.9436	Counting transect	Orthorectified	1	20.1	0.05
26	Brazil	1994	13 Site. Miratucu mouth-Paje. River. Point from transect	-1.96702	-61.9501	Counting transect	Orthorectified	1	20.1	0.05
26	Brazil	1994	13 Site. Miratucu mouth-Paje. River. Point from transect	-1.96997	-61.9541	Counting transect	Orthorectified	1	20.1	0.05
26	Brazil	1994	13 Site. Miratucu mouth-Paje. River. Final transect point	-1.97416	-61.9582	Counting transect	Orthorectified	1	20.1	0.05
26	Brazil	1993	04 Site. Preto. Stream. Initial transect point	-1.95193	-61.4556	Counting transect	Orthorectified	1	4.9	0.2
26	Brazil	1993	04 Site. Preto. Stream. Point from transect	-1.95111	-61.4499	Counting transect	Orthorectified	1	4.9	0.2
26	Brazil	1993	04 Site. Preto. Stream. Point from transect	-1.95121	-61.4472	Counting transect	Orthorectified	1	4.9	0.2
26	Brazil	1993	04 Site. Preto. Stream. Point from transect	-1.95571	-61.4455	Counting transect	Orthorectified	1	4.9	0.2
26	Brazil	1993	04 Site. Preto. Stream. Point from transect	-1.96453	-61.4442	Counting transect	Orthorectified	1	4.9	0.2
26	Brazil	1993	04 Site. Preto. Stream. Point from transect	-1.97074	-61.4404	Counting transect	Orthorectified	1	4.9	0.2
26	Brazil	1993	04 Site. Preto. Stream. Final transect point	-1.97527	-61.4359	Counting transect	Orthorectified	1	4.9	0.2
26	Brazil	1994	11 Site. Umanapana. Stream. Initial transect point	-2.01398	-62.0792	Counting transect	Orthorectified	2	6.4	0.31
26	Brazil	1994	11 Site. Umanapana. Stream. Point from transect	-2.01541	-62.0851	Counting transect	Orthorectified	2	6.4	0.31
26	Brazil	1994	11 Site. Umanapana. Stream. Point from transect	-2.01448	-62.0931	Counting transect	Orthorectified	2	6.4	0.31
26	Brazil	1994	11 Site. Umanapana. Stream. Point from transect	-2.01455	-62.1015	Counting transect	Orthorectified	2	6.4	0.31
26	Brazil	1994	11 Site. Umanapana. Stream. Point from transect	-2.01655	-62.108	Counting transect	Orthorectified	2	6.4	0.31
26	Brazil	1994	11 Site. Umanapana. Stream. Point from transect	-2.01912	-62.1103	Counting transect	Orthorectified	2	6.4	0.31
26	Brazil	1994	11 Site. Umanapana. Stream. Point from transect	-2.01612	-62.1168	Counting transect	Orthorectified	2	6.4	0.31
26	Brazil	1994	11 Site. Umanapana. Stream. Point from transect	-2.02019	-62.1207	Counting transect	Orthorectified	2	6.4	0.31
26	Brazil	1994	11 Site. Umanapana. Stream. Final transect point	-2.02205	-62.1248	Counting transect	Orthorectified	2	6.4	0.31
30	Bolivia	1992	Laguna Cedral	-14.6841	-66.5272	CountingSite	Orthorectified	1	100	0.01
30	Bolivia	1992	Laguna Cedral	-14.6844	-66.5223	CountingSite	Orthorectified	1	100	0.01
30	Bolivia	1992	Laguna Cedral	-14.6903	-66.5212	CountingSite	Orthorectified	1	100	0.01
30	Bolivia	1992	Laguna Cedral	-14.6891	-66.5267	CountingSite	Orthorectified	1	100	0.01
30	Bolivia	1992	Laguna Cedral	-14.6939	-66.5222	CountingSite	Orthorectified	1	100	0.01
30	Bolivia	1992	Laguna Cedral	-14.696	-66.5251	CountingSite	Orthorectified	1	100	0.01
30	Bolivia	1992	Laguna Cedral	-14.6901	-66.5347	CountingSite	Orthorectified	1	100	0.01
30	Bolivia	1992	Laguna Cedral	-14.6845	-66.5319	CountingSite	Orthorectified	1	100	0.01
30	Bolivia	1993	Laguna Cedral	-14.6841	-66.5272	CountingSite	Orthorectified	1	6.6	0.15
30	Bolivia	1993	Laguna Cedral	-14.6844	-66.5223	CountingSite	Orthorectified	1	6.6	0.15
30	Bolivia	1993	Laguna Cedral	-14.6903	-66.5212	CountingSite	Orthorectified	1	6.6	0.15
30	Bolivia	1993	Laguna Cedral	-14.6891	-66.5267	CountingSite	Orthorectified	1	6.6	0.15
30	Bolivia	1993	Laguna Cedral	-14.6939	-66.5222	CountingSite	Orthorectified	1	6.6	0.15
30	Bolivia	1993	Laguna Cedral	-14.696	-66.5251	CountingSite	Orthorectified	1	6.6	0.15
30	Bolivia	1993	Laguna Cedral	-14.6901	-66.5347	CountingSite	Orthorectified	1	6.6	0.15
30	Bolivia	1993	Laguna Cedral	-14.6845	-66.5319	CountingSite	Orthorectified	1	6.6	0.15
33	Brazil	2010	Furo Santa Rosa Sector 2, Corredeira do Tiporem. Initial transect point	3.55967	-61.6254	Counting transect	Orthorectified	2	7.5	0.27
33	Brazil	2010	Furo Santa Rosa Sector 2. Point from transect	3.55417	-61.6237	Counting transect	Orthorectified	2	7.5	0.27
33	Brazil	2010	Furo Santa Rosa Sector 2. Point from transect	3.54924	-61.6213	Counting transect	Orthorectified	2	7.5	0.27
33	Brazil	2010	Furo Santa Rosa Sector 2. Point from transect	3.54403	-61.6186	Counting transect	Orthorectified	2	7.5	0.27
33	Brazil	2010	Furo Santa Rosa Sector 2. Point from transect	3.54111	-61.6124	Counting transect	Orthorectified	2	7.5	0.27
33	Brazil	2010	Furo Santa Rosa Sector 2. Point from transect	3.53796	-61.6079	Counting transect	Orthorectified	2	7.5	0.27
33	Brazil	2010	Furo Santa Rosa Sector 2. Point from transect	3.53382	-61.6039	Counting transect	Orthorectified	2	7.5	0.27
33	Brazil	2010	Furo Santa Rosa Sector 2. Point from transect	3.52904	-61.6	Counting transect	Orthorectified	2	7.5	0.27
33	Brazil	2010	Furo Santa Rosa Sector 2. Point from transect	3.52612	-61.5933	Counting transect	Orthorectified	2	7.5	0.27
33	Brazil	2010	Furo Santa Rosa Sector 2. Point from transect	3.52407	-61.5885	Counting transect	Orthorectified	2	7.5	0.27
33	Brazil	2010	Furo Santa Rosa Sector 2. Point from transect	3.51878	-61.5866	Counting transect	Orthorectified	2	7.5	0.27
33	Brazil	2010	Furo Santa Rosa Sector 2. Point from transect	3.51136	-61.5839	Counting transect	Orthorectified	2	7.5	0.27
33	Brazil	2010	Furo Santa Rosa Sector 2. Point from transect	3.50743	-61.5801	Counting transect	Orthorectified	2	7.5	0.27
33	Brazil	2010	Furo Santa Rosa Sector 2. Point from transect	3.50329	-61.5763	Counting transect	Orthorectified	2	7.5	0.27
33	Brazil	2010	Furo Santa Rosa Sector 2. Point from transect	3.49965	-61.5718	Counting transect	Orthorectified	2	7.5	0.27
33	Brazil	2010	Furo Santa Rosa Sector 2. Point from transect	3.49451	-61.5713	Counting transect	Orthorectified	2	7.5	0.27
33	Brazil	2010	Furo Santa Rosa Sector 2. Point from transect	3.48668	-61.5681	Counting transect	Orthorectified	2	7.5	0.27
33	Brazil	2010	Furo Santa Rosa Sector 2. Point from transect	3.48411	-61.5618	Counting transect	Orthorectified	2	7.5	0.27
33	Brazil	2010	Furo Santa Rosa Sector 2. Point from transect	3.47782	-61.5592	Counting transect	Orthorectified	2	7.5	0.27
33	Brazil	2010	Furo Santa Rosa Sector 2. Point from transect	3.47376	-61.5556	Counting transect	Orthorectified	2	7.5	0.27
33	Brazil	2010	Furo Santa Rosa Sector 2. Point from transect	3.46869	-61.5517	Counting transect	Orthorectified	2	7.5	0.27
33	Brazil	2010	Furo Santa Rosa Sector 2. Point from transect	3.46426	-61.5484	Counting transect	Orthorectified	2	7.5	0.27
33	Brazil	2010	Furo Santa Rosa Sector 2. Point from transect	3.46183	-61.5432	Counting transect	Orthorectified	2	7.5	0.27
33	Brazil	2010	Furo Santa Rosa Sector 2. Point from transect	3.4587	-61.5376	Counting transect	Orthorectified	2	7.5	0.27
33	Brazil	2010	Furo Santa Rosa Sector 2. Point from transect	3.45308	-61.5345	Counting transect	Orthorectified	2	7.5	0.27
33	Brazil	2010	Furo Santa Rosa Sector 2. Point from transect	3.44937	-61.5293	Counting transect	Orthorectified	2	7.5	0.27
33	Brazil	2010	Furo Santa Rosa Sector 2. Point from transect	3.44737	-61.5246	Counting transect	Orthorectified	2	7.5	0.27
33	Brazil	2010	Furo Santa Rosa Sector 2. Point from transect	3.44442	-61.5186	Counting transect	Orthorectified	2	7.5	0.27
33	Brazil	2010	Furo Santa Rosa Sector 2. Point from transect	3.43852	-61.5155	Counting transect	Orthorectified	2	7.5	0.27
33	Brazil	2010	Furo Santa Rosa Sector 2. Point from transect	3.43338	-61.5103	Counting transect	Orthorectified	2	7.5	0.27
33	Brazil	2010	Furo Santa Rosa Sector 2. Point from transect	3.43123	-61.502	Counting transect	Orthorectified	2	7.5	0.27
33	Brazil	2010	Furo Santa Rosa Sector 2. Point from transect	3.43301	-61.499	Counting transect	Orthorectified	2	7.5	0.27
33	Brazil	2010	Furo Santa Rosa Sector 2. Point from transect	3.43765	-61.4932	Counting transect	Orthorectified	2	7.5	0.27
33	Brazil	2010	Furo Santa Rosa Sector 2. Point from transect	3.43563	-61.4844	Counting transect	Orthorectified	2	7.5	0.27
33	Brazil	2010	Furo Santa Rosa Sector 2. Point from transect	3.42742	-61.4827	Counting transect	Orthorectified	2	7.5	0.27
33	Brazil	2010	Furo Santa Rosa Sector 2. Point from transect	3.42385	-61.4806	Counting transect	Orthorectified	2	7.5	0.27
33	Brazil	2010	Furo Santa Rosa Sector 2. Point from transect	3.42278	-61.4816	Counting transect	Orthorectified	2	7.5	0.27
33	Brazil	2010	Furo Santa Rosa Sector 2. Point from transect	3.41939	-61.4779	Counting transect	Orthorectified	2	7.5	0.27
33	Brazil	2010	Furo Santa Rosa Sector 2. Point from transect	3.4138	-61.4737	Counting transect	Orthorectified	2	7.5	0.27
33	Brazil	2010	Furo Santa Rosa Sector 2. Point from transect	3.41128	-61.4683	Counting transect	Orthorectified	2	7.5	0.27
33	Brazil	2010	Furo Santa Rosa Sector 2. Point from transect	3.4117	-61.4602	Counting transect	Orthorectified	2	7.5	0.27
33	Brazil	2010	Furo Santa Rosa Sector 2. Point from transect	3.41227	-61.4528	Counting transect	Orthorectified	2	7.5	0.27
33	Brazil	2010	Furo Santa Rosa Sector 2. Point from transect	3.41627	-61.4491	Counting transect	Orthorectified	2	7.5	0.27
33	Brazil	2010	Furo Santa Rosa Sector 2. Point from transect	3.41841	-61.4432	Counting transect	Orthorectified	2	7.5	0.27
33	Brazil	2010	Furo Santa Rosa Sector 2. Point from transect	3.41552	-61.4389	Counting transect	Orthorectified	2	7.5	0.27
33	Brazil	2010	Furo Santa Rosa Sector 2. Point from transect	3.41457	-61.4397	Counting transect	Orthorectified	2	7.5	0.27
33	Brazil	2010	Furo Santa Rosa Sector 2. Point from transect	3.4101	-61.438	Counting transect	Orthorectified	2	7.5	0.27
33	Brazil	2010	Furo Santa Rosa Sector 2. Point from transect	3.40334	-61.4336	Counting transect	Orthorectified	2	7.5	0.27
33	Brazil	2010	Furo Santa Rosa Sector 2. Point from transect	3.4001	-61.4293	Counting transect	Orthorectified	2	7.5	0.27
33	Brazil	2010	Furo Santa Rosa Sector 2. Point from transect	3.39411	-61.4271	Counting transect	Orthorectified	2	7.5	0.27
33	Brazil	2010	Furo Santa Rosa Sector 2. Point from transect	3.3883	-61.4241	Counting transect	Orthorectified	2	7.5	0.27
33	Brazil	2010	Furo Santa Rosa Sector 2. Point from transect	3.38383	-61.4204	Counting transect	Orthorectified	2	7.5	0.27
33	Brazil	2010	Furo Santa Rosa Sector 2. Point from transect	3.38012	-61.4166	Counting transect	Orthorectified	2	7.5	0.27
33	Brazil	2010	Furo Santa Rosa Sector 2. Point from transect	3.37555	-61.411	Counting transect	Orthorectified	2	7.5	0.27
33	Brazil	2010	Furo Santa Rosa Sector 2. Point from transect	3.3745	-61.4017	Counting transect	Orthorectified	2	7.5	0.27
33	Brazil	2010	Furo Santa Rosa Sector 2. Point from transect	3.37471	-61.3959	Counting transect	Orthorectified	2	7.5	0.27
33	Brazil	2010	Furo Santa Rosa Sector 2. Point from transect	3.37239	-61.3907	Counting transect	Orthorectified	2	7.5	0.27
33	Brazil	2010	Furo Santa Rosa Sector 2. Point from transect	3.37376	-61.3886	Counting transect	Orthorectified	2	7.5	0.27
33	Brazil	2010	Furo Santa Rosa Sector 2. Point from transect	3.37037	-61.3845	Counting transect	Orthorectified	2	7.5	0.27
33	Brazil	2010	Furo Santa Rosa Sector 2, Reencontro das aguas do Urariocera. Final transect point	3.36733	-61.3775	Counting transect	Orthorectified	2	7.5	0.27
33	Brazil	2010	Furo Santa Rosa Sector 2, Corredeira do Tiporem. Initial transect point	3.55967	-61.6254	Counting transect	Orthorectified	1	7.5	0.13
33	Brazil	2010	Furo Santa Rosa Sector 2. Point from transect	3.55417	-61.6237	Counting transect	Orthorectified	1	7.5	0.13
33	Brazil	2010	Furo Santa Rosa Sector 2. Point from transect	3.54924	-61.6213	Counting transect	Orthorectified	1	7.5	0.13
33	Brazil	2010	Furo Santa Rosa Sector 2. Point from transect	3.54403	-61.6186	Counting transect	Orthorectified	1	7.5	0.13
33	Brazil	2010	Furo Santa Rosa Sector 2. Point from transect	3.54111	-61.6124	Counting transect	Orthorectified	1	7.5	0.13
33	Brazil	2010	Furo Santa Rosa Sector 2. Point from transect	3.53796	-61.6079	Counting transect	Orthorectified	1	7.5	0.13
33	Brazil	2010	Furo Santa Rosa Sector 2. Point from transect	3.53382	-61.6039	Counting transect	Orthorectified	1	7.5	0.13
33	Brazil	2010	Furo Santa Rosa Sector 2. Point from transect	3.52904	-61.6	Counting transect	Orthorectified	1	7.5	0.13
33	Brazil	2010	Furo Santa Rosa Sector 2. Point from transect	3.52612	-61.5933	Counting transect	Orthorectified	1	7.5	0.13
33	Brazil	2010	Furo Santa Rosa Sector 2. Point from transect	3.52407	-61.5885	Counting transect	Orthorectified	1	7.5	0.13
33	Brazil	2010	Furo Santa Rosa Sector 2. Point from transect	3.51878	-61.5866	Counting transect	Orthorectified	1	7.5	0.13
33	Brazil	2010	Furo Santa Rosa Sector 2. Point from transect	3.51136	-61.5839	Counting transect	Orthorectified	1	7.5	0.13
33	Brazil	2010	Furo Santa Rosa Sector 2. Point from transect	3.50743	-61.5801	Counting transect	Orthorectified	1	7.5	0.13
33	Brazil	2010	Furo Santa Rosa Sector 2. Point from transect	3.50329	-61.5763	Counting transect	Orthorectified	1	7.5	0.13
33	Brazil	2010	Furo Santa Rosa Sector 2. Point from transect	3.49965	-61.5718	Counting transect	Orthorectified	1	7.5	0.13
33	Brazil	2010	Furo Santa Rosa Sector 2. Point from transect	3.49451	-61.5713	Counting transect	Orthorectified	1	7.5	0.13
33	Brazil	2010	Furo Santa Rosa Sector 2. Point from transect	3.48668	-61.5681	Counting transect	Orthorectified	1	7.5	0.13
33	Brazil	2010	Furo Santa Rosa Sector 2. Point from transect	3.48411	-61.5618	Counting transect	Orthorectified	1	7.5	0.13
33	Brazil	2010	Furo Santa Rosa Sector 2. Point from transect	3.47782	-61.5592	Counting transect	Orthorectified	1	7.5	0.13
33	Brazil	2010	Furo Santa Rosa Sector 2. Point from transect	3.47376	-61.5556	Counting transect	Orthorectified	1	7.5	0.13
33	Brazil	2010	Furo Santa Rosa Sector 2. Point from transect	3.46869	-61.5517	Counting transect	Orthorectified	1	7.5	0.13
33	Brazil	2010	Furo Santa Rosa Sector 2. Point from transect	3.46426	-61.5484	Counting transect	Orthorectified	1	7.5	0.13
33	Brazil	2010	Furo Santa Rosa Sector 2. Point from transect	3.46183	-61.5432	Counting transect	Orthorectified	1	7.5	0.13
33	Brazil	2010	Furo Santa Rosa Sector 2. Point from transect	3.4587	-61.5376	Counting transect	Orthorectified	1	7.5	0.13
33	Brazil	2010	Furo Santa Rosa Sector 2. Point from transect	3.45308	-61.5345	Counting transect	Orthorectified	1	7.5	0.13
33	Brazil	2010	Furo Santa Rosa Sector 2. Point from transect	3.44937	-61.5293	Counting transect	Orthorectified	1	7.5	0.13
33	Brazil	2010	Furo Santa Rosa Sector 2. Point from transect	3.44737	-61.5246	Counting transect	Orthorectified	1	7.5	0.13
33	Brazil	2010	Furo Santa Rosa Sector 2. Point from transect	3.44442	-61.5186	Counting transect	Orthorectified	1	7.5	0.13
33	Brazil	2010	Furo Santa Rosa Sector 2. Point from transect	3.43852	-61.5155	Counting transect	Orthorectified	1	7.5	0.13
33	Brazil	2010	Furo Santa Rosa Sector 2. Point from transect	3.43338	-61.5103	Counting transect	Orthorectified	1	7.5	0.13
33	Brazil	2010	Furo Santa Rosa Sector 2. Point from transect	3.43123	-61.502	Counting transect	Orthorectified	1	7.5	0.13
33	Brazil	2010	Furo Santa Rosa Sector 2. Point from transect	3.43301	-61.499	Counting transect	Orthorectified	1	7.5	0.13
33	Brazil	2010	Furo Santa Rosa Sector 2. Point from transect	3.43765	-61.4932	Counting transect	Orthorectified	1	7.5	0.13
33	Brazil	2010	Furo Santa Rosa Sector 2. Point from transect	3.43563	-61.4844	Counting transect	Orthorectified	1	7.5	0.13
33	Brazil	2010	Furo Santa Rosa Sector 2. Point from transect	3.42742	-61.4827	Counting transect	Orthorectified	1	7.5	0.13
33	Brazil	2010	Furo Santa Rosa Sector 2. Point from transect	3.42385	-61.4806	Counting transect	Orthorectified	1	7.5	0.13
33	Brazil	2010	Furo Santa Rosa Sector 2. Point from transect	3.42278	-61.4816	Counting transect	Orthorectified	1	7.5	0.13
33	Brazil	2010	Furo Santa Rosa Sector 2. Point from transect	3.41939	-61.4779	Counting transect	Orthorectified	1	7.5	0.13
33	Brazil	2010	Furo Santa Rosa Sector 2. Point from transect	3.4138	-61.4737	Counting transect	Orthorectified	1	7.5	0.13
33	Brazil	2010	Furo Santa Rosa Sector 2. Point from transect	3.41128	-61.4683	Counting transect	Orthorectified	1	7.5	0.13
33	Brazil	2010	Furo Santa Rosa Sector 2. Point from transect	3.4117	-61.4602	Counting transect	Orthorectified	1	7.5	0.13
33	Brazil	2010	Furo Santa Rosa Sector 2. Point from transect	3.41227	-61.4528	Counting transect	Orthorectified	1	7.5	0.13
33	Brazil	2010	Furo Santa Rosa Sector 2. Point from transect	3.41627	-61.4491	Counting transect	Orthorectified	1	7.5	0.13
33	Brazil	2010	Furo Santa Rosa Sector 2. Point from transect	3.41841	-61.4432	Counting transect	Orthorectified	1	7.5	0.13
33	Brazil	2010	Furo Santa Rosa Sector 2. Point from transect	3.41552	-61.4389	Counting transect	Orthorectified	1	7.5	0.13
33	Brazil	2010	Furo Santa Rosa Sector 2. Point from transect	3.41457	-61.4397	Counting transect	Orthorectified	1	7.5	0.13
33	Brazil	2010	Furo Santa Rosa Sector 2. Point from transect	3.4101	-61.438	Counting transect	Orthorectified	1	7.5	0.13
33	Brazil	2010	Furo Santa Rosa Sector 2. Point from transect	3.40334	-61.4336	Counting transect	Orthorectified	1	7.5	0.13
33	Brazil	2010	Furo Santa Rosa Sector 2. Point from transect	3.4001	-61.4293	Counting transect	Orthorectified	1	7.5	0.13
33	Brazil	2010	Furo Santa Rosa Sector 2. Point from transect	3.39411	-61.4271	Counting transect	Orthorectified	1	7.5	0.13
33	Brazil	2010	Furo Santa Rosa Sector 2. Point from transect	3.3883	-61.4241	Counting transect	Orthorectified	1	7.5	0.13
33	Brazil	2010	Furo Santa Rosa Sector 2. Point from transect	3.38383	-61.4204	Counting transect	Orthorectified	1	7.5	0.13
33	Brazil	2010	Furo Santa Rosa Sector 2. Point from transect	3.38012	-61.4166	Counting transect	Orthorectified	1	7.5	0.13
33	Brazil	2010	Furo Santa Rosa Sector 2. Point from transect	3.37555	-61.411	Counting transect	Orthorectified	1	7.5	0.13
33	Brazil	2010	Furo Santa Rosa Sector 2. Point from transect	3.3745	-61.4017	Counting transect	Orthorectified	1	7.5	0.13
33	Brazil	2010	Furo Santa Rosa Sector 2. Point from transect	3.37471	-61.3959	Counting transect	Orthorectified	1	7.5	0.13
33	Brazil	2010	Furo Santa Rosa Sector 2. Point from transect	3.37239	-61.3907	Counting transect	Orthorectified	1	7.5	0.13
33	Brazil	2010	Furo Santa Rosa Sector 2. Point from transect	3.37376	-61.3886	Counting transect	Orthorectified	1	7.5	0.13
33	Brazil	2010	Furo Santa Rosa Sector 2. Point from transect	3.37037	-61.3845	Counting transect	Orthorectified	1	7.5	0.13
33	Brazil	2010	Furo Santa Rosa Sector 2, Reencontro das aguas do Urariocera. Final transect point	3.36733	-61.3775	Counting transect	Orthorectified	1	7.5	0.13
33	Brazil	2010	Furo Santa Rosa Sector 2, Corredeira do Tiporem. Initial transect point	3.55967	-61.6254	Counting transect	Orthorectified	1	21.1	0.05
33	Brazil	2010	Furo Santa Rosa Sector 2. Point from transect	3.55417	-61.6237	Counting transect	Orthorectified	1	21.1	0.05
33	Brazil	2010	Furo Santa Rosa Sector 2. Point from transect	3.54924	-61.6213	Counting transect	Orthorectified	1	21.1	0.05
33	Brazil	2010	Furo Santa Rosa Sector 2. Point from transect	3.54403	-61.6186	Counting transect	Orthorectified	1	21.1	0.05
33	Brazil	2010	Furo Santa Rosa Sector 2. Point from transect	3.54111	-61.6124	Counting transect	Orthorectified	1	21.1	0.05
33	Brazil	2010	Furo Santa Rosa Sector 2. Point from transect	3.53796	-61.6079	Counting transect	Orthorectified	1	21.1	0.05
33	Brazil	2010	Furo Santa Rosa Sector 2. Point from transect	3.53382	-61.6039	Counting transect	Orthorectified	1	21.1	0.05
33	Brazil	2010	Furo Santa Rosa Sector 2. Point from transect	3.52904	-61.6	Counting transect	Orthorectified	1	21.1	0.05
33	Brazil	2010	Furo Santa Rosa Sector 2. Point from transect	3.52612	-61.5933	Counting transect	Orthorectified	1	21.1	0.05
33	Brazil	2010	Furo Santa Rosa Sector 2. Point from transect	3.52407	-61.5885	Counting transect	Orthorectified	1	21.1	0.05
33	Brazil	2010	Furo Santa Rosa Sector 2. Point from transect	3.51878	-61.5866	Counting transect	Orthorectified	1	21.1	0.05
33	Brazil	2010	Furo Santa Rosa Sector 2. Point from transect	3.51136	-61.5839	Counting transect	Orthorectified	1	21.1	0.05
33	Brazil	2010	Furo Santa Rosa Sector 2. Point from transect	3.50743	-61.5801	Counting transect	Orthorectified	1	21.1	0.05
33	Brazil	2010	Furo Santa Rosa Sector 2. Point from transect	3.50329	-61.5763	Counting transect	Orthorectified	1	21.1	0.05
33	Brazil	2010	Furo Santa Rosa Sector 2. Point from transect	3.49965	-61.5718	Counting transect	Orthorectified	1	21.1	0.05
33	Brazil	2010	Furo Santa Rosa Sector 2. Point from transect	3.49451	-61.5713	Counting transect	Orthorectified	1	21.1	0.05
33	Brazil	2010	Furo Santa Rosa Sector 2. Point from transect	3.48668	-61.5681	Counting transect	Orthorectified	1	21.1	0.05
33	Brazil	2010	Furo Santa Rosa Sector 2. Point from transect	3.48411	-61.5618	Counting transect	Orthorectified	1	21.1	0.05
33	Brazil	2010	Furo Santa Rosa Sector 2. Point from transect	3.47782	-61.5592	Counting transect	Orthorectified	1	21.1	0.05
33	Brazil	2010	Furo Santa Rosa Sector 2. Point from transect	3.47376	-61.5556	Counting transect	Orthorectified	1	21.1	0.05
33	Brazil	2010	Furo Santa Rosa Sector 2. Point from transect	3.46869	-61.5517	Counting transect	Orthorectified	1	21.1	0.05
33	Brazil	2010	Furo Santa Rosa Sector 2. Point from transect	3.46426	-61.5484	Counting transect	Orthorectified	1	21.1	0.05
33	Brazil	2010	Furo Santa Rosa Sector 2. Point from transect	3.46183	-61.5432	Counting transect	Orthorectified	1	21.1	0.05
33	Brazil	2010	Furo Santa Rosa Sector 2. Point from transect	3.4587	-61.5376	Counting transect	Orthorectified	1	21.1	0.05
33	Brazil	2010	Furo Santa Rosa Sector 2. Point from transect	3.45308	-61.5345	Counting transect	Orthorectified	1	21.1	0.05
33	Brazil	2010	Furo Santa Rosa Sector 2. Point from transect	3.44937	-61.5293	Counting transect	Orthorectified	1	21.1	0.05
33	Brazil	2010	Furo Santa Rosa Sector 2. Point from transect	3.44737	-61.5246	Counting transect	Orthorectified	1	21.1	0.05
33	Brazil	2010	Furo Santa Rosa Sector 2. Point from transect	3.44442	-61.5186	Counting transect	Orthorectified	1	21.1	0.05
33	Brazil	2010	Furo Santa Rosa Sector 2. Point from transect	3.43852	-61.5155	Counting transect	Orthorectified	1	21.1	0.05
33	Brazil	2010	Furo Santa Rosa Sector 2. Point from transect	3.43338	-61.5103	Counting transect	Orthorectified	1	21.1	0.05
33	Brazil	2010	Furo Santa Rosa Sector 2. Point from transect	3.43123	-61.502	Counting transect	Orthorectified	1	21.1	0.05
33	Brazil	2010	Furo Santa Rosa Sector 2. Point from transect	3.43301	-61.499	Counting transect	Orthorectified	1	21.1	0.05
33	Brazil	2010	Furo Santa Rosa Sector 2. Point from transect	3.43765	-61.4932	Counting transect	Orthorectified	1	21.1	0.05
33	Brazil	2010	Furo Santa Rosa Sector 2. Point from transect	3.43563	-61.4844	Counting transect	Orthorectified	1	21.1	0.05
33	Brazil	2010	Furo Santa Rosa Sector 2. Point from transect	3.42742	-61.4827	Counting transect	Orthorectified	1	21.1	0.05
33	Brazil	2010	Furo Santa Rosa Sector 2. Point from transect	3.42385	-61.4806	Counting transect	Orthorectified	1	21.1	0.05
33	Brazil	2010	Furo Santa Rosa Sector 2. Point from transect	3.42278	-61.4816	Counting transect	Orthorectified	1	21.1	0.05
33	Brazil	2010	Furo Santa Rosa Sector 2. Point from transect	3.41939	-61.4779	Counting transect	Orthorectified	1	21.1	0.05
33	Brazil	2010	Furo Santa Rosa Sector 2. Point from transect	3.4138	-61.4737	Counting transect	Orthorectified	1	21.1	0.05
33	Brazil	2010	Furo Santa Rosa Sector 2. Point from transect	3.41128	-61.4683	Counting transect	Orthorectified	1	21.1	0.05
33	Brazil	2010	Furo Santa Rosa Sector 2. Point from transect	3.4117	-61.4602	Counting transect	Orthorectified	1	21.1	0.05
33	Brazil	2010	Furo Santa Rosa Sector 2. Point from transect	3.41227	-61.4528	Counting transect	Orthorectified	1	21.1	0.05
33	Brazil	2010	Furo Santa Rosa Sector 2. Point from transect	3.41627	-61.4491	Counting transect	Orthorectified	1	21.1	0.05
33	Brazil	2010	Furo Santa Rosa Sector 2. Point from transect	3.41841	-61.4432	Counting transect	Orthorectified	1	21.1	0.05
33	Brazil	2010	Furo Santa Rosa Sector 2. Point from transect	3.41552	-61.4389	Counting transect	Orthorectified	1	21.1	0.05
33	Brazil	2010	Furo Santa Rosa Sector 2. Point from transect	3.41457	-61.4397	Counting transect	Orthorectified	1	21.1	0.05
33	Brazil	2010	Furo Santa Rosa Sector 2. Point from transect	3.4101	-61.438	Counting transect	Orthorectified	1	21.1	0.05
33	Brazil	2010	Furo Santa Rosa Sector 2. Point from transect	3.40334	-61.4336	Counting transect	Orthorectified	1	21.1	0.05
33	Brazil	2010	Furo Santa Rosa Sector 2. Point from transect	3.4001	-61.4293	Counting transect	Orthorectified	1	21.1	0.05
33	Brazil	2010	Furo Santa Rosa Sector 2. Point from transect	3.39411	-61.4271	Counting transect	Orthorectified	1	21.1	0.05
33	Brazil	2010	Furo Santa Rosa Sector 2. Point from transect	3.3883	-61.4241	Counting transect	Orthorectified	1	21.1	0.05
33	Brazil	2010	Furo Santa Rosa Sector 2. Point from transect	3.38383	-61.4204	Counting transect	Orthorectified	1	21.1	0.05
33	Brazil	2010	Furo Santa Rosa Sector 2. Point from transect	3.38012	-61.4166	Counting transect	Orthorectified	1	21.1	0.05
33	Brazil	2010	Furo Santa Rosa Sector 2. Point from transect	3.37555	-61.411	Counting transect	Orthorectified	1	21.1	0.05
33	Brazil	2010	Furo Santa Rosa Sector 2. Point from transect	3.3745	-61.4017	Counting transect	Orthorectified	1	21.1	0.05
33	Brazil	2010	Furo Santa Rosa Sector 2. Point from transect	3.37471	-61.3959	Counting transect	Orthorectified	1	21.1	0.05
33	Brazil	2010	Furo Santa Rosa Sector 2. Point from transect	3.37239	-61.3907	Counting transect	Orthorectified	1	21.1	0.05
33	Brazil	2010	Furo Santa Rosa Sector 2. Point from transect	3.37376	-61.3886	Counting transect	Orthorectified	1	21.1	0.05
33	Brazil	2010	Furo Santa Rosa Sector 2. Point from transect	3.37037	-61.3845	Counting transect	Orthorectified	1	21.1	0.05
33	Brazil	2010	Furo Santa Rosa Sector 2, Reencontro das aguas do Urariocera. Final transect point	3.36733	-61.3775	Counting transect	Orthorectified	1	21.1	0.05
33	Brazil	2010	Igarape Sauba, Sector Santa Rosa 2. Initial transect point	3.41754	-61.4398	Counting transect	Orthorectified	1	0.5	2
33	Brazil	2010	Igarape Sauba, Sector Santa Rosa 2. Final transect point	3.4208	-61.4376	Counting transect	Orthorectified	1	0.5	2
33	Brazil	2010	Igarape Grande. Initial transect point	3.35563	-61.3173	Counting transect	Orthorectified	1	2.4	0.42
33	Brazil	2010	Igarape Grande. Transect point	3.35206	-61.3271	Counting transect	Orthorectified	1	2.4	0.42
33	Brazil	2010	Igarape Grande. Final transect point	3.34314	-61.3289	Counting transect	Orthorectified	1	2.4	0.42
33	Brazil	2010	Furo Apui. Initial transect point	3.35117	-61.4543	Counting transect	Orthorectified	1	7.8	0.13
33	Brazil	2010	Furo Apui. Transect point	3.35307	-61.4596	Counting transect	Orthorectified	1	7.8	0.13
33	Brazil	2010	Furo Apui. Transect point	3.35545	-61.4683	Counting transect	Orthorectified	1	7.8	0.13
33	Brazil	2010	Furo Apui. Transect point	3.35422	-61.4769	Counting transect	Orthorectified	1	7.8	0.13
33	Brazil	2010	Furo Apui. Transect point	3.35279	-61.4849	Counting transect	Orthorectified	1	7.8	0.13
33	Brazil	2010	Furo Apui. Transect point	3.35355	-61.4934	Counting transect	Orthorectified	1	7.8	0.13
33	Brazil	2010	Furo Apui. Transect point	3.34927	-61.4983	Counting transect	Orthorectified	1	7.8	0.13
33	Brazil	2010	Furo Apui. Transect point	3.3467	-61.4971	Counting transect	Orthorectified	1	7.8	0.13
33	Brazil	2010	Furo Apui. Transect point	3.34384	-61.5021	Counting transect	Orthorectified	1	7.8	0.13
33	Brazil	2010	Furo Apui. Transect point	3.34241	-61.5106	Counting transect	Orthorectified	1	7.8	0.13
33	Brazil	2010	Furo Apui. Final transect point	3.3446	-61.5171	Counting transect	Orthorectified	1	7.8	0.13

## Sheet: Pt_2055_occurrences
Document No.	Country	Year	Sample location	Latitude	Longitude	Type of sample	Collection type	Observation
1	Brazil	2016	Sangue River	-13.6899	-57.7036	Capture	Reported
1	Brazil	2016	Sangue River	-13.7258	-57.7244	Capture	Reported
1	Brazil	2016	Claro River	-13.5232	-56.6303	Capture	Reported
1	Brazil	2015	Claro River	-13.5405	-56.6313	Capture	Reported
1	Brazil	2016	Claro River	-13.5808	-56.646	Capture	Reported
1	Brazil	2016	Claro River	-13.5467	-56.6354	Capture	Reported
1	Brazil	2016	Claro River	-13.5592	-56.6407	Capture	Reported
1	Brazil	2016	Claro River	-13.575	-56.6446	Sighting	Reported
1	Brazil	2016	Marapi River	-12.9274	-56.731	Capture	Reported
1	Brazil	2016	Marapi River	-12.9272	-56.7377	Sighting	Reported
1	Brazil	2016	Alegre River	-12.9771	-56.7571	Sighting	Reported
3	Peru	1992	Cauce medio del Rio Mazan, afluente del rio Napo. Initial transect point	-3.30022	-73.3121	Counting transect	Reported
3	Peru	1992	Cauce medio del Rio Mazan, afluente del rio Napo. Point from transect	-3.29727	-73.3188	Counting transect	Reported
3	Peru	1992	Cauce medio del Rio Mazan, afluente del rio Napo. Point from transect	-3.29899	-73.3279	Counting transect	Reported
3	Peru	1992	Cauce medio del Rio Mazan, afluente del rio Napo. Point from transect	-3.29251	-73.33	Counting transect	Reported
3	Peru	1992	Cauce medio del Rio Mazan, afluente del rio Napo. Point from transect	-3.29708	-73.3349	Counting transect	Reported
3	Peru	1992	Cauce medio del Rio Mazan, afluente del rio Napo. Point from transect	-3.29033	-73.3368	Counting transect	Reported
3	Peru	1992	Cauce medio del Rio Mazan, afluente del rio Napo. Point from transect	-3.28804	-73.3422	Counting transect	Reported
3	Peru	1992	Cauce medio del Rio Mazan, afluente del rio Napo. Point from transect	-3.28328	-73.3418	Counting transect	Reported
3	Peru	1992	Cauce medio del Rio Mazan, afluente del rio Napo. Point from transect	-3.28024	-73.3372	Counting transect	Reported
3	Peru	1992	Cauce medio del Rio Mazan, afluente del rio Napo. Point from transect	-3.27272	-73.344	Counting transect	Reported
3	Peru	1992	Cauce medio del Rio Mazan, afluente del rio Napo. Point from transect	-3.27034	-73.338	Counting transect	Reported
3	Peru	1992	Cauce medio del Rio Mazan, afluente del rio Napo. Point from transect	-3.26786	-73.3387	Counting transect	Reported
3	Peru	1992	Cauce medio del Rio Mazan, afluente del rio Napo. Point from transect	-3.26462	-73.3445	Counting transect	Reported
3	Peru	1992	Cauce medio del Rio Mazan, afluente del rio Napo. Point from transect	-3.25882	-73.3462	Counting transect	Reported
3	Peru	1992	Cauce medio del Rio Mazan, afluente del rio Napo. Point from transect	-3.25739	-73.3503	Counting transect	Reported
3	Peru	1992	Cauce medio del Rio Mazan, afluente del rio Napo. Point from transect	-3.26786	-73.3482	Counting transect	Reported
3	Peru	1992	Cauce medio del Rio Mazan, afluente del rio Napo. Point from transect	-3.27052	-73.3528	Counting transect	Reported
3	Peru	1992	Cauce medio del Rio Mazan, afluente del rio Napo. Point from transect	-3.26928	-73.3573	Counting transect	Reported
3	Peru	1992	Cauce medio del Rio Mazan, afluente del rio Napo. Point from transect	-3.26319	-73.3602	Counting transect	Reported
3	Peru	1992	Cauce medio del Rio Mazan, afluente del rio Napo. Point from transect	-3.25034	-73.3548	Counting transect	Reported
3	Peru	1992	Cauce medio del Rio Mazan, afluente del rio Napo. Point from transect	-3.25644	-73.3602	Counting transect	Reported
3	Peru	1992	Cauce medio del Rio Mazan, afluente del rio Napo. Point from transect	-3.24816	-73.3613	Counting transect	Reported
3	Peru	1992	Cauce medio del Rio Mazan, afluente del rio Napo. Point from transect	-3.24682	-73.3692	Counting transect	Reported
3	Peru	1992	Cauce medio del Rio Mazan, afluente del rio Napo. Point from transect	-3.23864	-73.3627	Counting transect	Reported
3	Peru	1992	Cauce medio del Rio Mazan, afluente del rio Napo. Point from transect	-3.23873	-73.3685	Counting transect	Reported
3	Peru	1992	Cauce medio del Rio Mazan, afluente del rio Napo. Point from transect	-3.24568	-73.375	Counting transect	Reported
3	Peru	1992	Cauce medio del Rio Mazan, afluente del rio Napo. Point from transect	-3.23987	-73.3823	Counting transect	Reported
3	Peru	1992	Cauce medio del Rio Mazan, afluente del rio Napo. Point from transect	-3.23835	-73.3769	Counting transect	Reported
3	Peru	1992	Cauce medio del Rio Mazan, afluente del rio Napo. Point from transect	-3.23112	-73.3761	Counting transect	Reported
3	Peru	1992	Cauce medio del Rio Mazan, afluente del rio Napo. Point from transect	-3.22522	-73.3802	Counting transect	Reported
3	Peru	1992	Cauce medio del Rio Mazan, afluente del rio Napo. Point from transect	-3.22112	-73.3855	Counting transect	Reported
3	Peru	1992	Cauce medio del Rio Mazan, afluente del rio Napo. Point from transect	-3.21544	-73.3861	Counting transect	Reported
3	Peru	1992	Cauce medio del Rio Mazan, afluente del rio Napo. Point from transect	-3.21494	-73.3934	Counting transect	Reported
3	Peru	1992	Cauce medio del Rio Mazan, afluente del rio Napo. Point from transect	-3.21951	-73.3964	Counting transect	Reported
3	Peru	1992	Cauce medio del Rio Mazan, afluente del rio Napo. Point from transect	-3.22286	-73.4032	Counting transect	Reported
3	Peru	1992	Cauce medio del Rio Mazan, afluente del rio Napo. Point from transect	-3.22015	-73.4073	Counting transect	Reported
3	Peru	1992	Cauce medio del Rio Mazan, afluente del rio Napo. Point from transect	-3.21408	-73.4038	Counting transect	Reported
3	Peru	1992	Cauce medio del Rio Mazan, afluente del rio Napo. Point from transect	-3.20851	-73.4049	Counting transect	Reported
3	Peru	1992	Cauce medio del Rio Mazan, afluente del rio Napo. Point from transect	-3.20616	-73.41	Counting transect	Reported
3	Peru	1992	Cauce medio del Rio Mazan, afluente del rio Napo. Point from transect	-3.21108	-73.4138	Counting transect	Reported
3	Peru	1992	Cauce medio del Rio Mazan, afluente del rio Napo. Point from transect	-3.21472	-73.4194	Counting transect	Reported
3	Peru	1992	Cauce medio del Rio Mazan, afluente del rio Napo. Point from transect	-3.20516	-73.4185	Counting transect	Reported
3	Peru	1992	Cauce medio del Rio Mazan, afluente del rio Napo. Point from transect	-3.20523	-73.4271	Counting transect	Reported
3	Peru	1992	Cauce medio del Rio Mazan, afluente del rio Napo. Point from transect	-3.19638	-73.426	Counting transect	Reported
3	Peru	1992	Cauce medio del Rio Mazan, afluente del rio Napo. Point from transect	-3.1876	-73.4266	Counting transect	Reported
3	Peru	1992	Cauce medio del Rio Mazan, afluente del rio Napo. Point from transect	-3.19048	-73.4362	Counting transect	Reported
3	Peru	1992	Cauce medio del Rio Mazan, afluente del rio Napo. Point from transect	-3.18686	-73.4416	Counting transect	Reported
3	Peru	1992	Cauce medio del Rio Mazan, afluente del rio Napo. Point from transect	-3.18429	-73.4401	Counting transect	Reported
3	Peru	1992	Cauce medio del Rio Mazan, afluente del rio Napo. Point from transect	-3.17982	-73.4358	Counting transect	Reported
3	Peru	1992	Cauce medio del Rio Mazan, afluente del rio Napo. Point from transect	-3.17249	-73.4444	Counting transect	Reported
3	Peru	1992	Cauce medio del Rio Mazan, afluente del rio Napo. Point from transect	-3.17135	-73.4344	Counting transect	Reported
3	Peru	1992	Cauce medio del Rio Mazan, afluente del rio Napo. Point from transect	-3.16412	-73.4349	Counting transect	Reported
3	Peru	1992	Cauce medio del Rio Mazan, afluente del rio Napo. Point from transect	-3.16136	-73.4408	Counting transect	Reported
3	Peru	1992	Cauce medio del Rio Mazan, afluente del rio Napo. Point from transect	-3.15545	-73.4415	Counting transect	Reported
3	Peru	1992	Cauce medio del Rio Mazan, afluente del rio Napo. Point from transect	-3.15526	-73.4517	Counting transect	Reported
3	Peru	1992	Cauce medio del Rio Mazan, afluente del rio Napo. Point from transect	-3.15288	-73.4573	Counting transect	Reported
3	Peru	1992	Cauce medio del Rio Mazan, afluente del rio Napo. Point from transect	-3.14794	-73.4507	Counting transect	Reported
3	Peru	1992	Cauce medio del Rio Mazan, afluente del rio Napo. Point from transect	-3.14765	-73.4596	Counting transect	Reported
3	Peru	1992	Cauce medio del Rio Mazan, afluente del rio Napo. Point from transect	-3.13908	-73.4522	Counting transect	Reported
3	Peru	1992	Cauce medio del Rio Mazan, afluente del rio Napo. Point from transect	-3.14013	-73.4604	Counting transect	Reported
3	Peru	1992	Cauce medio del Rio Mazan, afluente del rio Napo. Point from transect	-3.13156	-73.4613	Counting transect	Reported
3	Peru	1992	Cauce medio del Rio Mazan, afluente del rio Napo. Point from transect	-3.12957	-73.4673	Counting transect	Reported
3	Peru	1992	Cauce medio del Rio Mazan, afluente del rio Napo. Point from transect	-3.13785	-73.4693	Counting transect	Reported
3	Peru	1992	Cauce medio del Rio Mazan, afluente del rio Napo. Point from transect	-3.13566	-73.474	Counting transect	Reported
3	Peru	1992	Cauce medio del Rio Mazan, afluente del rio Napo. Point from transect	-3.1309	-73.4763	Counting transect	Reported
3	Peru	1992	Cauce medio del Rio Mazan, afluente del rio Napo. Point from transect	-3.12103	-73.4695	Counting transect	Reported
3	Peru	1992	Cauce medio del Rio Mazan, afluente del rio Napo. Point from transect	-3.11764	-73.4768	Counting transect	Reported
3	Peru	1992	Cauce medio del Rio Mazan, afluente del rio Napo. Point from transect	-3.12294	-73.4783	Counting transect	Reported
3	Peru	1992	Cauce medio del Rio Mazan, afluente del rio Napo. Point from transect	-3.12163	-73.4849	Counting transect	Reported
3	Peru	1992	Cauce medio del Rio Mazan, afluente del rio Napo. Final transect point	-3.11467	-73.4869	Counting transect	Reported
4	Brazil	2013	Belo Monte hydroelectric dam, Xingu River	-3.63042	-51.8136	Nest	Reported
4	Brazil	2013	Belo Monte hydroelectric dam, Xingu River	-3.63108	-51.8165	Nest	Reported
4	Brazil	2013	Belo Monte hydroelectric dam, Xingu River	-3.64647	-51.8255	Nest	Reported
4	Brazil	2013	Belo Monte hydroelectric dam, Xingu River	-3.64939	-51.8373	Nest	Reported
4	Brazil	2013	Belo Monte hydroelectric dam, Xingu River	-3.27825	-52.0983	Nest	Reported
4	Brazil	2013	Belo Monte hydroelectric dam, Xingu River	-3.64744	-51.8383	Nest	Reported
4	Brazil	2013	Belo Monte hydroelectric dam, Xingu River	-3.64454	-51.8407	Nest	Reported
4	Brazil	2013	Belo Monte hydroelectric dam, Xingu River	-3.62939	-51.8218	Nest	Reported
4	Brazil	2013	Belo Monte hydroelectric dam, Xingu River	-3.63038	-51.8178	Nest	Reported
4	Brazil	2013	Belo Monte hydroelectric dam, Xingu River	-3.6301	-51.8124	Nest	Reported
4	Brazil	2013	Belo Monte hydroelectric dam, Xingu River	-3.63088	-51.8102	Nest	Reported
4	Brazil	2013	Belo Monte hydroelectric dam, Xingu River	-3.6214	-51.8381	Nest	Reported
4	Brazil	2013	Belo Monte hydroelectric dam, Xingu River	-3.62172	-51.8381	Nest	Reported
4	Brazil	2013	Belo Monte hydroelectric dam, Xingu River	-3.60719	-52.3318	Nest	Reported
4	Brazil	2013	Belo Monte hydroelectric dam, Xingu River	-3.60469	-52.3293	Nest	Reported
4	Brazil	2013	Belo Monte hydroelectric dam, Xingu River	-3.6234	-52.3459	Nest	Reported
4	Brazil	2013	Belo Monte hydroelectric dam, Xingu River	-3.62346	-52.3419	Nest	Reported
4	Brazil	2013	Belo Monte hydroelectric dam, Xingu River	-3.34979	-51.9785	Nest	Reported
4	Brazil	2014	Belo Monte hydroelectric dam, Xingu River	-3.62429	-52.3367	Nest	Reported
4	Brazil	2014	Belo Monte hydroelectric dam, Xingu River	-3.61147	-52.3399	Nest	Reported
4	Brazil	2014	Belo Monte hydroelectric dam, Xingu River	-3.61147	-52.3399	Nest	Reported
4	Brazil	2014	Belo Monte hydroelectric dam, Xingu River	-3.40518	-51.9944	Nest	Reported
4	Brazil	2014	Belo Monte hydroelectric dam, Xingu River	-3.40572	-51.9941	Nest	Reported
4	Brazil	2014	Belo Monte hydroelectric dam, Xingu River	-3.40567	-51.9943	Nest	Reported
4	Brazil	2014	Belo Monte hydroelectric dam, Xingu River	-3.40762	-51.9951	Nest	Reported
4	Brazil	2014	Belo Monte hydroelectric dam, Xingu River	-3.40878	-51.9948	Nest	Reported
4	Brazil	2014	Belo Monte hydroelectric dam, Xingu River	-3.40825	-51.9946	Nest	Reported
4	Brazil	2014	Belo Monte hydroelectric dam, Xingu River	-3.40619	-51.995	Nest	Reported
4	Brazil	2014	Belo Monte hydroelectric dam, Xingu River	-3.6306	-51.8178	Nest	Reported
4	Brazil	2014	Belo Monte hydroelectric dam, Xingu River	-3.63022	-51.8119	Nest	Reported
4	Brazil	2014	Belo Monte hydroelectric dam, Xingu River	-3.63071	-51.8101	Nest	Reported
4	Brazil	2014	Belo Monte hydroelectric dam, Xingu River	-3.62986	-51.822	Nest	Reported
4	Brazil	2014	Belo Monte hydroelectric dam, Xingu River	-3.60307	-51.9156	Nest	Reported
4	Brazil	2014	Belo Monte hydroelectric dam, Xingu River	-3.60334	-51.916	Nest	Reported
4	Brazil	2014	Belo Monte hydroelectric dam, Xingu River	-3.60618	-51.9195	Nest	Reported
4	Brazil	2014	Belo Monte hydroelectric dam, Xingu River	-3.58138	-52.3242	Nest	Reported
4	Brazil	2014	Belo Monte hydroelectric dam, Xingu River	-3.58113	-52.3194	Nest	Reported
4	Brazil	2014	Belo Monte hydroelectric dam, Xingu River	-3.58718	-52.3137	Nest	Reported
4	Brazil	2014	Belo Monte hydroelectric dam, Xingu River	-3.5876	-52.3132	Nest	Reported
4	Brazil	2014	Belo Monte hydroelectric dam, Xingu River	-3.5894	-52.3094	Nest	Reported
4	Brazil	2014	Belo Monte hydroelectric dam, Xingu River	-3.47108	-52.2276	Nest	Reported
4	Brazil	2014	Belo Monte hydroelectric dam, Xingu River	-3.38934	-52.1965	Nest	Reported
4	Brazil	2014	Belo Monte hydroelectric dam, Xingu River	-3.39054	-52.195	Nest	Reported
4	Brazil	2014	Belo Monte hydroelectric dam, Xingu River	-3.25983	-52.181	Nest	Reported
4	Brazil	2014	Belo Monte hydroelectric dam, Xingu River	-3.27527	-52.0944	Nest	Reported
4	Brazil	2014	Belo Monte hydroelectric dam, Xingu River	-3.06996	-51.7633	Nest	Reported
4	Brazil	2016	Belo Monte hydroelectric dam, Xingu River	-3.27637	-52.0959	Nest	Reported
4	Brazil	2016	Belo Monte hydroelectric dam, Xingu River	-3.27602	-52.0958	Nest	Reported
4	Brazil	2016	Belo Monte hydroelectric dam, Xingu River	-3.3405	-52.1702	Nest	Reported
4	Brazil	2016	Belo Monte hydroelectric dam, Xingu River	-3.63048	-51.8172	Nest	Reported
4	Brazil	2016	Belo Monte hydroelectric dam, Xingu River	-3.63092	-51.8156	Nest	Reported
4	Brazil	2016	Belo Monte hydroelectric dam, Xingu River	-3.62921	-51.8215	Nest	Reported
4	Brazil	2016	Belo Monte hydroelectric dam, Xingu River	-3.60112	-51.91	Nest	Reported
4	Brazil	2016	Belo Monte hydroelectric dam, Xingu River	-3.62272	-52.3447	Nest	Reported
4	Brazil	2016	Belo Monte hydroelectric dam, Xingu River	-3.60844	-52.3325	Nest	Reported
4	Brazil	2016	Belo Monte hydroelectric dam, Xingu River	-3.58123	-52.3233	Nest	Reported
4	Brazil	2016	Belo Monte hydroelectric dam, Xingu River	-3.58443	-52.3159	Nest	Reported
4	Brazil	2016	Belo Monte hydroelectric dam, Xingu River	-3.5868	-52.314	Nest	Reported
4	Brazil	2016	Belo Monte hydroelectric dam, Xingu River	-2.7427	-51.9563	Nest	Reported
4	Brazil	2016	Belo Monte hydroelectric dam, Xingu River	-3.66321	-52.3726	Nest	Reported
4	Brazil	2016	Belo Monte hydroelectric dam, Xingu River	-3.48981	-51.8631	Nest	Reported
4	Brazil	2016	Belo Monte hydroelectric dam, Xingu River	-2.81177	-51.9933	Nest	Reported
4	Brazil	2017	Belo Monte hydroelectric dam, Xingu River	-3.6301	-51.8114	Nest	Reported
4	Brazil	2017	Belo Monte hydroelectric dam, Xingu River	-3.48966	-51.8959	Nest	Reported
4	Brazil	2017	Belo Monte hydroelectric dam, Xingu River	-3.62486	-52.3365	Nest	Reported
4	Brazil	2017	Belo Monte hydroelectric dam, Xingu River	-3.62333	-52.3425	Nest	Reported
4	Brazil	2017	Belo Monte hydroelectric dam, Xingu River	-3.62333	-52.3425	Nest	Reported
4	Brazil	2017	Belo Monte hydroelectric dam, Xingu River	-3.58947	-52.3062	Nest	Reported
4	Brazil	2017	Belo Monte hydroelectric dam, Xingu River	-3.62332	-52.3425	Nest	Reported
4	Brazil	2017	Belo Monte hydroelectric dam, Xingu River	-3.62332	-52.3425	Nest	Reported
4	Brazil	2017	Belo Monte hydroelectric dam, Xingu River	-3.58947	-52.3062	Nest	Reported
4	Brazil	2017	Belo Monte hydroelectric dam, Xingu River	-2.70806	-51.9958	Nest	Reported
4	Brazil	2017	Belo Monte hydroelectric dam, Xingu River	-3.26235	-52.1762	Nest	Reported
4	Brazil	2017	Belo Monte hydroelectric dam, Xingu River	-3.26235	-52.1762	Nest	Reported
4	Brazil	2017	Belo Monte hydroelectric dam, Xingu River	-3.35039	-52.1725	Nest	Reported
4	Brazil	2017	Belo Monte hydroelectric dam, Xingu River	-3.34883	-52.1735	Nest	Reported
4	Brazil	2017	Belo Monte hydroelectric dam, Xingu River	-3.34883	-52.1735	Nest	Reported
4	Brazil	2017	Belo Monte hydroelectric dam, Xingu River	-3.3488	-52.1735	Nest	Reported
4	Brazil	2017	Belo Monte hydroelectric dam, Xingu River	-3.39051	-52.195	Nest	Reported
4	Brazil	2017	Belo Monte hydroelectric dam, Xingu River	-3.46404	-52.3285	Nest	Reported
4	Brazil	2017	Belo Monte hydroelectric dam, Xingu River	-3.28913	-52.1805	Nest	Reported
4	Brazil	2017	Belo Monte hydroelectric dam, Xingu River	-3.3107	-52.1758	Nest	Reported
4	Brazil	2017	Belo Monte hydroelectric dam, Xingu River	-3.44655	-51.9746	Nest	Reported
4	Brazil	2017	Belo Monte hydroelectric dam, Xingu River	-3.62108	-51.8371	Nest	Reported
4	Brazil	2017	Belo Monte hydroelectric dam, Xingu River	-3.62108	-51.8371	Nest	Reported
4	Brazil	2017	Belo Monte hydroelectric dam, Xingu River	-3.60788	-51.924	Nest	Reported
4	Brazil	2017	Belo Monte hydroelectric dam, Xingu River	-3.60867	-51.926	Nest	Reported
4	Brazil	2017	Belo Monte hydroelectric dam, Xingu River	-3.60788	-51.924	Nest	Reported
4	Brazil	2017	Belo Monte hydroelectric dam, Xingu River	-3.622	-51.8517	Nest	Reported
4	Brazil	2017	Belo Monte hydroelectric dam, Xingu River	-3.61738	-51.8866	Nest	Reported
4	Brazil	2017	Belo Monte hydroelectric dam, Xingu River	-3.33913	-52.2098	Nest	Reported
5	Brazil	2010	River madeira	-9.12407	-64.5395	Sighting	Reported
5	Brazil	2010	River jaci	-9.42237	-64.4204	Sighting	Reported
5	Brazil	2010	River jaci	-9.41391	-64.4213	Sighting	Reported
5	Brazil	2010	River jaci	-9.41391	-64.4213	Sighting	Reported
5	Brazil	2010	River jaci	-9.41391	-64.4213	Sighting	Reported
5	Brazil	2010	River jaci	-9.39963	-64.4292	Sighting	Reported
5	Brazil	2010	River jaci	-9.37817	-64.4044	Sighting	Reported
5	Brazil	2010	River jaci	-9.37817	-64.4044	Sighting	Reported
5	Brazil	2010	River jaci	-9.37414	-64.4082	Sighting	Reported
5	Brazil	2010	River jaci	-9.37817	-64.4044	Sighting	Reported
5	Brazil	2010	River jaci	-9.37942	-64.4002	Sighting	Reported
5	Brazil	2010	River jaci	-9.38245	-64.3932	Sighting	Reported
5	Brazil	2010	River jaci	-9.36992	-64.3878	Sighting	Reported
5	Brazil	2010	River jaci	-9.37275	-64.4026	Sighting	Reported
5	Brazil	2010	River jaci	-9.38483	-64.3804	Sighting	Reported
5	Brazil	2010	River jaci	-9.38483	-64.3804	Sighting	Reported
5	Brazil	2010	River jaci	-9.39294	-64.3736	Sighting	Reported
5	Brazil	2010	River jaci	-9.37298	-64.3948	Sighting	Reported
5	Brazil	2010	River jaci	-9.36164	-64.3892	Sighting	Reported
5	Brazil	2010	River jaci	-9.35569	-64.3888	Sighting	Reported
5	Brazil	2010	River jaci	-9.34233	-64.4209	Sighting	Reported
5	Brazil	2010	River jaci	-9.31762	-64.4147	Sighting	Reported
5	Brazil	2010	River jaci	-9.32762	-64.4106	Sighting	Reported
5	Brazil	2010	River jaci	-9.30559	-64.4235	Sighting	Reported
5	Brazil	2010	River jaci	-9.30156	-64.4218	Sighting	Reported
5	Brazil	2010	River jaci	-9.25398	-64.388	Sighting	Reported
5	Brazil	2010	River jaci	-9.24562	-64.3864	Sighting	Reported
5	Brazil	2010	River jaci	-9.22861	-64.385	Sighting	Reported
5	Brazil	2010	River jaci	-9.23174	-64.3886	Sighting	Reported
5	Brazil	2010	River florida	-9.12978	-64.5299	Sighting	Reported
5	Brazil	2011	River florida	-9.1298	-64.53	Sighting	Reported
5	Brazil	2011	River jaci	-9.45812	-64.3989	Sighting	Reported
5	Brazil	2011	River jaci	-9.45137	-64.4275	Sighting	Reported
5	Brazil	2011	River jaci	-9.44669	-64.4279	Sighting	Reported
5	Brazil	2011	River jaci	-9.40726	-64.4282	Sighting	Reported
5	Brazil	2011	River jaci	-9.40667	-64.4284	Sighting	Reported
5	Brazil	2011	River jaci	-9.40278	-64.4319	Sighting	Reported
5	Brazil	2011	River jaci	-9.40096	-64.4303	Sighting	Reported
5	Brazil	2011	River jaci	-9.3843	-64.4172	Sighting	Reported
5	Brazil	2011	River jaci	-9.37862	-64.3984	Sighting	Reported
5	Brazil	2011	River jaci	-9.38213	-64.3866	Sighting	Reported
5	Brazil	2011	River jaci	-9.34603	-64.4206	Sighting	Reported
5	Brazil	2011	River jaci	-9.2971	-64.3985	Sighting	Reported
5	Brazil	2011	River jaci	-9.22425	-64.387	Sighting	Reported
5	Brazil	2011	River madeira	-8.93583	-64.0763	Sighting	Reported
5	Brazil	2011	River madeira	-8.84697	-63.9914	Sighting	Reported
5	Brazil	2011	River madeira	-8.83731	-63.9689	Sighting	Reported
5	Brazil	2011	River caripuna	-9.19553	-64.6284	Sighting	Reported
5	Brazil	2011	River florida	-9.12579	-64.5357	Sighting	Reported
5	Brazil	2011	River florida	-9.12117	-64.5427	Sighting	Reported
5	Brazil	2011	River madeira	-9.14397	-64.5165	Sighting	Reported
5	Brazil	2011	River madeira	-9.17309	-64.486	Sighting	Reported
5	Brazil	2011	River madeira	-9.14701	-64.5113	Sighting	Reported
5	Brazil	2011	River madeira	-9.1729	-64.4707	Sighting	Reported
5	Brazil	2011	River madeira	-9.18768	-64.4271	Sighting	Reported
5	Brazil	2011	River madeira	-9.23943	-64.389	Sighting	Reported
5	Brazil	2011	River madeira	-9.24618	-64.3873	Sighting	Reported
5	Brazil	2011	River madeira	-9.17656	-64.3869	Sighting	Reported
5	Brazil	2011	River madeira	-9.16402	-64.3776	Sighting	Reported
5	Brazil	2011	River madeira	-9.12289	-64.3506	Sighting	Reported
5	Brazil	2011	River madeira	-9.11717	-64.3284	Sighting	Reported
5	Brazil	2011	River madeira	-9.16529	-64.3618	Sighting	Reported
5	Brazil	2011	River madeira	-9.17606	-64.3753	Sighting	Reported
5	Brazil	2011	River madeira	-9.01127	-64.264	Sighting	Reported
5	Brazil	2011	River madeira	-9.00795	-64.257	Sighting	Reported
5	Brazil	2011	River madeira	-9.01956	-64.2568	Sighting	Reported
5	Brazil	2011	River madeira	-9.06248	-64.2969	Sighting	Reported
5	Brazil	2011	River madeira	-9.07138	-64.3014	Sighting	Reported
5	Brazil	2011	River madeira	-9.07506	-64.3034	Sighting	Reported
5	Brazil	2011	River madeira	-9.01126	-64.1851	Sighting	Reported
5	Brazil	2011	River madeira	-8.98013	-64.1266	Sighting	Reported
5	Brazil	2011	River madeira	-9.45043	-64.4277	Sighting	Reported
5	Brazil	2011	River jaci	-9.44363	-64.4278	Sighting	Reported
5	Brazil	2011	River jaci	-9.43551	-64.4158	Sighting	Reported
5	Brazil	2011	River jaci	-9.42598	-64.4199	Sighting	Reported
5	Brazil	2011	River jaci	-9.40843	-64.4263	Sighting	Reported
5	Brazil	2011	River jaci	-9.40105	-64.4304	Sighting	Reported
5	Brazil	2011	River jaci	-9.39523	-64.4251	Sighting	Reported
5	Brazil	2011	River jaci	-9.39161	-64.407	Sighting	Reported
5	Brazil	2011	River jaci	-9.37627	-64.4056	Sighting	Reported
5	Brazil	2011	River jaci	-9.37412	-64.4081	Sighting	Reported
5	Brazil	2011	River jaci	-9.38481	-64.3805	Sighting	Reported
5	Brazil	2011	River jaci	-9.38408	-64.3812	Sighting	Reported
5	Brazil	2011	River jaci	-9.38307	-64.3825	Sighting	Reported
5	Brazil	2011	River jaci	-9.3821	-64.3882	Sighting	Reported
5	Brazil	2011	River jaci	-9.38219	-64.3898	Sighting	Reported
5	Brazil	2011	River jaci	-9.37893	-64.4005	Sighting	Reported
5	Brazil	2011	River jaci	-9.36409	-64.3878	Sighting	Reported
5	Brazil	2011	River jaci	-9.36241	-64.3889	Sighting	Reported
5	Brazil	2011	River jaci	-9.34663	-64.3958	Sighting	Reported
5	Brazil	2011	River jaci	-9.35228	-64.4107	Sighting	Reported
5	Brazil	2011	River jaci	-9.35673	-64.4168	Sighting	Reported
5	Brazil	2011	River jaci	-9.35582	-64.4169	Sighting	Reported
5	Brazil	2011	River jaci	-9.34586	-64.4207	Sighting	Reported
5	Brazil	2011	River jaci	-9.34072	-64.4205	Sighting	Reported
5	Brazil	2011	River jaci	-9.32477	-64.4068	Sighting	Reported
5	Brazil	2011	River jaci	-9.32324	-64.4066	Sighting	Reported
5	Brazil	2011	River jaci	-9.32144	-64.4081	Sighting	Reported
5	Brazil	2011	River jaci	-9.32148	-64.4084	Sighting	Reported
5	Brazil	2011	River caracol	-9.20393	-64.3421	Sighting	Reported
5	Brazil	2011	River caracol	-9.20399	-64.3496	Sighting	Reported
5	Brazil	2011	River caracol	-9.20382	-64.3513	Sighting	Reported
5	Brazil	2011	River caracol	-9.20382	-64.352	Sighting	Reported
5	Brazil	2011	River caracol	-9.20069	-64.3511	Sighting	Reported
5	Brazil	2011	River caracol	-9.20052	-64.3531	Sighting	Reported
5	Brazil	2011	River caracol	-9.20019	-64.3636	Sighting	Reported
5	Brazil	2011	River caracol	-9.2012	-64.3641	Sighting	Reported
5	Brazil	2011	River caracol	-9.2012	-64.3641	Sighting	Reported
5	Brazil	2011	River caracol	-9.20115	-64.4473	Sighting	Reported
5	Brazil	2011	River caracol	-9.20157	-64.3676	Sighting	Reported
5	Brazil	2011	River caracol	-9.20157	-64.3676	Sighting	Reported
5	Brazil	2011	River madeira	-8.81212	-63.974	Sighting	Reported
5	Brazil	2012	River caripuna	-9.32947	-64.4142	Sighting	Reported
5	Brazil	2012	River caripuna	-9.20152	-64.664	Sighting	Reported
5	Brazil	2012	River caripuna	-9.20776	-64.6594	Sighting	Reported
5	Brazil	2012	River caripuna	-9.20822	-64.6593	Sighting	Reported
5	Brazil	2012	River caripuna	-9.21146	-64.6563	Sighting	Reported
5	Brazil	2012	River caripuna	-9.212	-64.6495	Sighting	Reported
5	Brazil	2012	River caripuna	-9.21607	-64.6493	Sighting	Reported
5	Brazil	2012	River jaci	-9.26774	-64.392	Sighting	Reported
5	Brazil	2012	River jaci	-9.31781	-64.4174	Sighting	Reported
5	Brazil	2012	River madeira	-9.04511	-64.2978	Sighting	Reported
5	Brazil	2012	River madeira	-9.03598	-64.2807	Sighting	Reported
5	Brazil	2012	River madeira	-9.38235	-64.3848	Sighting	Reported
5	Brazil	2012	River madeira	-9.33472	-64.4181	Sighting	Reported
5	Brazil	2012	River madeira	-8.98662	-64.1158	Sighting	Reported
5	Brazil	2012	River madeira	-9.00081	-64.1331	Sighting	Reported
5	Brazil	2012	River madeira	-8.9387	-64.0751	Sighting	Reported
5	Brazil	2012	River jaci	-9.20244	-64.3638	Sighting	Reported
5	Brazil	2012	River madeira	-9.21063	-64.6281	Sighting	Reported
5	Brazil	2012	River madeira	-9.15107	-64.5594	Sighting	Reported
5	Brazil	2012	River madeira	-9.15558	-64.5507	Sighting	Reported
5	Brazil	2012	River madeira	-9.21888	-64.6184	Sighting	Reported
5	Brazil	2012	River madeira	-9.21602	-64.6163	Sighting	Reported
5	Brazil	2012	River madeira	-9.08543	-64.3251	Sighting	Reported
5	Brazil	2012	River madeira	-9.1729	-64.3721	Sighting	Reported
5	Brazil	2012	River madeira	-9.17442	-64.3728	Sighting	Reported
5	Brazil	2012	River madeira	-9.17489	-64.3733	Sighting	Reported
5	Brazil	2012	River jaci	-9.34171	-64.4207	Sighting	Reported
5	Brazil	2012	River jaci	-9.35416	-64.4132	Sighting	Reported
5	Brazil	2012	River jaci	-9.45425	-64.4212	Sighting	Reported
5	Brazil	2012	River jaci	-9.45579	-64.4235	Sighting	Reported
5	Brazil	2012	River jaci	-9.45211	-64.4273	Sighting	Reported
5	Brazil	2012	River jaci	-9.38259	-64.3906	Sighting	Reported
5	Brazil	2012	River jaci	-9.38238	-64.3879	Sighting	Reported
5	Brazil	2012	River jaci	-9.38249	-64.3838	Sighting	Reported
5	Brazil	2012	River jaci	-9.38331	-64.3825	Sighting	Reported
5	Brazil	2012	River madeira	-9.02868	-64.2878	Sighting	Reported
5	Brazil	2012	River madeira	-9.00432	-64.1367	Sighting	Reported
5	Brazil	2013	River jaci	-9.34987	-64.3929	Sighting	Reported
5	Brazil	2013	River jaci	-9.36681	-64.3871	Sighting	Reported
5	Brazil	2013	River jaci	-9.35012	-64.4199	Sighting	Reported
5	Brazil	2013	River jaci	-9.45202	-64.4267	Sighting	Reported
5	Brazil	2012	River madeira	-9.15751	-64.4609	Sighting	Reported
5	Brazil	2013	River madeira	-9.20034	-64.4413	Sighting	Reported
5	Brazil	2013	River madeira	-9.22853	-64.3754	Sighting	Reported
5	Brazil	2013	River madeira	-9.09514	-64.3318	Sighting	Reported
5	Brazil	2013	River madeira	-9.09316	-64.3306	Sighting	Reported
5	Brazil	2013	River madeira	-9.00969	-64.2614	Sighting	Reported
5	Brazil	2013	River madeira	-9.03424	-64.1917	Sighting	Reported
5	Brazil	2013	River madeira	-9.03504	-64.192	Sighting	Reported
5	Brazil	2013	River madeira	-9.0195	-64.256	Sighting	Reported
5	Brazil	2013	River madeira	-9.13193	-64.3206	Sighting	Reported
5	Brazil	2013	River madeira	-9.17543	-64.3742	Sighting	Reported
5	Brazil	2013	River madeira	-8.9741	-64.1	Sighting	Reported
5	Brazil	2013	River madeira	-8.93829	-64.0755	Sighting	Reported
5	Brazil	2013	River madeira	-8.92331	-64.1001	Sighting	Reported
5	Brazil	2013	River madeira	-8.84985	-64.016	Sighting	Reported
5	Brazil	2013	River madeira	-9.17262	-64.6032	Sighting	Reported
5	Brazil	2013	River madeira	-9.16876	-64.504	Sighting	Reported
5	Brazil	2013	River madeira	-9.1398	-64.5232	Sighting	Reported
5	Brazil	2013	River madeira	-9.15824	-64.5512	Sighting	Reported
5	Brazil	2013	River madeira	-9.19108	-64.5978	Sighting	Reported
5	Brazil	2013	River madeira	-9.15672	-64.3101	Sighting	Reported
5	Brazil	2013	River madeira	-9.0622	-64.2966	Sighting	Reported
5	Brazil	2013	River madeira	-9.08027	-64.306	Sighting	Reported
5	Brazil	2013	River madeira	-8.9392	-64.0746	Sighting	Reported
5	Brazil	2013	River jaci	-9.45433	-64.4182	Sighting	Reported
5	Brazil	2013	River jaci	-9.45665	-64.4236	Sighting	Reported
5	Brazil	2013	River jaci	-9.45099	-64.4276	Sighting	Reported
5	Brazil	2013	River jaci	-9.44002	-64.4188	Sighting	Reported
5	Brazil	2013	River jaci	-9.40774	-64.4276	Sighting	Reported
5	Brazil	2013	River jaci	-9.40129	-64.4305	Sighting	Reported
5	Brazil	2013	River jaci	-9.39726	-64.4277	Sighting	Reported
5	Brazil	2013	River jaci	-9.3956	-64.4243	Sighting	Reported
5	Brazil	2013	River jaci	-9.39501	-64.4227	Sighting	Reported
5	Brazil	2013	River jaci	-9.38247	-64.4037	Sighting	Reported
5	Brazil	2013	River jaci	-9.38492	-64.3804	Sighting	Reported
5	Brazil	2013	River jaci	-9.38295	-64.3827	Sighting	Reported
5	Brazil	2013	River jaci	-9.38211	-64.3877	Sighting	Reported
5	Brazil	2013	River jaci	-9.38246	-64.3891	Sighting	Reported
5	Brazil	2013	River jaci	-9.35057	-64.4197	Sighting	Reported
5	Brazil	2013	River jaci	-9.34617	-64.4206	Sighting	Reported
5	Brazil	2013	River jaci	-9.33299	-64.4172	Sighting	Reported
5	Brazil	2013	River jaci	-9.33216	-64.4166	Sighting	Reported
5	Brazil	2013	River jaci	-9.3225	-64.4074	Sighting	Reported
5	Brazil	2013	River jaci	-9.32133	-64.409	Sighting	Reported
5	Brazil	2013	River jaci	-9.29708	-64.4013	Sighting	Reported
5	Brazil	2013	River jaci	-9.29706	-64.4013	Sighting	Reported
5	Brazil	2013	River madeira	-8.8392	-64.0176	Sighting	Reported
5	Brazil	2013	River madeira	-8.81349	-63.9703	Sighting	Reported
5	Brazil	2014	River madeira	-9.1905	-64.5971	Sighting	Reported
5	Brazil	2014	River madeira	-9.18676	-64.5931	Sighting	Reported
5	Brazil	2014	River madeira	-9.16034	-64.4907	Sighting	Reported
5	Brazil	2014	River madeira	-9.16421	-64.4844	Sighting	Reported
5	Brazil	2014	River madeira	-9.13832	-64.3618	Sighting	Reported
5	Brazil	2014	River madeira	-9.17844	-64.3751	Sighting	Reported
5	Brazil	2014	River madeira	-9.07798	-64.3047	Sighting	Reported
5	Brazil	2014	River jaci	-9.40663	-64.4282	Sighting	Reported
5	Brazil	2014	River jaci	-9.40147	-64.4308	Sighting	Reported
5	Brazil	2014	River jaci	-9.39691	-64.4266	Sighting	Reported
5	Brazil	2014	River jaci	-9.39147	-64.4147	Sighting	Reported
5	Brazil	2014	River jaci	-9.35662	-64.417	Sighting	Reported
5	Brazil	2014	River jaci	-9.35362	-64.419	Sighting	Reported
5	Brazil	2014	River jaci	-9.34923	-64.4201	Sighting	Reported
5	Brazil	2014	River jaci	-9.32407	-64.4072	Sighting	Reported
5	Brazil	2014	River jaci	-9.32299	-64.4065	Sighting	Reported
5	Brazil	2014	River madeira	-8.87455	-64.0833	Sighting	Reported
5	Brazil	2016	River jaci	-9.44018	-64.4198	Sighting	Reported
5	Brazil	2016	River jaci	-9.43667	-64.4153	Sighting	Reported
5	Brazil	2017	River jaci	-9.40715	-64.4286	Sighting	Reported
5	Brazil	2016	River jaci	-9.39639	-64.4258	Sighting	Reported
5	Brazil	2016	River jaci	-9.39611	-64.4253	Sighting	Reported
5	Brazil	2016	River madeira	-9.15861	-64.5748	Sighting	Reported
5	Brazil	2016	River madeira	-9.14285	-64.3642	Sighting	Reported
5	Brazil	2016	River madeira	-9.15882	-64.3516	Sighting	Reported
5	Brazil	2016	River madeira	-9.17829	-64.3752	Sighting	Reported
5	Brazil	2016	River madeira	-9.03293	-64.2909	Sighting	Reported
5	Brazil	2016	River madeira	-9.0693	-64.3001	Sighting	Reported
5	Brazil	2016	River madeira	-9.07106	-64.301	Sighting	Reported
5	Brazil	2016	River madeira	-9.07573	-64.3035	Sighting	Reported
5	Brazil	2016	River madeira	-9.38205	-64.3878	Sighting	Reported
5	Brazil	2016	River madeira	-9.35842	-64.4149	Sighting	Reported
5	Brazil	2016	River madeira	-9.35621	-64.4173	Sighting	Reported
5	Brazil	2016	River madeira	-9.35372	-64.419	Sighting	Reported
5	Brazil	2016	River madeira	-9.35372	-64.419	Sighting	Reported
5	Brazil	2016	River madeira	-9.35221	-64.4194	Sighting	Reported
5	Brazil	2016	River madeira	-8.90996	-64.1065	Sighting	Reported
5	Brazil	2017	River madeira	-9.15243	-64.5612	Sighting	Reported
5	Brazil	2107	River madeira	-9.41016	-64.4245	Sighting	Reported
5	Brazil	2107	River madeira	-9.40731	-64.4284	Sighting	Reported
5	Brazil	2017	River madeira	-9.38248	-64.389	Sighting	Reported
5	Brazil	2017	River madeira	-9.38225	-64.3856	Sighting	Reported
5	Brazil	2017	River madeira	-9.34603	-64.4198	Sighting	Reported
5	Brazil	2017	River madeira	-9.17911	-64.3895	Sighting	Reported
5	Brazil	2017	River madeira	-9.02456	-64.2839	Sighting	Reported
5	Brazil	2017	River madeira	-9.16371	-64.3588	Sighting	Reported
5	Brazil	2017	River madeira	-8.99905	-64.1428	Sighting	Reported
5	Brazil	2107	River madeira	-9.03254	-64.1891	Sighting	Reported
5	Brazil	2017	River madeira	-8.97435	-64.1056	Sighting	Reported
5	Brazil	2017	River madeira	-8.91167	-64.106	Sighting	Reported
5	Brazil	2017	River madeira	-8.85308	-64.0739	Sighting	Reported
5	Brazil	2018	River madeira	-9.1892	-64.4147	Sighting	Reported
5	Brazil	2018	River madeira	-9.138	-64.533	Sighting	Reported
5	Brazil	2018	River madeira	-9.18824	-64.5948	Sighting	Reported
5	Brazil	2018	River madeira	-9.18447	-64.5901	Sighting	Reported
5	Brazil	2018	River madeira	-9.04652	-64.2879	Sighting	Reported
5	Brazil	2018	River madeira	-9.02166	-64.2783	Sighting	Reported
5	Brazil	2018	River madeira	-9.00838	-64.2434	Sighting	Reported
5	Brazil	2018	River madeira	-9.12076	-64.3495	Sighting	Reported
5	Brazil	2018	River madeira	-9.12076	-64.3495	Sighting	Reported
5	Brazil	2018	River madeira	-9.08656	-64.3089	Sighting	Reported
5	Brazil	2018	River madeira	-9.10193	-64.3117	Sighting	Reported
5	Brazil	2018	River madeira	-9.16338	-64.3581	Sighting	Reported
5	Brazil	2018	River jaci	-9.43551	-64.4142	Sighting	Reported
5	Brazil	2018	River jaci	-9.40975	-64.4252	Sighting	Reported
5	Brazil	2018	River jaci	-9.41217	-64.4231	Sighting	Reported
5	Brazil	2018	River jaci	-9.39973	-64.4298	Sighting	Reported
5	Brazil	2018	River jaci	-9.39723	-64.4277	Sighting	Reported
5	Brazil	2018	River jaci	-9.39615	-64.4252	Sighting	Reported
5	Brazil	2018	River jaci	-9.38183	-64.4043	Sighting	Reported
5	Brazil	2018	River jaci	-9.3548	-64.3885	Sighting	Reported
5	Brazil	2018	River jaci	-9.34573	-64.3957	Sighting	Reported
5	Brazil	2018	River jaci	-9.29924	-64.4181	Sighting	Reported
5	Brazil	2019	River Madeira	-9.15083	-64.3696	Sighting	Reported
5	Brazil	2019	River Madeira	-9.0089	-64.2597	Sighting	Reported
5	Brazil	2019	River Jaci-Paraná	-9.41727	-64.421	Sighting	Reported
5	Brazil	2019	River Jaci-Paraná	-9.40878	-64.426	Sighting	Reported
5	Brazil	2019	River Jaci-Paraná	-9.4012	-64.4305	Sighting	Reported
5	Brazil	2019	River Jaci-Paraná	-9.39844	-64.4279	Sighting	Reported
5	Brazil	2019	River Jaci-Paraná	-9.39742	-64.427	Sighting	Reported
5	Brazil	2019	River Jaci-Paraná	-9.39742	-64.427	Sighting	Reported
5	Brazil	2019	River Jaci-Paraná	-9.39561	-64.4241	Sighting	Reported
5	Brazil	2019	River Jaci-Paraná	-9.38816	-64.4036	Sighting	Reported
5	Brazil	2019	River Jaci-Paraná	-9.38225	-64.4043	Sighting	Reported
5	Brazil	2019	River Jaci-Paraná	-9.38062	-64.4044	Sighting	Reported
5	Brazil	2019	River Jaci-Paraná	-9.37909	-64.4049	Sighting	Reported
5	Brazil	2019	River Jaci-Paraná	-9.37682	-64.4057	Sighting	Reported
5	Brazil	2019	River Jaci-Paraná	-9.37219	-64.407	Sighting	Reported
5	Brazil	2019	River Jaci-Paraná	-9.34612	-64.3972	Sighting	Reported
5	Brazil	2019	River Jaci-Paraná	-9.35149	-64.4194	Sighting	Reported
5	Brazil	2019	River Madeira	-8.99282	-64.1528	Sighting	Reported
5	Brazil	2010	River jaci	-9.39018	-64.3807	Sighting	Reported
6	Brazil	2009	Furo Santa Rosa Sector 1, Corredeita do Portugues. Initial transect point	3.51092	-61.7341	Counting transect	Orthorectified
6	Brazil	2009	Furo Santa Rosa Sector 1. Point from transect	3.50878	-61.7266	Counting transect	Orthorectified
6	Brazil	2009	Furo Santa Rosa Sector 1. Point from transect	3.50921	-61.7186	Counting transect	Orthorectified
6	Brazil	2009	Furo Santa Rosa Sector 1. Point from transect	3.5107	-61.7099	Counting transect	Orthorectified
6	Brazil	2009	Furo Santa Rosa Sector 1. Point from transect	3.51142	-61.7014	Counting transect	Orthorectified
6	Brazil	2009	Furo Santa Rosa Sector 1. Point from transect	3.52041	-61.6938	Counting transect	Orthorectified
6	Brazil	2009	Furo Santa Rosa Sector 1. Point from transect	3.52498	-61.691	Counting transect	Orthorectified
6	Brazil	2009	Furo Santa Rosa Sector 1. Point from transect	3.52905	-61.6869	Counting transect	Orthorectified
6	Brazil	2009	Furo Santa Rosa Sector 1. Point from transect	3.53332	-61.6831	Counting transect	Orthorectified
6	Brazil	2009	Furo Santa Rosa Sector 1. Point from transect	3.53682	-61.6765	Counting transect	Orthorectified
6	Brazil	2009	Furo Santa Rosa Sector 1. Point from transect	3.54132	-61.6738	Counting transect	Orthorectified
6	Brazil	2009	Furo Santa Rosa Sector 1. Point from transect	3.54396	-61.6684	Counting transect	Orthorectified
6	Brazil	2009	Furo Santa Rosa Sector 1. Point from transect	3.54511	-61.6598	Counting transect	Orthorectified
6	Brazil	2009	Furo Santa Rosa Sector 1. Point from transect	3.54689	-61.652	Counting transect	Orthorectified
6	Brazil	2009	Furo Santa Rosa Sector 1. Point from transect	3.54925	-61.6508	Counting transect	Orthorectified
6	Brazil	2009	Furo Santa Rosa Sector 1. Point from transect	3.54711	-61.6442	Counting transect	Orthorectified
6	Brazil	2009	Furo Santa Rosa Sector 1. Point from transect	3.55075	-61.6424	Counting transect	Orthorectified
6	Brazil	2009	Furo Santa Rosa Sector 1. Point from transect	3.55303	-61.6345	Counting transect	Orthorectified
6	Brazil	2009	Furo Santa Rosa Sector 1. Point from transect	3.55789	-61.632	Counting transect	Orthorectified
6	Brazil	2009	Furo Santa Rosa Sector 1, Corredeira do Tiporem. Final transect point	3.56053	-61.6268	Counting transect	Orthorectified
6	Brazil	2009	Furo Santa Rosa Sector 1, Corredeita do Portugues. Initial transect point	3.51092	-61.7341	Counting transect	Orthorectified
6	Brazil	2009	Furo Santa Rosa Sector 1. Point from transect	3.50878	-61.7266	Counting transect	Orthorectified
6	Brazil	2009	Furo Santa Rosa Sector 1. Point from transect	3.50921	-61.7186	Counting transect	Orthorectified
6	Brazil	2009	Furo Santa Rosa Sector 1. Point from transect	3.5107	-61.7099	Counting transect	Orthorectified
6	Brazil	2009	Furo Santa Rosa Sector 1. Point from transect	3.51142	-61.7014	Counting transect	Orthorectified
6	Brazil	2009	Furo Santa Rosa Sector 1. Point from transect	3.52041	-61.6938	Counting transect	Orthorectified
6	Brazil	2009	Furo Santa Rosa Sector 1. Point from transect	3.52498	-61.691	Counting transect	Orthorectified
6	Brazil	2009	Furo Santa Rosa Sector 1. Point from transect	3.52905	-61.6869	Counting transect	Orthorectified
6	Brazil	2009	Furo Santa Rosa Sector 1. Point from transect	3.53332	-61.6831	Counting transect	Orthorectified
6	Brazil	2009	Furo Santa Rosa Sector 1. Point from transect	3.53682	-61.6765	Counting transect	Orthorectified
6	Brazil	2009	Furo Santa Rosa Sector 1. Point from transect	3.54132	-61.6738	Counting transect	Orthorectified
6	Brazil	2009	Furo Santa Rosa Sector 1. Point from transect	3.54396	-61.6684	Counting transect	Orthorectified
6	Brazil	2009	Furo Santa Rosa Sector 1. Point from transect	3.54511	-61.6598	Counting transect	Orthorectified
6	Brazil	2009	Furo Santa Rosa Sector 1. Point from transect	3.54689	-61.652	Counting transect	Orthorectified
6	Brazil	2009	Furo Santa Rosa Sector 1. Point from transect	3.54925	-61.6508	Counting transect	Orthorectified
6	Brazil	2009	Furo Santa Rosa Sector 1. Point from transect	3.54711	-61.6442	Counting transect	Orthorectified
6	Brazil	2009	Furo Santa Rosa Sector 1. Point from transect	3.55075	-61.6424	Counting transect	Orthorectified
6	Brazil	2009	Furo Santa Rosa Sector 1. Point from transect	3.55303	-61.6345	Counting transect	Orthorectified
6	Brazil	2009	Furo Santa Rosa Sector 1. Point from transect	3.55789	-61.632	Counting transect	Orthorectified
6	Brazil	2009	Furo Santa Rosa Sector 1, Corredeira do Tiporem. Final transect point	3.56053	-61.6268	Counting transect	Orthorectified
6	Brazil	2009	Furo Santa Rosa Sector 1, Corredeita do Portugues. Initial transect point	3.51092	-61.7341	Counting transect	Orthorectified
6	Brazil	2009	Furo Santa Rosa Sector 1. Point from transect	3.50878	-61.7266	Counting transect	Orthorectified
6	Brazil	2009	Furo Santa Rosa Sector 1. Point from transect	3.50921	-61.7186	Counting transect	Orthorectified
6	Brazil	2009	Furo Santa Rosa Sector 1. Point from transect	3.5107	-61.7099	Counting transect	Orthorectified
6	Brazil	2009	Furo Santa Rosa Sector 1. Point from transect	3.51142	-61.7014	Counting transect	Orthorectified
6	Brazil	2009	Furo Santa Rosa Sector 1. Point from transect	3.52041	-61.6938	Counting transect	Orthorectified
6	Brazil	2009	Furo Santa Rosa Sector 1. Point from transect	3.52498	-61.691	Counting transect	Orthorectified
6	Brazil	2009	Furo Santa Rosa Sector 1. Point from transect	3.52905	-61.6869	Counting transect	Orthorectified
6	Brazil	2009	Furo Santa Rosa Sector 1. Point from transect	3.53332	-61.6831	Counting transect	Orthorectified
6	Brazil	2009	Furo Santa Rosa Sector 1. Point from transect	3.53682	-61.6765	Counting transect	Orthorectified
6	Brazil	2009	Furo Santa Rosa Sector 1. Point from transect	3.54132	-61.6738	Counting transect	Orthorectified
6	Brazil	2009	Furo Santa Rosa Sector 1. Point from transect	3.54396	-61.6684	Counting transect	Orthorectified
6	Brazil	2009	Furo Santa Rosa Sector 1. Point from transect	3.54511	-61.6598	Counting transect	Orthorectified
6	Brazil	2009	Furo Santa Rosa Sector 1. Point from transect	3.54689	-61.652	Counting transect	Orthorectified
6	Brazil	2009	Furo Santa Rosa Sector 1. Point from transect	3.54925	-61.6508	Counting transect	Orthorectified
6	Brazil	2009	Furo Santa Rosa Sector 1. Point from transect	3.54711	-61.6442	Counting transect	Orthorectified
6	Brazil	2009	Furo Santa Rosa Sector 1. Point from transect	3.55075	-61.6424	Counting transect	Orthorectified
6	Brazil	2009	Furo Santa Rosa Sector 1. Point from transect	3.55303	-61.6345	Counting transect	Orthorectified
6	Brazil	2009	Furo Santa Rosa Sector 1. Point from transect	3.55789	-61.632	Counting transect	Orthorectified
6	Brazil	2009	Furo Santa Rosa Sector 1, Corredeira do Tiporem. Final transect point	3.56053	-61.6268	Counting transect	Orthorectified
6	Brazil	2010	Furo Santa Rosa Sector 1, Corredeita do Portugues. Initial transect point	3.51092	-61.7341	Counting transect	Orthorectified
6	Brazil	2010	Furo Santa Rosa Sector 1. Point from transect	3.50878	-61.7266	Counting transect	Orthorectified
6	Brazil	2010	Furo Santa Rosa Sector 1. Point from transect	3.50921	-61.7186	Counting transect	Orthorectified
6	Brazil	2010	Furo Santa Rosa Sector 1. Point from transect	3.5107	-61.7099	Counting transect	Orthorectified
6	Brazil	2010	Furo Santa Rosa Sector 1. Point from transect	3.51142	-61.7014	Counting transect	Orthorectified
6	Brazil	2010	Furo Santa Rosa Sector 1. Point from transect	3.52041	-61.6938	Counting transect	Orthorectified
6	Brazil	2010	Furo Santa Rosa Sector 1. Point from transect	3.52498	-61.691	Counting transect	Orthorectified
6	Brazil	2010	Furo Santa Rosa Sector 1. Point from transect	3.52905	-61.6869	Counting transect	Orthorectified
6	Brazil	2010	Furo Santa Rosa Sector 1. Point from transect	3.53332	-61.6831	Counting transect	Orthorectified
6	Brazil	2010	Furo Santa Rosa Sector 1. Point from transect	3.53682	-61.6765	Counting transect	Orthorectified
6	Brazil	2010	Furo Santa Rosa Sector 1. Point from transect	3.54132	-61.6738	Counting transect	Orthorectified
6	Brazil	2010	Furo Santa Rosa Sector 1. Point from transect	3.54396	-61.6684	Counting transect	Orthorectified
6	Brazil	2010	Furo Santa Rosa Sector 1. Point from transect	3.54511	-61.6598	Counting transect	Orthorectified
6	Brazil	2010	Furo Santa Rosa Sector 1. Point from transect	3.54689	-61.652	Counting transect	Orthorectified
6	Brazil	2010	Furo Santa Rosa Sector 1. Point from transect	3.54925	-61.6508	Counting transect	Orthorectified
6	Brazil	2010	Furo Santa Rosa Sector 1. Point from transect	3.54711	-61.6442	Counting transect	Orthorectified
6	Brazil	2010	Furo Santa Rosa Sector 1. Point from transect	3.55075	-61.6424	Counting transect	Orthorectified
6	Brazil	2010	Furo Santa Rosa Sector 1. Point from transect	3.55303	-61.6345	Counting transect	Orthorectified
6	Brazil	2010	Furo Santa Rosa Sector 1. Point from transect	3.55789	-61.632	Counting transect	Orthorectified
6	Brazil	2010	Furo Santa Rosa Sector 1, Corredeira do Tiporem. Final transect point	3.56053	-61.6268	Counting transect	Orthorectified
6	Brazil	2010	Furo Santa Rosa Sector 1, Corredeita do Portugues. Initial transect point	3.51092	-61.7341	Counting transect	Orthorectified
6	Brazil	2010	Furo Santa Rosa Sector 1. Point from transect	3.50878	-61.7266	Counting transect	Orthorectified
6	Brazil	2010	Furo Santa Rosa Sector 1. Point from transect	3.50921	-61.7186	Counting transect	Orthorectified
6	Brazil	2010	Furo Santa Rosa Sector 1. Point from transect	3.5107	-61.7099	Counting transect	Orthorectified
6	Brazil	2010	Furo Santa Rosa Sector 1. Point from transect	3.51142	-61.7014	Counting transect	Orthorectified
6	Brazil	2010	Furo Santa Rosa Sector 1. Point from transect	3.52041	-61.6938	Counting transect	Orthorectified
6	Brazil	2010	Furo Santa Rosa Sector 1. Point from transect	3.52498	-61.691	Counting transect	Orthorectified
6	Brazil	2010	Furo Santa Rosa Sector 1. Point from transect	3.52905	-61.6869	Counting transect	Orthorectified
6	Brazil	2010	Furo Santa Rosa Sector 1. Point from transect	3.53332	-61.6831	Counting transect	Orthorectified
6	Brazil	2010	Furo Santa Rosa Sector 1. Point from transect	3.53682	-61.6765	Counting transect	Orthorectified
6	Brazil	2010	Furo Santa Rosa Sector 1. Point from transect	3.54132	-61.6738	Counting transect	Orthorectified
6	Brazil	2010	Furo Santa Rosa Sector 1. Point from transect	3.54396	-61.6684	Counting transect	Orthorectified
6	Brazil	2010	Furo Santa Rosa Sector 1. Point from transect	3.54511	-61.6598	Counting transect	Orthorectified
6	Brazil	2010	Furo Santa Rosa Sector 1. Point from transect	3.54689	-61.652	Counting transect	Orthorectified
6	Brazil	2010	Furo Santa Rosa Sector 1. Point from transect	3.54925	-61.6508	Counting transect	Orthorectified
6	Brazil	2010	Furo Santa Rosa Sector 1. Point from transect	3.54711	-61.6442	Counting transect	Orthorectified
6	Brazil	2010	Furo Santa Rosa Sector 1. Point from transect	3.55075	-61.6424	Counting transect	Orthorectified
6	Brazil	2010	Furo Santa Rosa Sector 1. Point from transect	3.55303	-61.6345	Counting transect	Orthorectified
6	Brazil	2010	Furo Santa Rosa Sector 1. Point from transect	3.55789	-61.632	Counting transect	Orthorectified
6	Brazil	2010	Furo Santa Rosa Sector 1, Corredeira do Tiporem. Final transect point	3.56053	-61.6268	Counting transect	Orthorectified
6	Brazil	2010	Furo Santa Rosa Sector 1, Corredeita do Portugues. Initial transect point	3.51092	-61.7341	Counting transect	Orthorectified
6	Brazil	2010	Furo Santa Rosa Sector 1. Point from transect	3.50878	-61.7266	Counting transect	Orthorectified
6	Brazil	2010	Furo Santa Rosa Sector 1. Point from transect	3.50921	-61.7186	Counting transect	Orthorectified
6	Brazil	2010	Furo Santa Rosa Sector 1. Point from transect	3.5107	-61.7099	Counting transect	Orthorectified
6	Brazil	2010	Furo Santa Rosa Sector 1. Point from transect	3.51142	-61.7014	Counting transect	Orthorectified
6	Brazil	2010	Furo Santa Rosa Sector 1. Point from transect	3.52041	-61.6938	Counting transect	Orthorectified
6	Brazil	2010	Furo Santa Rosa Sector 1. Point from transect	3.52498	-61.691	Counting transect	Orthorectified
6	Brazil	2010	Furo Santa Rosa Sector 1. Point from transect	3.52905	-61.6869	Counting transect	Orthorectified
6	Brazil	2010	Furo Santa Rosa Sector 1. Point from transect	3.53332	-61.6831	Counting transect	Orthorectified
6	Brazil	2010	Furo Santa Rosa Sector 1. Point from transect	3.53682	-61.6765	Counting transect	Orthorectified
6	Brazil	2010	Furo Santa Rosa Sector 1. Point from transect	3.54132	-61.6738	Counting transect	Orthorectified
6	Brazil	2010	Furo Santa Rosa Sector 1. Point from transect	3.54396	-61.6684	Counting transect	Orthorectified
6	Brazil	2010	Furo Santa Rosa Sector 1. Point from transect	3.54511	-61.6598	Counting transect	Orthorectified
6	Brazil	2010	Furo Santa Rosa Sector 1. Point from transect	3.54689	-61.652	Counting transect	Orthorectified
6	Brazil	2010	Furo Santa Rosa Sector 1. Point from transect	3.54925	-61.6508	Counting transect	Orthorectified
6	Brazil	2010	Furo Santa Rosa Sector 1. Point from transect	3.54711	-61.6442	Counting transect	Orthorectified
6	Brazil	2010	Furo Santa Rosa Sector 1. Point from transect	3.55075	-61.6424	Counting transect	Orthorectified
6	Brazil	2010	Furo Santa Rosa Sector 1. Point from transect	3.55303	-61.6345	Counting transect	Orthorectified
6	Brazil	2010	Furo Santa Rosa Sector 1. Point from transect	3.55789	-61.632	Counting transect	Orthorectified
6	Brazil	2010	Furo Santa Rosa Sector 1, Corredeira do Tiporem. Final transect point	3.56053	-61.6268	Counting transect	Orthorectified
6	Brazil	2009	Rio Trairao, Sector Santa Rosa 1. Initial transect point	3.51785	-61.6973	Counting transect	Orthorectified
6	Brazil	2009	Rio Trairao, Sector Santa Rosa 1. Point from transect	3.52232	-61.7021	Counting transect	Orthorectified
6	Brazil	2009	Rio Trairao, Sector Santa Rosa 1. Final transect point	3.52111	-61.7114	Counting transect	Orthorectified
6	Brazil	2009	Furo Santa Rosa Sector 2, Corredeira do Tiporem. Initial transect point	3.55967	-61.6254	Counting transect	Orthorectified
6	Brazil	2009	Furo Santa Rosa Sector 2. Point from transect	3.55417	-61.6237	Counting transect	Orthorectified
6	Brazil	2009	Furo Santa Rosa Sector 2. Point from transect	3.54924	-61.6213	Counting transect	Orthorectified
6	Brazil	2009	Furo Santa Rosa Sector 2. Point from transect	3.54403	-61.6186	Counting transect	Orthorectified
6	Brazil	2009	Furo Santa Rosa Sector 2. Point from transect	3.54111	-61.6124	Counting transect	Orthorectified
6	Brazil	2009	Furo Santa Rosa Sector 2. Point from transect	3.53796	-61.6079	Counting transect	Orthorectified
6	Brazil	2009	Furo Santa Rosa Sector 2. Point from transect	3.53382	-61.6039	Counting transect	Orthorectified
6	Brazil	2009	Furo Santa Rosa Sector 2. Point from transect	3.52904	-61.6	Counting transect	Orthorectified
6	Brazil	2009	Furo Santa Rosa Sector 2. Point from transect	3.52612	-61.5933	Counting transect	Orthorectified
6	Brazil	2009	Furo Santa Rosa Sector 2. Point from transect	3.52407	-61.5885	Counting transect	Orthorectified
6	Brazil	2009	Furo Santa Rosa Sector 2. Point from transect	3.51878	-61.5866	Counting transect	Orthorectified
6	Brazil	2009	Furo Santa Rosa Sector 2. Point from transect	3.51136	-61.5839	Counting transect	Orthorectified
6	Brazil	2009	Furo Santa Rosa Sector 2. Point from transect	3.50743	-61.5801	Counting transect	Orthorectified
6	Brazil	2009	Furo Santa Rosa Sector 2. Point from transect	3.50329	-61.5763	Counting transect	Orthorectified
6	Brazil	2009	Furo Santa Rosa Sector 2. Point from transect	3.49965	-61.5718	Counting transect	Orthorectified
6	Brazil	2009	Furo Santa Rosa Sector 2. Point from transect	3.49451	-61.5713	Counting transect	Orthorectified
6	Brazil	2009	Furo Santa Rosa Sector 2. Point from transect	3.48668	-61.5681	Counting transect	Orthorectified
6	Brazil	2009	Furo Santa Rosa Sector 2. Point from transect	3.48411	-61.5618	Counting transect	Orthorectified
6	Brazil	2009	Furo Santa Rosa Sector 2. Point from transect	3.47782	-61.5592	Counting transect	Orthorectified
6	Brazil	2009	Furo Santa Rosa Sector 2. Point from transect	3.47376	-61.5556	Counting transect	Orthorectified
6	Brazil	2009	Furo Santa Rosa Sector 2. Point from transect	3.46869	-61.5517	Counting transect	Orthorectified
6	Brazil	2009	Furo Santa Rosa Sector 2. Point from transect	3.46426	-61.5484	Counting transect	Orthorectified
6	Brazil	2009	Furo Santa Rosa Sector 2. Point from transect	3.46183	-61.5432	Counting transect	Orthorectified
6	Brazil	2009	Furo Santa Rosa Sector 2. Point from transect	3.4587	-61.5376	Counting transect	Orthorectified
6	Brazil	2009	Furo Santa Rosa Sector 2. Point from transect	3.45308	-61.5345	Counting transect	Orthorectified
6	Brazil	2009	Furo Santa Rosa Sector 2. Point from transect	3.44937	-61.5293	Counting transect	Orthorectified
6	Brazil	2009	Furo Santa Rosa Sector 2. Point from transect	3.44737	-61.5246	Counting transect	Orthorectified
6	Brazil	2009	Furo Santa Rosa Sector 2. Point from transect	3.44442	-61.5186	Counting transect	Orthorectified
6	Brazil	2009	Furo Santa Rosa Sector 2. Point from transect	3.43852	-61.5155	Counting transect	Orthorectified
6	Brazil	2009	Furo Santa Rosa Sector 2. Point from transect	3.43338	-61.5103	Counting transect	Orthorectified
6	Brazil	2009	Furo Santa Rosa Sector 2. Point from transect	3.43123	-61.502	Counting transect	Orthorectified
6	Brazil	2009	Furo Santa Rosa Sector 2. Point from transect	3.43301	-61.499	Counting transect	Orthorectified
6	Brazil	2009	Furo Santa Rosa Sector 2. Point from transect	3.43765	-61.4932	Counting transect	Orthorectified
6	Brazil	2009	Furo Santa Rosa Sector 2. Point from transect	3.43563	-61.4844	Counting transect	Orthorectified
6	Brazil	2009	Furo Santa Rosa Sector 2. Point from transect	3.42742	-61.4827	Counting transect	Orthorectified
6	Brazil	2009	Furo Santa Rosa Sector 2. Point from transect	3.42385	-61.4806	Counting transect	Orthorectified
6	Brazil	2009	Furo Santa Rosa Sector 2. Point from transect	3.42278	-61.4816	Counting transect	Orthorectified
6	Brazil	2009	Furo Santa Rosa Sector 2. Point from transect	3.41939	-61.4779	Counting transect	Orthorectified
6	Brazil	2009	Furo Santa Rosa Sector 2. Point from transect	3.4138	-61.4737	Counting transect	Orthorectified
6	Brazil	2009	Furo Santa Rosa Sector 2. Point from transect	3.41128	-61.4683	Counting transect	Orthorectified
6	Brazil	2009	Furo Santa Rosa Sector 2. Point from transect	3.4117	-61.4602	Counting transect	Orthorectified
6	Brazil	2009	Furo Santa Rosa Sector 2. Point from transect	3.41227	-61.4528	Counting transect	Orthorectified
6	Brazil	2009	Furo Santa Rosa Sector 2. Point from transect	3.41627	-61.4491	Counting transect	Orthorectified
6	Brazil	2009	Furo Santa Rosa Sector 2. Point from transect	3.41841	-61.4432	Counting transect	Orthorectified
6	Brazil	2009	Furo Santa Rosa Sector 2. Point from transect	3.41552	-61.4389	Counting transect	Orthorectified
6	Brazil	2009	Furo Santa Rosa Sector 2. Point from transect	3.41457	-61.4397	Counting transect	Orthorectified
6	Brazil	2009	Furo Santa Rosa Sector 2. Point from transect	3.4101	-61.438	Counting transect	Orthorectified
6	Brazil	2009	Furo Santa Rosa Sector 2. Point from transect	3.40334	-61.4336	Counting transect	Orthorectified
6	Brazil	2009	Furo Santa Rosa Sector 2. Point from transect	3.4001	-61.4293	Counting transect	Orthorectified
6	Brazil	2009	Furo Santa Rosa Sector 2. Point from transect	3.39411	-61.4271	Counting transect	Orthorectified
6	Brazil	2009	Furo Santa Rosa Sector 2. Point from transect	3.3883	-61.4241	Counting transect	Orthorectified
6	Brazil	2009	Furo Santa Rosa Sector 2. Point from transect	3.38383	-61.4204	Counting transect	Orthorectified
6	Brazil	2009	Furo Santa Rosa Sector 2. Point from transect	3.38012	-61.4166	Counting transect	Orthorectified
6	Brazil	2009	Furo Santa Rosa Sector 2. Point from transect	3.37555	-61.411	Counting transect	Orthorectified
6	Brazil	2009	Furo Santa Rosa Sector 2. Point from transect	3.3745	-61.4017	Counting transect	Orthorectified
6	Brazil	2009	Furo Santa Rosa Sector 2. Point from transect	3.37471	-61.3959	Counting transect	Orthorectified
6	Brazil	2009	Furo Santa Rosa Sector 2. Point from transect	3.37239	-61.3907	Counting transect	Orthorectified
6	Brazil	2009	Furo Santa Rosa Sector 2. Point from transect	3.37376	-61.3886	Counting transect	Orthorectified
6	Brazil	2009	Furo Santa Rosa Sector 2. Point from transect	3.37037	-61.3845	Counting transect	Orthorectified
6	Brazil	2009	Furo Santa Rosa Sector 2, Reencontro das aguas do Urariocera. Final transect point	3.36733	-61.3775	Counting transect	Orthorectified
6	Brazil	2009	Furo Santa Rosa Sector 2, Corredeira do Tiporem. Initial transect point	3.55967	-61.6254	Counting transect	Orthorectified
6	Brazil	2009	Furo Santa Rosa Sector 2. Point from transect	3.55417	-61.6237	Counting transect	Orthorectified
6	Brazil	2009	Furo Santa Rosa Sector 2. Point from transect	3.54924	-61.6213	Counting transect	Orthorectified
6	Brazil	2009	Furo Santa Rosa Sector 2. Point from transect	3.54403	-61.6186	Counting transect	Orthorectified
6	Brazil	2009	Furo Santa Rosa Sector 2. Point from transect	3.54111	-61.6124	Counting transect	Orthorectified
6	Brazil	2009	Furo Santa Rosa Sector 2. Point from transect	3.53796	-61.6079	Counting transect	Orthorectified
6	Brazil	2009	Furo Santa Rosa Sector 2. Point from transect	3.53382	-61.6039	Counting transect	Orthorectified
6	Brazil	2009	Furo Santa Rosa Sector 2. Point from transect	3.52904	-61.6	Counting transect	Orthorectified
6	Brazil	2009	Furo Santa Rosa Sector 2. Point from transect	3.52612	-61.5933	Counting transect	Orthorectified
6	Brazil	2009	Furo Santa Rosa Sector 2. Point from transect	3.52407	-61.5885	Counting transect	Orthorectified
6	Brazil	2009	Furo Santa Rosa Sector 2. Point from transect	3.51878	-61.5866	Counting transect	Orthorectified
6	Brazil	2009	Furo Santa Rosa Sector 2. Point from transect	3.51136	-61.5839	Counting transect	Orthorectified
6	Brazil	2009	Furo Santa Rosa Sector 2. Point from transect	3.50743	-61.5801	Counting transect	Orthorectified
6	Brazil	2009	Furo Santa Rosa Sector 2. Point from transect	3.50329	-61.5763	Counting transect	Orthorectified
6	Brazil	2009	Furo Santa Rosa Sector 2. Point from transect	3.49965	-61.5718	Counting transect	Orthorectified
6	Brazil	2009	Furo Santa Rosa Sector 2. Point from transect	3.49451	-61.5713	Counting transect	Orthorectified
6	Brazil	2009	Furo Santa Rosa Sector 2. Point from transect	3.48668	-61.5681	Counting transect	Orthorectified
6	Brazil	2009	Furo Santa Rosa Sector 2. Point from transect	3.48411	-61.5618	Counting transect	Orthorectified
6	Brazil	2009	Furo Santa Rosa Sector 2. Point from transect	3.47782	-61.5592	Counting transect	Orthorectified
6	Brazil	2009	Furo Santa Rosa Sector 2. Point from transect	3.47376	-61.5556	Counting transect	Orthorectified
6	Brazil	2009	Furo Santa Rosa Sector 2. Point from transect	3.46869	-61.5517	Counting transect	Orthorectified
6	Brazil	2009	Furo Santa Rosa Sector 2. Point from transect	3.46426	-61.5484	Counting transect	Orthorectified
6	Brazil	2009	Furo Santa Rosa Sector 2. Point from transect	3.46183	-61.5432	Counting transect	Orthorectified
6	Brazil	2009	Furo Santa Rosa Sector 2. Point from transect	3.4587	-61.5376	Counting transect	Orthorectified
6	Brazil	2009	Furo Santa Rosa Sector 2. Point from transect	3.45308	-61.5345	Counting transect	Orthorectified
6	Brazil	2009	Furo Santa Rosa Sector 2. Point from transect	3.44937	-61.5293	Counting transect	Orthorectified
6	Brazil	2009	Furo Santa Rosa Sector 2. Point from transect	3.44737	-61.5246	Counting transect	Orthorectified
6	Brazil	2009	Furo Santa Rosa Sector 2. Point from transect	3.44442	-61.5186	Counting transect	Orthorectified
6	Brazil	2009	Furo Santa Rosa Sector 2. Point from transect	3.43852	-61.5155	Counting transect	Orthorectified
6	Brazil	2009	Furo Santa Rosa Sector 2. Point from transect	3.43338	-61.5103	Counting transect	Orthorectified
6	Brazil	2009	Furo Santa Rosa Sector 2. Point from transect	3.43123	-61.502	Counting transect	Orthorectified
6	Brazil	2009	Furo Santa Rosa Sector 2. Point from transect	3.43301	-61.499	Counting transect	Orthorectified
6	Brazil	2009	Furo Santa Rosa Sector 2. Point from transect	3.43765	-61.4932	Counting transect	Orthorectified
6	Brazil	2009	Furo Santa Rosa Sector 2. Point from transect	3.43563	-61.4844	Counting transect	Orthorectified
6	Brazil	2009	Furo Santa Rosa Sector 2. Point from transect	3.42742	-61.4827	Counting transect	Orthorectified
6	Brazil	2009	Furo Santa Rosa Sector 2. Point from transect	3.42385	-61.4806	Counting transect	Orthorectified
6	Brazil	2009	Furo Santa Rosa Sector 2. Point from transect	3.42278	-61.4816	Counting transect	Orthorectified
6	Brazil	2009	Furo Santa Rosa Sector 2. Point from transect	3.41939	-61.4779	Counting transect	Orthorectified
6	Brazil	2009	Furo Santa Rosa Sector 2. Point from transect	3.4138	-61.4737	Counting transect	Orthorectified
6	Brazil	2009	Furo Santa Rosa Sector 2. Point from transect	3.41128	-61.4683	Counting transect	Orthorectified
6	Brazil	2009	Furo Santa Rosa Sector 2. Point from transect	3.4117	-61.4602	Counting transect	Orthorectified
6	Brazil	2009	Furo Santa Rosa Sector 2. Point from transect	3.41227	-61.4528	Counting transect	Orthorectified
6	Brazil	2009	Furo Santa Rosa Sector 2. Point from transect	3.41627	-61.4491	Counting transect	Orthorectified
6	Brazil	2009	Furo Santa Rosa Sector 2. Point from transect	3.41841	-61.4432	Counting transect	Orthorectified
6	Brazil	2009	Furo Santa Rosa Sector 2. Point from transect	3.41552	-61.4389	Counting transect	Orthorectified
6	Brazil	2009	Furo Santa Rosa Sector 2. Point from transect	3.41457	-61.4397	Counting transect	Orthorectified
6	Brazil	2009	Furo Santa Rosa Sector 2. Point from transect	3.4101	-61.438	Counting transect	Orthorectified
6	Brazil	2009	Furo Santa Rosa Sector 2. Point from transect	3.40334	-61.4336	Counting transect	Orthorectified
6	Brazil	2009	Furo Santa Rosa Sector 2. Point from transect	3.4001	-61.4293	Counting transect	Orthorectified
6	Brazil	2009	Furo Santa Rosa Sector 2. Point from transect	3.39411	-61.4271	Counting transect	Orthorectified
6	Brazil	2009	Furo Santa Rosa Sector 2. Point from transect	3.3883	-61.4241	Counting transect	Orthorectified
6	Brazil	2009	Furo Santa Rosa Sector 2. Point from transect	3.38383	-61.4204	Counting transect	Orthorectified
6	Brazil	2009	Furo Santa Rosa Sector 2. Point from transect	3.38012	-61.4166	Counting transect	Orthorectified
6	Brazil	2009	Furo Santa Rosa Sector 2. Point from transect	3.37555	-61.411	Counting transect	Orthorectified
6	Brazil	2009	Furo Santa Rosa Sector 2. Point from transect	3.3745	-61.4017	Counting transect	Orthorectified
6	Brazil	2009	Furo Santa Rosa Sector 2. Point from transect	3.37471	-61.3959	Counting transect	Orthorectified
6	Brazil	2009	Furo Santa Rosa Sector 2. Point from transect	3.37239	-61.3907	Counting transect	Orthorectified
6	Brazil	2009	Furo Santa Rosa Sector 2. Point from transect	3.37376	-61.3886	Counting transect	Orthorectified
6	Brazil	2009	Furo Santa Rosa Sector 2. Point from transect	3.37037	-61.3845	Counting transect	Orthorectified
6	Brazil	2009	Furo Santa Rosa Sector 2, Reencontro das aguas do Urariocera. Final transect point	3.36733	-61.3775	Counting transect	Orthorectified
6	Brazil	2009	Furo Santa Rosa Sector 2, Corredeira do Tiporem. Initial transect point	3.55967	-61.6254	Counting transect	Orthorectified
6	Brazil	2009	Furo Santa Rosa Sector 2. Point from transect	3.55417	-61.6237	Counting transect	Orthorectified
6	Brazil	2009	Furo Santa Rosa Sector 2. Point from transect	3.54924	-61.6213	Counting transect	Orthorectified
6	Brazil	2009	Furo Santa Rosa Sector 2. Point from transect	3.54403	-61.6186	Counting transect	Orthorectified
6	Brazil	2009	Furo Santa Rosa Sector 2. Point from transect	3.54111	-61.6124	Counting transect	Orthorectified
6	Brazil	2009	Furo Santa Rosa Sector 2. Point from transect	3.53796	-61.6079	Counting transect	Orthorectified
6	Brazil	2009	Furo Santa Rosa Sector 2. Point from transect	3.53382	-61.6039	Counting transect	Orthorectified
6	Brazil	2009	Furo Santa Rosa Sector 2. Point from transect	3.52904	-61.6	Counting transect	Orthorectified
6	Brazil	2009	Furo Santa Rosa Sector 2. Point from transect	3.52612	-61.5933	Counting transect	Orthorectified
6	Brazil	2009	Furo Santa Rosa Sector 2. Point from transect	3.52407	-61.5885	Counting transect	Orthorectified
6	Brazil	2009	Furo Santa Rosa Sector 2. Point from transect	3.51878	-61.5866	Counting transect	Orthorectified
6	Brazil	2009	Furo Santa Rosa Sector 2. Point from transect	3.51136	-61.5839	Counting transect	Orthorectified
6	Brazil	2009	Furo Santa Rosa Sector 2. Point from transect	3.50743	-61.5801	Counting transect	Orthorectified
6	Brazil	2009	Furo Santa Rosa Sector 2. Point from transect	3.50329	-61.5763	Counting transect	Orthorectified
6	Brazil	2009	Furo Santa Rosa Sector 2. Point from transect	3.49965	-61.5718	Counting transect	Orthorectified
6	Brazil	2009	Furo Santa Rosa Sector 2. Point from transect	3.49451	-61.5713	Counting transect	Orthorectified
6	Brazil	2009	Furo Santa Rosa Sector 2. Point from transect	3.48668	-61.5681	Counting transect	Orthorectified
6	Brazil	2009	Furo Santa Rosa Sector 2. Point from transect	3.48411	-61.5618	Counting transect	Orthorectified
6	Brazil	2009	Furo Santa Rosa Sector 2. Point from transect	3.47782	-61.5592	Counting transect	Orthorectified
6	Brazil	2009	Furo Santa Rosa Sector 2. Point from transect	3.47376	-61.5556	Counting transect	Orthorectified
6	Brazil	2009	Furo Santa Rosa Sector 2. Point from transect	3.46869	-61.5517	Counting transect	Orthorectified
6	Brazil	2009	Furo Santa Rosa Sector 2. Point from transect	3.46426	-61.5484	Counting transect	Orthorectified
6	Brazil	2009	Furo Santa Rosa Sector 2. Point from transect	3.46183	-61.5432	Counting transect	Orthorectified
6	Brazil	2009	Furo Santa Rosa Sector 2. Point from transect	3.4587	-61.5376	Counting transect	Orthorectified
6	Brazil	2009	Furo Santa Rosa Sector 2. Point from transect	3.45308	-61.5345	Counting transect	Orthorectified
6	Brazil	2009	Furo Santa Rosa Sector 2. Point from transect	3.44937	-61.5293	Counting transect	Orthorectified
6	Brazil	2009	Furo Santa Rosa Sector 2. Point from transect	3.44737	-61.5246	Counting transect	Orthorectified
6	Brazil	2009	Furo Santa Rosa Sector 2. Point from transect	3.44442	-61.5186	Counting transect	Orthorectified
6	Brazil	2009	Furo Santa Rosa Sector 2. Point from transect	3.43852	-61.5155	Counting transect	Orthorectified
6	Brazil	2009	Furo Santa Rosa Sector 2. Point from transect	3.43338	-61.5103	Counting transect	Orthorectified
6	Brazil	2009	Furo Santa Rosa Sector 2. Point from transect	3.43123	-61.502	Counting transect	Orthorectified
6	Brazil	2009	Furo Santa Rosa Sector 2. Point from transect	3.43301	-61.499	Counting transect	Orthorectified
6	Brazil	2009	Furo Santa Rosa Sector 2. Point from transect	3.43765	-61.4932	Counting transect	Orthorectified
6	Brazil	2009	Furo Santa Rosa Sector 2. Point from transect	3.43563	-61.4844	Counting transect	Orthorectified
6	Brazil	2009	Furo Santa Rosa Sector 2. Point from transect	3.42742	-61.4827	Counting transect	Orthorectified
6	Brazil	2009	Furo Santa Rosa Sector 2. Point from transect	3.42385	-61.4806	Counting transect	Orthorectified
6	Brazil	2009	Furo Santa Rosa Sector 2. Point from transect	3.42278	-61.4816	Counting transect	Orthorectified
6	Brazil	2009	Furo Santa Rosa Sector 2. Point from transect	3.41939	-61.4779	Counting transect	Orthorectified
6	Brazil	2009	Furo Santa Rosa Sector 2. Point from transect	3.4138	-61.4737	Counting transect	Orthorectified
6	Brazil	2009	Furo Santa Rosa Sector 2. Point from transect	3.41128	-61.4683	Counting transect	Orthorectified
6	Brazil	2009	Furo Santa Rosa Sector 2. Point from transect	3.4117	-61.4602	Counting transect	Orthorectified
6	Brazil	2009	Furo Santa Rosa Sector 2. Point from transect	3.41227	-61.4528	Counting transect	Orthorectified
6	Brazil	2009	Furo Santa Rosa Sector 2. Point from transect	3.41627	-61.4491	Counting transect	Orthorectified
6	Brazil	2009	Furo Santa Rosa Sector 2. Point from transect	3.41841	-61.4432	Counting transect	Orthorectified
6	Brazil	2009	Furo Santa Rosa Sector 2. Point from transect	3.41552	-61.4389	Counting transect	Orthorectified
6	Brazil	2009	Furo Santa Rosa Sector 2. Point from transect	3.41457	-61.4397	Counting transect	Orthorectified
6	Brazil	2009	Furo Santa Rosa Sector 2. Point from transect	3.4101	-61.438	Counting transect	Orthorectified
6	Brazil	2009	Furo Santa Rosa Sector 2. Point from transect	3.40334	-61.4336	Counting transect	Orthorectified
6	Brazil	2009	Furo Santa Rosa Sector 2. Point from transect	3.4001	-61.4293	Counting transect	Orthorectified
6	Brazil	2009	Furo Santa Rosa Sector 2. Point from transect	3.39411	-61.4271	Counting transect	Orthorectified
6	Brazil	2009	Furo Santa Rosa Sector 2. Point from transect	3.3883	-61.4241	Counting transect	Orthorectified
6	Brazil	2009	Furo Santa Rosa Sector 2. Point from transect	3.38383	-61.4204	Counting transect	Orthorectified
6	Brazil	2009	Furo Santa Rosa Sector 2. Point from transect	3.38012	-61.4166	Counting transect	Orthorectified
6	Brazil	2009	Furo Santa Rosa Sector 2. Point from transect	3.37555	-61.411	Counting transect	Orthorectified
6	Brazil	2009	Furo Santa Rosa Sector 2. Point from transect	3.3745	-61.4017	Counting transect	Orthorectified
6	Brazil	2009	Furo Santa Rosa Sector 2. Point from transect	3.37471	-61.3959	Counting transect	Orthorectified
6	Brazil	2009	Furo Santa Rosa Sector 2. Point from transect	3.37239	-61.3907	Counting transect	Orthorectified
6	Brazil	2009	Furo Santa Rosa Sector 2. Point from transect	3.37376	-61.3886	Counting transect	Orthorectified
6	Brazil	2009	Furo Santa Rosa Sector 2. Point from transect	3.37037	-61.3845	Counting transect	Orthorectified
6	Brazil	2009	Furo Santa Rosa Sector 2, Reencontro das aguas do Urariocera. Final transect point	3.36733	-61.3775	Counting transect	Orthorectified
6	Brazil	2009	Furo Santa Rosa Sector 2, Corredeira do Tiporem. Initial transect point	3.55967	-61.6254	Counting transect	Orthorectified
6	Brazil	2009	Furo Santa Rosa Sector 2. Point from transect	3.55417	-61.6237	Counting transect	Orthorectified
6	Brazil	2009	Furo Santa Rosa Sector 2. Point from transect	3.54924	-61.6213	Counting transect	Orthorectified
6	Brazil	2009	Furo Santa Rosa Sector 2. Point from transect	3.54403	-61.6186	Counting transect	Orthorectified
6	Brazil	2009	Furo Santa Rosa Sector 2. Point from transect	3.54111	-61.6124	Counting transect	Orthorectified
6	Brazil	2009	Furo Santa Rosa Sector 2. Point from transect	3.53796	-61.6079	Counting transect	Orthorectified
6	Brazil	2009	Furo Santa Rosa Sector 2. Point from transect	3.53382	-61.6039	Counting transect	Orthorectified
6	Brazil	2009	Furo Santa Rosa Sector 2. Point from transect	3.52904	-61.6	Counting transect	Orthorectified
6	Brazil	2009	Furo Santa Rosa Sector 2. Point from transect	3.52612	-61.5933	Counting transect	Orthorectified
6	Brazil	2009	Furo Santa Rosa Sector 2. Point from transect	3.52407	-61.5885	Counting transect	Orthorectified
6	Brazil	2009	Furo Santa Rosa Sector 2. Point from transect	3.51878	-61.5866	Counting transect	Orthorectified
6	Brazil	2009	Furo Santa Rosa Sector 2. Point from transect	3.51136	-61.5839	Counting transect	Orthorectified
6	Brazil	2009	Furo Santa Rosa Sector 2. Point from transect	3.50743	-61.5801	Counting transect	Orthorectified
6	Brazil	2009	Furo Santa Rosa Sector 2. Point from transect	3.50329	-61.5763	Counting transect	Orthorectified
6	Brazil	2009	Furo Santa Rosa Sector 2. Point from transect	3.49965	-61.5718	Counting transect	Orthorectified
6	Brazil	2009	Furo Santa Rosa Sector 2. Point from transect	3.49451	-61.5713	Counting transect	Orthorectified
6	Brazil	2009	Furo Santa Rosa Sector 2. Point from transect	3.48668	-61.5681	Counting transect	Orthorectified
6	Brazil	2009	Furo Santa Rosa Sector 2. Point from transect	3.48411	-61.5618	Counting transect	Orthorectified
6	Brazil	2009	Furo Santa Rosa Sector 2. Point from transect	3.47782	-61.5592	Counting transect	Orthorectified
6	Brazil	2009	Furo Santa Rosa Sector 2. Point from transect	3.47376	-61.5556	Counting transect	Orthorectified
6	Brazil	2009	Furo Santa Rosa Sector 2. Point from transect	3.46869	-61.5517	Counting transect	Orthorectified
6	Brazil	2009	Furo Santa Rosa Sector 2. Point from transect	3.46426	-61.5484	Counting transect	Orthorectified
6	Brazil	2009	Furo Santa Rosa Sector 2. Point from transect	3.46183	-61.5432	Counting transect	Orthorectified
6	Brazil	2009	Furo Santa Rosa Sector 2. Point from transect	3.4587	-61.5376	Counting transect	Orthorectified
6	Brazil	2009	Furo Santa Rosa Sector 2. Point from transect	3.45308	-61.5345	Counting transect	Orthorectified
6	Brazil	2009	Furo Santa Rosa Sector 2. Point from transect	3.44937	-61.5293	Counting transect	Orthorectified
6	Brazil	2009	Furo Santa Rosa Sector 2. Point from transect	3.44737	-61.5246	Counting transect	Orthorectified
6	Brazil	2009	Furo Santa Rosa Sector 2. Point from transect	3.44442	-61.5186	Counting transect	Orthorectified
6	Brazil	2009	Furo Santa Rosa Sector 2. Point from transect	3.43852	-61.5155	Counting transect	Orthorectified
6	Brazil	2009	Furo Santa Rosa Sector 2. Point from transect	3.43338	-61.5103	Counting transect	Orthorectified
6	Brazil	2009	Furo Santa Rosa Sector 2. Point from transect	3.43123	-61.502	Counting transect	Orthorectified
6	Brazil	2009	Furo Santa Rosa Sector 2. Point from transect	3.43301	-61.499	Counting transect	Orthorectified
6	Brazil	2009	Furo Santa Rosa Sector 2. Point from transect	3.43765	-61.4932	Counting transect	Orthorectified
6	Brazil	2009	Furo Santa Rosa Sector 2. Point from transect	3.43563	-61.4844	Counting transect	Orthorectified
6	Brazil	2009	Furo Santa Rosa Sector 2. Point from transect	3.42742	-61.4827	Counting transect	Orthorectified
6	Brazil	2009	Furo Santa Rosa Sector 2. Point from transect	3.42385	-61.4806	Counting transect	Orthorectified
6	Brazil	2009	Furo Santa Rosa Sector 2. Point from transect	3.42278	-61.4816	Counting transect	Orthorectified
6	Brazil	2009	Furo Santa Rosa Sector 2. Point from transect	3.41939	-61.4779	Counting transect	Orthorectified
6	Brazil	2009	Furo Santa Rosa Sector 2. Point from transect	3.4138	-61.4737	Counting transect	Orthorectified
6	Brazil	2009	Furo Santa Rosa Sector 2. Point from transect	3.41128	-61.4683	Counting transect	Orthorectified
6	Brazil	2009	Furo Santa Rosa Sector 2. Point from transect	3.4117	-61.4602	Counting transect	Orthorectified
6	Brazil	2009	Furo Santa Rosa Sector 2. Point from transect	3.41227	-61.4528	Counting transect	Orthorectified
6	Brazil	2009	Furo Santa Rosa Sector 2. Point from transect	3.41627	-61.4491	Counting transect	Orthorectified
6	Brazil	2009	Furo Santa Rosa Sector 2. Point from transect	3.41841	-61.4432	Counting transect	Orthorectified
6	Brazil	2009	Furo Santa Rosa Sector 2. Point from transect	3.41552	-61.4389	Counting transect	Orthorectified
6	Brazil	2009	Furo Santa Rosa Sector 2. Point from transect	3.41457	-61.4397	Counting transect	Orthorectified
6	Brazil	2009	Furo Santa Rosa Sector 2. Point from transect	3.4101	-61.438	Counting transect	Orthorectified
6	Brazil	2009	Furo Santa Rosa Sector 2. Point from transect	3.40334	-61.4336	Counting transect	Orthorectified
6	Brazil	2009	Furo Santa Rosa Sector 2. Point from transect	3.4001	-61.4293	Counting transect	Orthorectified
6	Brazil	2009	Furo Santa Rosa Sector 2. Point from transect	3.39411	-61.4271	Counting transect	Orthorectified
6	Brazil	2009	Furo Santa Rosa Sector 2. Point from transect	3.3883	-61.4241	Counting transect	Orthorectified
6	Brazil	2009	Furo Santa Rosa Sector 2. Point from transect	3.38383	-61.4204	Counting transect	Orthorectified
6	Brazil	2009	Furo Santa Rosa Sector 2. Point from transect	3.38012	-61.4166	Counting transect	Orthorectified
6	Brazil	2009	Furo Santa Rosa Sector 2. Point from transect	3.37555	-61.411	Counting transect	Orthorectified
6	Brazil	2009	Furo Santa Rosa Sector 2. Point from transect	3.3745	-61.4017	Counting transect	Orthorectified
6	Brazil	2009	Furo Santa Rosa Sector 2. Point from transect	3.37471	-61.3959	Counting transect	Orthorectified
6	Brazil	2009	Furo Santa Rosa Sector 2. Point from transect	3.37239	-61.3907	Counting transect	Orthorectified
6	Brazil	2009	Furo Santa Rosa Sector 2. Point from transect	3.37376	-61.3886	Counting transect	Orthorectified
6	Brazil	2009	Furo Santa Rosa Sector 2. Point from transect	3.37037	-61.3845	Counting transect	Orthorectified
6	Brazil	2009	Furo Santa Rosa Sector 2, Reencontro das aguas do Urariocera. Final transect point	3.36733	-61.3775	Counting transect	Orthorectified
6	Brazil	2010	Furo Santa Rosa Sector 2, Corredeira do Tiporem. Initial transect point	3.55967	-61.6254	Counting transect	Orthorectified
6	Brazil	2010	Furo Santa Rosa Sector 2. Point from transect	3.55417	-61.6237	Counting transect	Orthorectified
6	Brazil	2010	Furo Santa Rosa Sector 2. Point from transect	3.54924	-61.6213	Counting transect	Orthorectified
6	Brazil	2010	Furo Santa Rosa Sector 2. Point from transect	3.54403	-61.6186	Counting transect	Orthorectified
6	Brazil	2010	Furo Santa Rosa Sector 2. Point from transect	3.54111	-61.6124	Counting transect	Orthorectified
6	Brazil	2010	Furo Santa Rosa Sector 2. Point from transect	3.53796	-61.6079	Counting transect	Orthorectified
6	Brazil	2010	Furo Santa Rosa Sector 2. Point from transect	3.53382	-61.6039	Counting transect	Orthorectified
6	Brazil	2010	Furo Santa Rosa Sector 2. Point from transect	3.52904	-61.6	Counting transect	Orthorectified
6	Brazil	2010	Furo Santa Rosa Sector 2. Point from transect	3.52612	-61.5933	Counting transect	Orthorectified
6	Brazil	2010	Furo Santa Rosa Sector 2. Point from transect	3.52407	-61.5885	Counting transect	Orthorectified
6	Brazil	2010	Furo Santa Rosa Sector 2. Point from transect	3.51878	-61.5866	Counting transect	Orthorectified
6	Brazil	2010	Furo Santa Rosa Sector 2. Point from transect	3.51136	-61.5839	Counting transect	Orthorectified
6	Brazil	2010	Furo Santa Rosa Sector 2. Point from transect	3.50743	-61.5801	Counting transect	Orthorectified
6	Brazil	2010	Furo Santa Rosa Sector 2. Point from transect	3.50329	-61.5763	Counting transect	Orthorectified
6	Brazil	2010	Furo Santa Rosa Sector 2. Point from transect	3.49965	-61.5718	Counting transect	Orthorectified
6	Brazil	2010	Furo Santa Rosa Sector 2. Point from transect	3.49451	-61.5713	Counting transect	Orthorectified
6	Brazil	2010	Furo Santa Rosa Sector 2. Point from transect	3.48668	-61.5681	Counting transect	Orthorectified
6	Brazil	2010	Furo Santa Rosa Sector 2. Point from transect	3.48411	-61.5618	Counting transect	Orthorectified
6	Brazil	2010	Furo Santa Rosa Sector 2. Point from transect	3.47782	-61.5592	Counting transect	Orthorectified
6	Brazil	2010	Furo Santa Rosa Sector 2. Point from transect	3.47376	-61.5556	Counting transect	Orthorectified
6	Brazil	2010	Furo Santa Rosa Sector 2. Point from transect	3.46869	-61.5517	Counting transect	Orthorectified
6	Brazil	2010	Furo Santa Rosa Sector 2. Point from transect	3.46426	-61.5484	Counting transect	Orthorectified
6	Brazil	2010	Furo Santa Rosa Sector 2. Point from transect	3.46183	-61.5432	Counting transect	Orthorectified
6	Brazil	2010	Furo Santa Rosa Sector 2. Point from transect	3.4587	-61.5376	Counting transect	Orthorectified
6	Brazil	2010	Furo Santa Rosa Sector 2. Point from transect	3.45308	-61.5345	Counting transect	Orthorectified
6	Brazil	2010	Furo Santa Rosa Sector 2. Point from transect	3.44937	-61.5293	Counting transect	Orthorectified
6	Brazil	2010	Furo Santa Rosa Sector 2. Point from transect	3.44737	-61.5246	Counting transect	Orthorectified
6	Brazil	2010	Furo Santa Rosa Sector 2. Point from transect	3.44442	-61.5186	Counting transect	Orthorectified
6	Brazil	2010	Furo Santa Rosa Sector 2. Point from transect	3.43852	-61.5155	Counting transect	Orthorectified
6	Brazil	2010	Furo Santa Rosa Sector 2. Point from transect	3.43338	-61.5103	Counting transect	Orthorectified
6	Brazil	2010	Furo Santa Rosa Sector 2. Point from transect	3.43123	-61.502	Counting transect	Orthorectified
6	Brazil	2010	Furo Santa Rosa Sector 2. Point from transect	3.43301	-61.499	Counting transect	Orthorectified
6	Brazil	2010	Furo Santa Rosa Sector 2. Point from transect	3.43765	-61.4932	Counting transect	Orthorectified
6	Brazil	2010	Furo Santa Rosa Sector 2. Point from transect	3.43563	-61.4844	Counting transect	Orthorectified
6	Brazil	2010	Furo Santa Rosa Sector 2. Point from transect	3.42742	-61.4827	Counting transect	Orthorectified
6	Brazil	2010	Furo Santa Rosa Sector 2. Point from transect	3.42385	-61.4806	Counting transect	Orthorectified
6	Brazil	2010	Furo Santa Rosa Sector 2. Point from transect	3.42278	-61.4816	Counting transect	Orthorectified
6	Brazil	2010	Furo Santa Rosa Sector 2. Point from transect	3.41939	-61.4779	Counting transect	Orthorectified
6	Brazil	2010	Furo Santa Rosa Sector 2. Point from transect	3.4138	-61.4737	Counting transect	Orthorectified
6	Brazil	2010	Furo Santa Rosa Sector 2. Point from transect	3.41128	-61.4683	Counting transect	Orthorectified
6	Brazil	2010	Furo Santa Rosa Sector 2. Point from transect	3.4117	-61.4602	Counting transect	Orthorectified
6	Brazil	2010	Furo Santa Rosa Sector 2. Point from transect	3.41227	-61.4528	Counting transect	Orthorectified
6	Brazil	2010	Furo Santa Rosa Sector 2. Point from transect	3.41627	-61.4491	Counting transect	Orthorectified
6	Brazil	2010	Furo Santa Rosa Sector 2. Point from transect	3.41841	-61.4432	Counting transect	Orthorectified
6	Brazil	2010	Furo Santa Rosa Sector 2. Point from transect	3.41552	-61.4389	Counting transect	Orthorectified
6	Brazil	2010	Furo Santa Rosa Sector 2. Point from transect	3.41457	-61.4397	Counting transect	Orthorectified
6	Brazil	2010	Furo Santa Rosa Sector 2. Point from transect	3.4101	-61.438	Counting transect	Orthorectified
6	Brazil	2010	Furo Santa Rosa Sector 2. Point from transect	3.40334	-61.4336	Counting transect	Orthorectified
6	Brazil	2010	Furo Santa Rosa Sector 2. Point from transect	3.4001	-61.4293	Counting transect	Orthorectified
6	Brazil	2010	Furo Santa Rosa Sector 2. Point from transect	3.39411	-61.4271	Counting transect	Orthorectified
6	Brazil	2010	Furo Santa Rosa Sector 2. Point from transect	3.3883	-61.4241	Counting transect	Orthorectified
6	Brazil	2010	Furo Santa Rosa Sector 2. Point from transect	3.38383	-61.4204	Counting transect	Orthorectified
6	Brazil	2010	Furo Santa Rosa Sector 2. Point from transect	3.38012	-61.4166	Counting transect	Orthorectified
6	Brazil	2010	Furo Santa Rosa Sector 2. Point from transect	3.37555	-61.411	Counting transect	Orthorectified
6	Brazil	2010	Furo Santa Rosa Sector 2. Point from transect	3.3745	-61.4017	Counting transect	Orthorectified
6	Brazil	2010	Furo Santa Rosa Sector 2. Point from transect	3.37471	-61.3959	Counting transect	Orthorectified
6	Brazil	2010	Furo Santa Rosa Sector 2. Point from transect	3.37239	-61.3907	Counting transect	Orthorectified
6	Brazil	2010	Furo Santa Rosa Sector 2. Point from transect	3.37376	-61.3886	Counting transect	Orthorectified
6	Brazil	2010	Furo Santa Rosa Sector 2. Point from transect	3.37037	-61.3845	Counting transect	Orthorectified
6	Brazil	2010	Furo Santa Rosa Sector 2, Reencontro das aguas do Urariocera. Final transect point	3.36733	-61.3775	Counting transect	Orthorectified
6	Brazil	2010	Furo Santa Rosa Sector 2, Corredeira do Tiporem. Initial transect point	3.55967	-61.6254	Counting transect	Orthorectified
6	Brazil	2010	Furo Santa Rosa Sector 2. Point from transect	3.55417	-61.6237	Counting transect	Orthorectified
6	Brazil	2010	Furo Santa Rosa Sector 2. Point from transect	3.54924	-61.6213	Counting transect	Orthorectified
6	Brazil	2010	Furo Santa Rosa Sector 2. Point from transect	3.54403	-61.6186	Counting transect	Orthorectified
6	Brazil	2010	Furo Santa Rosa Sector 2. Point from transect	3.54111	-61.6124	Counting transect	Orthorectified
6	Brazil	2010	Furo Santa Rosa Sector 2. Point from transect	3.53796	-61.6079	Counting transect	Orthorectified
6	Brazil	2010	Furo Santa Rosa Sector 2. Point from transect	3.53382	-61.6039	Counting transect	Orthorectified
6	Brazil	2010	Furo Santa Rosa Sector 2. Point from transect	3.52904	-61.6	Counting transect	Orthorectified
6	Brazil	2010	Furo Santa Rosa Sector 2. Point from transect	3.52612	-61.5933	Counting transect	Orthorectified
6	Brazil	2010	Furo Santa Rosa Sector 2. Point from transect	3.52407	-61.5885	Counting transect	Orthorectified
6	Brazil	2010	Furo Santa Rosa Sector 2. Point from transect	3.51878	-61.5866	Counting transect	Orthorectified
6	Brazil	2010	Furo Santa Rosa Sector 2. Point from transect	3.51136	-61.5839	Counting transect	Orthorectified
6	Brazil	2010	Furo Santa Rosa Sector 2. Point from transect	3.50743	-61.5801	Counting transect	Orthorectified
6	Brazil	2010	Furo Santa Rosa Sector 2. Point from transect	3.50329	-61.5763	Counting transect	Orthorectified
6	Brazil	2010	Furo Santa Rosa Sector 2. Point from transect	3.49965	-61.5718	Counting transect	Orthorectified
6	Brazil	2010	Furo Santa Rosa Sector 2. Point from transect	3.49451	-61.5713	Counting transect	Orthorectified
6	Brazil	2010	Furo Santa Rosa Sector 2. Point from transect	3.48668	-61.5681	Counting transect	Orthorectified
6	Brazil	2010	Furo Santa Rosa Sector 2. Point from transect	3.48411	-61.5618	Counting transect	Orthorectified
6	Brazil	2010	Furo Santa Rosa Sector 2. Point from transect	3.47782	-61.5592	Counting transect	Orthorectified
6	Brazil	2010	Furo Santa Rosa Sector 2. Point from transect	3.47376	-61.5556	Counting transect	Orthorectified
6	Brazil	2010	Furo Santa Rosa Sector 2. Point from transect	3.46869	-61.5517	Counting transect	Orthorectified
6	Brazil	2010	Furo Santa Rosa Sector 2. Point from transect	3.46426	-61.5484	Counting transect	Orthorectified
6	Brazil	2010	Furo Santa Rosa Sector 2. Point from transect	3.46183	-61.5432	Counting transect	Orthorectified
6	Brazil	2010	Furo Santa Rosa Sector 2. Point from transect	3.4587	-61.5376	Counting transect	Orthorectified
6	Brazil	2010	Furo Santa Rosa Sector 2. Point from transect	3.45308	-61.5345	Counting transect	Orthorectified
6	Brazil	2010	Furo Santa Rosa Sector 2. Point from transect	3.44937	-61.5293	Counting transect	Orthorectified
6	Brazil	2010	Furo Santa Rosa Sector 2. Point from transect	3.44737	-61.5246	Counting transect	Orthorectified
6	Brazil	2010	Furo Santa Rosa Sector 2. Point from transect	3.44442	-61.5186	Counting transect	Orthorectified
6	Brazil	2010	Furo Santa Rosa Sector 2. Point from transect	3.43852	-61.5155	Counting transect	Orthorectified
6	Brazil	2010	Furo Santa Rosa Sector 2. Point from transect	3.43338	-61.5103	Counting transect	Orthorectified
6	Brazil	2010	Furo Santa Rosa Sector 2. Point from transect	3.43123	-61.502	Counting transect	Orthorectified
6	Brazil	2010	Furo Santa Rosa Sector 2. Point from transect	3.43301	-61.499	Counting transect	Orthorectified
6	Brazil	2010	Furo Santa Rosa Sector 2. Point from transect	3.43765	-61.4932	Counting transect	Orthorectified
6	Brazil	2010	Furo Santa Rosa Sector 2. Point from transect	3.43563	-61.4844	Counting transect	Orthorectified
6	Brazil	2010	Furo Santa Rosa Sector 2. Point from transect	3.42742	-61.4827	Counting transect	Orthorectified
6	Brazil	2010	Furo Santa Rosa Sector 2. Point from transect	3.42385	-61.4806	Counting transect	Orthorectified
6	Brazil	2010	Furo Santa Rosa Sector 2. Point from transect	3.42278	-61.4816	Counting transect	Orthorectified
6	Brazil	2010	Furo Santa Rosa Sector 2. Point from transect	3.41939	-61.4779	Counting transect	Orthorectified
6	Brazil	2010	Furo Santa Rosa Sector 2. Point from transect	3.4138	-61.4737	Counting transect	Orthorectified
6	Brazil	2010	Furo Santa Rosa Sector 2. Point from transect	3.41128	-61.4683	Counting transect	Orthorectified
6	Brazil	2010	Furo Santa Rosa Sector 2. Point from transect	3.4117	-61.4602	Counting transect	Orthorectified
6	Brazil	2010	Furo Santa Rosa Sector 2. Point from transect	3.41227	-61.4528	Counting transect	Orthorectified
6	Brazil	2010	Furo Santa Rosa Sector 2. Point from transect	3.41627	-61.4491	Counting transect	Orthorectified
6	Brazil	2010	Furo Santa Rosa Sector 2. Point from transect	3.41841	-61.4432	Counting transect	Orthorectified
6	Brazil	2010	Furo Santa Rosa Sector 2. Point from transect	3.41552	-61.4389	Counting transect	Orthorectified
6	Brazil	2010	Furo Santa Rosa Sector 2. Point from transect	3.41457	-61.4397	Counting transect	Orthorectified
6	Brazil	2010	Furo Santa Rosa Sector 2. Point from transect	3.4101	-61.438	Counting transect	Orthorectified
6	Brazil	2010	Furo Santa Rosa Sector 2. Point from transect	3.40334	-61.4336	Counting transect	Orthorectified
6	Brazil	2010	Furo Santa Rosa Sector 2. Point from transect	3.4001	-61.4293	Counting transect	Orthorectified
6	Brazil	2010	Furo Santa Rosa Sector 2. Point from transect	3.39411	-61.4271	Counting transect	Orthorectified
6	Brazil	2010	Furo Santa Rosa Sector 2. Point from transect	3.3883	-61.4241	Counting transect	Orthorectified
6	Brazil	2010	Furo Santa Rosa Sector 2. Point from transect	3.38383	-61.4204	Counting transect	Orthorectified
6	Brazil	2010	Furo Santa Rosa Sector 2. Point from transect	3.38012	-61.4166	Counting transect	Orthorectified
6	Brazil	2010	Furo Santa Rosa Sector 2. Point from transect	3.37555	-61.411	Counting transect	Orthorectified
6	Brazil	2010	Furo Santa Rosa Sector 2. Point from transect	3.3745	-61.4017	Counting transect	Orthorectified
6	Brazil	2010	Furo Santa Rosa Sector 2. Point from transect	3.37471	-61.3959	Counting transect	Orthorectified
6	Brazil	2010	Furo Santa Rosa Sector 2. Point from transect	3.37239	-61.3907	Counting transect	Orthorectified
6	Brazil	2010	Furo Santa Rosa Sector 2. Point from transect	3.37376	-61.3886	Counting transect	Orthorectified
6	Brazil	2010	Furo Santa Rosa Sector 2. Point from transect	3.37037	-61.3845	Counting transect	Orthorectified
6	Brazil	2010	Furo Santa Rosa Sector 2, Reencontro das aguas do Urariocera. Final transect point	3.36733	-61.3775	Counting transect	Orthorectified
6	Brazil	2010	Igarape Barbaru, Sector Santa Rosa 2	3.48134	-61.5578	Nest	Orthorectified
6	Brazil	2010	Iagarpe da N2, Sector Santa Rosa 2. Initial transect point	3.40248	-61.4485	Counting transect	Orthorectified
6	Brazil	2010	Iagarpe da N2, Sector Santa Rosa 2. Transect point	3.39406	-61.4515	Counting transect	Orthorectified
6	Brazil	2010	Igarape da N2, Sector Santa Rosa 2. Final transect point	3.38549	-61.4507	Counting transect	Orthorectified
6	Brazil	2010	Iagarpe da N2, Sector Santa Rosa 2	3.39406	-61.4515	Nest	Orthorectified
6	Brazil	2009	Furo Maraca. Corredeira do Funil. Initial transect point	3.30838	-61.5401	Counting transect	Orthorectified
6	Brazil	2009	Furo Maraca. Corredeira do Funil. Transect point	3.31023	-61.535	Counting transect	Orthorectified
6	Brazil	2009	Furo Maraca. Corredeira do Funil. Transect point	3.3107	-61.5267	Counting transect	Orthorectified
6	Brazil	2009	Furo Maraca. Corredeira do Funil. Transect point	3.31082	-61.5194	Counting transect	Orthorectified
6	Brazil	2009	Furo Maraca. Corredeira do Funil. Transect point	3.31255	-61.5103	Counting transect	Orthorectified
6	Brazil	2009	Furo Maraca. Corredeira do Funil. Transect point	3.3156	-61.5065	Counting transect	Orthorectified
6	Brazil	2009	Furo Maraca. Corredeira do Funil. Transect point	3.31977	-61.5054	Counting transect	Orthorectified
6	Brazil	2009	Furo Maraca. Corredeira do Funil. Transect point	3.32708	-61.5011	Counting transect	Orthorectified
6	Brazil	2009	Furo Maraca. Corredeira do Funil. Transect point	3.33047	-61.4966	Counting transect	Orthorectified
6	Brazil	2009	Furo Maraca. Corredeira do Funil. Transect point	3.33446	-61.4985	Counting transect	Orthorectified
6	Brazil	2009	Furo Maraca. Corredeira do Funil. Transect point	3.33648	-61.4929	Counting transect	Orthorectified
6	Brazil	2009	Furo Maraca. Corredeira do Funil. Transect point	3.34338	-61.4845	Counting transect	Orthorectified
6	Brazil	2009	Furo Maraca. Corredeira do Funil. Transect point	3.341	-61.4789	Counting transect	Orthorectified
6	Brazil	2009	Furo Maraca. Corredeira do Funil. Transect point	3.33809	-61.4766	Counting transect	Orthorectified
6	Brazil	2009	Furo Maraca. Corredeira do Funil. Transect point	3.34374	-61.4682	Counting transect	Orthorectified
6	Brazil	2009	Furo Maraca. Corredeira do Funil. Transect point	3.3475	-61.4627	Counting transect	Orthorectified
6	Brazil	2009	Furo Maraca. Corredeira do Funil. Transect point	3.35007	-61.458	Counting transect	Orthorectified
6	Brazil	2009	Furo Maraca. Corredeira do Funil. Transect point	3.35172	-61.4512	Counting transect	Orthorectified
6	Brazil	2009	Furo Maraca. Corredeira do Funil. Transect point	3.3475	-61.4443	Counting transect	Orthorectified
6	Brazil	2009	Furo Maraca. Corredeira do Funil. Transect point	3.35036	-61.442	Counting transect	Orthorectified
6	Brazil	2009	Furo Maraca. Corredeira do Funil. Transect point	3.35321	-61.4348	Counting transect	Orthorectified
6	Brazil	2009	Furo Maraca. Corredeira do Funil. Transect point	3.35122	-61.4266	Counting transect	Orthorectified
6	Brazil	2009	Furo Maraca. Corredeira do Funil. Transect point	3.35123	-61.4175	Counting transect	Orthorectified
6	Brazil	2009	Furo Maraca. Corredeira do Funil. Transect point	3.35137	-61.4098	Counting transect	Orthorectified
6	Brazil	2009	Furo Maraca. Corredeira do Funil. Transect point	3.3543	-61.4028	Counting transect	Orthorectified
6	Brazil	2009	Furo Maraca. Corredeira do Funil. Transect point	3.35801	-61.3989	Counting transect	Orthorectified
6	Brazil	2009	Furo Maraca. Corredeira do Funil. Transect point	3.3563	-61.3973	Counting transect	Orthorectified
6	Brazil	2009	Furo Maraca. Corredeira do Funil. Transect point	3.36165	-61.3929	Counting transect	Orthorectified
6	Brazil	2009	Furo Maraca. Corredeira do Funil. Transect point	3.36237	-61.3853	Counting transect	Orthorectified
6	Brazil	2009	Furo Maraca. Corredeira do Funil. Transect point	3.36658	-61.3831	Counting transect	Orthorectified
6	Brazil	2009	Furo Maraca. Extremo este da EEM. Final transect point	3.36586	-61.3783	Counting transect	Orthorectified
6	Brazil	2009	Furo Maraca. Corredeira do Funil. Initial transect point	3.30838	-61.5401	Counting transect	Orthorectified
6	Brazil	2009	Furo Maraca. Corredeira do Funil. Transect point	3.31023	-61.535	Counting transect	Orthorectified
6	Brazil	2009	Furo Maraca. Corredeira do Funil. Transect point	3.3107	-61.5267	Counting transect	Orthorectified
6	Brazil	2009	Furo Maraca. Corredeira do Funil. Transect point	3.31082	-61.5194	Counting transect	Orthorectified
6	Brazil	2009	Furo Maraca. Corredeira do Funil. Transect point	3.31255	-61.5103	Counting transect	Orthorectified
6	Brazil	2009	Furo Maraca. Corredeira do Funil. Transect point	3.3156	-61.5065	Counting transect	Orthorectified
6	Brazil	2009	Furo Maraca. Corredeira do Funil. Transect point	3.31977	-61.5054	Counting transect	Orthorectified
6	Brazil	2009	Furo Maraca. Corredeira do Funil. Transect point	3.32708	-61.5011	Counting transect	Orthorectified
6	Brazil	2009	Furo Maraca. Corredeira do Funil. Transect point	3.33047	-61.4966	Counting transect	Orthorectified
6	Brazil	2009	Furo Maraca. Corredeira do Funil. Transect point	3.33446	-61.4985	Counting transect	Orthorectified
6	Brazil	2009	Furo Maraca. Corredeira do Funil. Transect point	3.33648	-61.4929	Counting transect	Orthorectified
6	Brazil	2009	Furo Maraca. Corredeira do Funil. Transect point	3.34338	-61.4845	Counting transect	Orthorectified
6	Brazil	2009	Furo Maraca. Corredeira do Funil. Transect point	3.341	-61.4789	Counting transect	Orthorectified
6	Brazil	2009	Furo Maraca. Corredeira do Funil. Transect point	3.33809	-61.4766	Counting transect	Orthorectified
6	Brazil	2009	Furo Maraca. Corredeira do Funil. Transect point	3.34374	-61.4682	Counting transect	Orthorectified
6	Brazil	2009	Furo Maraca. Corredeira do Funil. Transect point	3.3475	-61.4627	Counting transect	Orthorectified
6	Brazil	2009	Furo Maraca. Corredeira do Funil. Transect point	3.35007	-61.458	Counting transect	Orthorectified
6	Brazil	2009	Furo Maraca. Corredeira do Funil. Transect point	3.35172	-61.4512	Counting transect	Orthorectified
6	Brazil	2009	Furo Maraca. Corredeira do Funil. Transect point	3.3475	-61.4443	Counting transect	Orthorectified
6	Brazil	2009	Furo Maraca. Corredeira do Funil. Transect point	3.35036	-61.442	Counting transect	Orthorectified
6	Brazil	2009	Furo Maraca. Corredeira do Funil. Transect point	3.35321	-61.4348	Counting transect	Orthorectified
6	Brazil	2009	Furo Maraca. Corredeira do Funil. Transect point	3.35122	-61.4266	Counting transect	Orthorectified
6	Brazil	2009	Furo Maraca. Corredeira do Funil. Transect point	3.35123	-61.4175	Counting transect	Orthorectified
6	Brazil	2009	Furo Maraca. Corredeira do Funil. Transect point	3.35137	-61.4098	Counting transect	Orthorectified
6	Brazil	2009	Furo Maraca. Corredeira do Funil. Transect point	3.3543	-61.4028	Counting transect	Orthorectified
6	Brazil	2009	Furo Maraca. Corredeira do Funil. Transect point	3.35801	-61.3989	Counting transect	Orthorectified
6	Brazil	2009	Furo Maraca. Corredeira do Funil. Transect point	3.3563	-61.3973	Counting transect	Orthorectified
6	Brazil	2009	Furo Maraca. Corredeira do Funil. Transect point	3.36165	-61.3929	Counting transect	Orthorectified
6	Brazil	2009	Furo Maraca. Corredeira do Funil. Transect point	3.36237	-61.3853	Counting transect	Orthorectified
6	Brazil	2009	Furo Maraca. Corredeira do Funil. Transect point	3.36658	-61.3831	Counting transect	Orthorectified
6	Brazil	2009	Furo Maraca. Extremo este da EEM. Final transect point	3.36586	-61.3783	Counting transect	Orthorectified
6	Brazil	2010	Furo Maraca. Corredeira do Funil. Initial transect point	3.30838	-61.5401	Counting transect	Orthorectified
6	Brazil	2010	Furo Maraca. Corredeira do Funil. Transect point	3.31023	-61.535	Counting transect	Orthorectified
6	Brazil	2010	Furo Maraca. Corredeira do Funil. Transect point	3.3107	-61.5267	Counting transect	Orthorectified
6	Brazil	2010	Furo Maraca. Corredeira do Funil. Transect point	3.31082	-61.5194	Counting transect	Orthorectified
6	Brazil	2010	Furo Maraca. Corredeira do Funil. Transect point	3.31255	-61.5103	Counting transect	Orthorectified
6	Brazil	2010	Furo Maraca. Corredeira do Funil. Transect point	3.3156	-61.5065	Counting transect	Orthorectified
6	Brazil	2010	Furo Maraca. Corredeira do Funil. Transect point	3.31977	-61.5054	Counting transect	Orthorectified
6	Brazil	2010	Furo Maraca. Corredeira do Funil. Transect point	3.32708	-61.5011	Counting transect	Orthorectified
6	Brazil	2010	Furo Maraca. Corredeira do Funil. Transect point	3.33047	-61.4966	Counting transect	Orthorectified
6	Brazil	2010	Furo Maraca. Corredeira do Funil. Transect point	3.33446	-61.4985	Counting transect	Orthorectified
6	Brazil	2010	Furo Maraca. Corredeira do Funil. Transect point	3.33648	-61.4929	Counting transect	Orthorectified
6	Brazil	2010	Furo Maraca. Corredeira do Funil. Transect point	3.34338	-61.4845	Counting transect	Orthorectified
6	Brazil	2010	Furo Maraca. Corredeira do Funil. Transect point	3.341	-61.4789	Counting transect	Orthorectified
6	Brazil	2010	Furo Maraca. Corredeira do Funil. Transect point	3.33809	-61.4766	Counting transect	Orthorectified
6	Brazil	2010	Furo Maraca. Corredeira do Funil. Transect point	3.34374	-61.4682	Counting transect	Orthorectified
6	Brazil	2010	Furo Maraca. Corredeira do Funil. Transect point	3.3475	-61.4627	Counting transect	Orthorectified
6	Brazil	2010	Furo Maraca. Corredeira do Funil. Transect point	3.35007	-61.458	Counting transect	Orthorectified
6	Brazil	2010	Furo Maraca. Corredeira do Funil. Transect point	3.35172	-61.4512	Counting transect	Orthorectified
6	Brazil	2010	Furo Maraca. Corredeira do Funil. Transect point	3.3475	-61.4443	Counting transect	Orthorectified
6	Brazil	2010	Furo Maraca. Corredeira do Funil. Transect point	3.35036	-61.442	Counting transect	Orthorectified
6	Brazil	2010	Furo Maraca. Corredeira do Funil. Transect point	3.35321	-61.4348	Counting transect	Orthorectified
6	Brazil	2010	Furo Maraca. Corredeira do Funil. Transect point	3.35122	-61.4266	Counting transect	Orthorectified
6	Brazil	2010	Furo Maraca. Corredeira do Funil. Transect point	3.35123	-61.4175	Counting transect	Orthorectified
6	Brazil	2010	Furo Maraca. Corredeira do Funil. Transect point	3.35137	-61.4098	Counting transect	Orthorectified
6	Brazil	2010	Furo Maraca. Corredeira do Funil. Transect point	3.3543	-61.4028	Counting transect	Orthorectified
6	Brazil	2010	Furo Maraca. Corredeira do Funil. Transect point	3.35801	-61.3989	Counting transect	Orthorectified
6	Brazil	2010	Furo Maraca. Corredeira do Funil. Transect point	3.3563	-61.3973	Counting transect	Orthorectified
6	Brazil	2010	Furo Maraca. Corredeira do Funil. Transect point	3.36165	-61.3929	Counting transect	Orthorectified
6	Brazil	2010	Furo Maraca. Corredeira do Funil. Transect point	3.36237	-61.3853	Counting transect	Orthorectified
6	Brazil	2010	Furo Maraca. Corredeira do Funil. Transect point	3.36658	-61.3831	Counting transect	Orthorectified
6	Brazil	2010	Furo Maraca. Extremo este da EEM. Final transect point	3.36586	-61.3783	Counting transect	Orthorectified
6	Brazil	2009	Furo Maraca. Corredeira do Funil. Initial transect point	3.30838	-61.5401	Counting transect	Orthorectified
6	Brazil	2009	Furo Maraca. Corredeira do Funil. Transect point	3.31023	-61.535	Counting transect	Orthorectified
6	Brazil	2009	Furo Maraca. Corredeira do Funil. Transect point	3.3107	-61.5267	Counting transect	Orthorectified
6	Brazil	2009	Furo Maraca. Corredeira do Funil. Transect point	3.31082	-61.5194	Counting transect	Orthorectified
6	Brazil	2009	Furo Maraca. Corredeira do Funil. Transect point	3.31255	-61.5103	Counting transect	Orthorectified
6	Brazil	2009	Furo Maraca. Corredeira do Funil. Transect point	3.3156	-61.5065	Counting transect	Orthorectified
6	Brazil	2009	Furo Maraca. Corredeira do Funil. Transect point	3.31977	-61.5054	Counting transect	Orthorectified
6	Brazil	2009	Furo Maraca. Corredeira do Funil. Transect point	3.32708	-61.5011	Counting transect	Orthorectified
6	Brazil	2009	Furo Maraca. Corredeira do Funil. Transect point	3.33047	-61.4966	Counting transect	Orthorectified
6	Brazil	2009	Furo Maraca. Corredeira do Funil. Transect point	3.33446	-61.4985	Counting transect	Orthorectified
6	Brazil	2009	Furo Maraca. Corredeira do Funil. Transect point	3.33648	-61.4929	Counting transect	Orthorectified
6	Brazil	2009	Furo Maraca. Corredeira do Funil. Transect point	3.34338	-61.4845	Counting transect	Orthorectified
6	Brazil	2009	Furo Maraca. Corredeira do Funil. Transect point	3.341	-61.4789	Counting transect	Orthorectified
6	Brazil	2009	Furo Maraca. Corredeira do Funil. Transect point	3.33809	-61.4766	Counting transect	Orthorectified
6	Brazil	2009	Furo Maraca. Corredeira do Funil. Transect point	3.34374	-61.4682	Counting transect	Orthorectified
6	Brazil	2009	Furo Maraca. Corredeira do Funil. Transect point	3.3475	-61.4627	Counting transect	Orthorectified
6	Brazil	2009	Furo Maraca. Corredeira do Funil. Transect point	3.35007	-61.458	Counting transect	Orthorectified
6	Brazil	2009	Furo Maraca. Corredeira do Funil. Transect point	3.35172	-61.4512	Counting transect	Orthorectified
6	Brazil	2009	Furo Maraca. Corredeira do Funil. Transect point	3.3475	-61.4443	Counting transect	Orthorectified
6	Brazil	2009	Furo Maraca. Corredeira do Funil. Transect point	3.35036	-61.442	Counting transect	Orthorectified
6	Brazil	2009	Furo Maraca. Corredeira do Funil. Transect point	3.35321	-61.4348	Counting transect	Orthorectified
6	Brazil	2009	Furo Maraca. Corredeira do Funil. Transect point	3.35122	-61.4266	Counting transect	Orthorectified
6	Brazil	2009	Furo Maraca. Corredeira do Funil. Transect point	3.35123	-61.4175	Counting transect	Orthorectified
6	Brazil	2009	Furo Maraca. Corredeira do Funil. Transect point	3.35137	-61.4098	Counting transect	Orthorectified
6	Brazil	2009	Furo Maraca. Corredeira do Funil. Transect point	3.3543	-61.4028	Counting transect	Orthorectified
6	Brazil	2009	Furo Maraca. Corredeira do Funil. Transect point	3.35801	-61.3989	Counting transect	Orthorectified
6	Brazil	2009	Furo Maraca. Corredeira do Funil. Transect point	3.3563	-61.3973	Counting transect	Orthorectified
6	Brazil	2009	Furo Maraca. Corredeira do Funil. Transect point	3.36165	-61.3929	Counting transect	Orthorectified
6	Brazil	2009	Furo Maraca. Corredeira do Funil. Transect point	3.36237	-61.3853	Counting transect	Orthorectified
6	Brazil	2009	Furo Maraca. Corredeira do Funil. Transect point	3.36658	-61.3831	Counting transect	Orthorectified
6	Brazil	2009	Furo Maraca. Extremo este da EEM. Final transect point	3.36586	-61.3783	Counting transect	Orthorectified
6	Brazil	2010	Furo Maraca. Corredeira do Funil. Initial transect point	3.30838	-61.5401	Counting transect	Orthorectified
6	Brazil	2010	Furo Maraca. Corredeira do Funil. Transect point	3.31023	-61.535	Counting transect	Orthorectified
6	Brazil	2010	Furo Maraca. Corredeira do Funil. Transect point	3.3107	-61.5267	Counting transect	Orthorectified
6	Brazil	2010	Furo Maraca. Corredeira do Funil. Transect point	3.31082	-61.5194	Counting transect	Orthorectified
6	Brazil	2010	Furo Maraca. Corredeira do Funil. Transect point	3.31255	-61.5103	Counting transect	Orthorectified
6	Brazil	2010	Furo Maraca. Corredeira do Funil. Transect point	3.3156	-61.5065	Counting transect	Orthorectified
6	Brazil	2010	Furo Maraca. Corredeira do Funil. Transect point	3.31977	-61.5054	Counting transect	Orthorectified
6	Brazil	2010	Furo Maraca. Corredeira do Funil. Transect point	3.32708	-61.5011	Counting transect	Orthorectified
6	Brazil	2010	Furo Maraca. Corredeira do Funil. Transect point	3.33047	-61.4966	Counting transect	Orthorectified
6	Brazil	2010	Furo Maraca. Corredeira do Funil. Transect point	3.33446	-61.4985	Counting transect	Orthorectified
6	Brazil	2010	Furo Maraca. Corredeira do Funil. Transect point	3.33648	-61.4929	Counting transect	Orthorectified
6	Brazil	2010	Furo Maraca. Corredeira do Funil. Transect point	3.34338	-61.4845	Counting transect	Orthorectified
6	Brazil	2010	Furo Maraca. Corredeira do Funil. Transect point	3.341	-61.4789	Counting transect	Orthorectified
6	Brazil	2010	Furo Maraca. Corredeira do Funil. Transect point	3.33809	-61.4766	Counting transect	Orthorectified
6	Brazil	2010	Furo Maraca. Corredeira do Funil. Transect point	3.34374	-61.4682	Counting transect	Orthorectified
6	Brazil	2010	Furo Maraca. Corredeira do Funil. Transect point	3.3475	-61.4627	Counting transect	Orthorectified
6	Brazil	2010	Furo Maraca. Corredeira do Funil. Transect point	3.35007	-61.458	Counting transect	Orthorectified
6	Brazil	2010	Furo Maraca. Corredeira do Funil. Transect point	3.35172	-61.4512	Counting transect	Orthorectified
6	Brazil	2010	Furo Maraca. Corredeira do Funil. Transect point	3.3475	-61.4443	Counting transect	Orthorectified
6	Brazil	2010	Furo Maraca. Corredeira do Funil. Transect point	3.35036	-61.442	Counting transect	Orthorectified
6	Brazil	2010	Furo Maraca. Corredeira do Funil. Transect point	3.35321	-61.4348	Counting transect	Orthorectified
6	Brazil	2010	Furo Maraca. Corredeira do Funil. Transect point	3.35122	-61.4266	Counting transect	Orthorectified
6	Brazil	2010	Furo Maraca. Corredeira do Funil. Transect point	3.35123	-61.4175	Counting transect	Orthorectified
6	Brazil	2010	Furo Maraca. Corredeira do Funil. Transect point	3.35137	-61.4098	Counting transect	Orthorectified
6	Brazil	2010	Furo Maraca. Corredeira do Funil. Transect point	3.3543	-61.4028	Counting transect	Orthorectified
6	Brazil	2010	Furo Maraca. Corredeira do Funil. Transect point	3.35801	-61.3989	Counting transect	Orthorectified
6	Brazil	2010	Furo Maraca. Corredeira do Funil. Transect point	3.3563	-61.3973	Counting transect	Orthorectified
6	Brazil	2010	Furo Maraca. Corredeira do Funil. Transect point	3.36165	-61.3929	Counting transect	Orthorectified
6	Brazil	2010	Furo Maraca. Corredeira do Funil. Transect point	3.36237	-61.3853	Counting transect	Orthorectified
6	Brazil	2010	Furo Maraca. Corredeira do Funil. Transect point	3.36658	-61.3831	Counting transect	Orthorectified
6	Brazil	2010	Furo Maraca. Extremo este da EEM. Final transect point	3.36586	-61.3783	Counting transect	Orthorectified
6	Brazil	2009	Furo Apui. Initial transect point	3.35117	-61.4543	Counting transect	Orthorectified
6	Brazil	2009	Furo Apui. Transect point	3.35307	-61.4596	Counting transect	Orthorectified
6	Brazil	2009	Furo Apui. Transect point	3.35545	-61.4683	Counting transect	Orthorectified
6	Brazil	2009	Furo Apui. Transect point	3.35422	-61.4769	Counting transect	Orthorectified
6	Brazil	2009	Furo Apui. Transect point	3.35279	-61.4849	Counting transect	Orthorectified
6	Brazil	2009	Furo Apui. Transect point	3.35355	-61.4934	Counting transect	Orthorectified
6	Brazil	2009	Furo Apui. Transect point	3.34927	-61.4983	Counting transect	Orthorectified
6	Brazil	2009	Furo Apui. Transect point	3.3467	-61.4971	Counting transect	Orthorectified
6	Brazil	2009	Furo Apui. Transect point	3.34384	-61.5021	Counting transect	Orthorectified
6	Brazil	2009	Furo Apui. Transect point	3.34241	-61.5106	Counting transect	Orthorectified
6	Brazil	2009	Furo Apui. Final transect point	3.3446	-61.5171	Counting transect	Orthorectified
6	Brazil	2009	Furo Apui. Initial transect point	3.35117	-61.4543	Counting transect	Orthorectified
6	Brazil	2009	Furo Apui. Transect point	3.35307	-61.4596	Counting transect	Orthorectified
6	Brazil	2009	Furo Apui. Transect point	3.35545	-61.4683	Counting transect	Orthorectified
6	Brazil	2009	Furo Apui. Transect point	3.35422	-61.4769	Counting transect	Orthorectified
6	Brazil	2009	Furo Apui. Transect point	3.35279	-61.4849	Counting transect	Orthorectified
6	Brazil	2009	Furo Apui. Transect point	3.35355	-61.4934	Counting transect	Orthorectified
6	Brazil	2009	Furo Apui. Transect point	3.34927	-61.4983	Counting transect	Orthorectified
6	Brazil	2009	Furo Apui. Transect point	3.3467	-61.4971	Counting transect	Orthorectified
6	Brazil	2009	Furo Apui. Transect point	3.34384	-61.5021	Counting transect	Orthorectified
6	Brazil	2009	Furo Apui. Transect point	3.34241	-61.5106	Counting transect	Orthorectified
6	Brazil	2009	Furo Apui. Final transect point	3.3446	-61.5171	Counting transect	Orthorectified
6	Brazil	2009	Furo Apui. Initial transect point	3.35117	-61.4543	Counting transect	Orthorectified
6	Brazil	2009	Furo Apui. Transect point	3.35307	-61.4596	Counting transect	Orthorectified
6	Brazil	2009	Furo Apui. Transect point	3.35545	-61.4683	Counting transect	Orthorectified
6	Brazil	2009	Furo Apui. Transect point	3.35422	-61.4769	Counting transect	Orthorectified
6	Brazil	2009	Furo Apui. Transect point	3.35279	-61.4849	Counting transect	Orthorectified
6	Brazil	2009	Furo Apui. Transect point	3.35355	-61.4934	Counting transect	Orthorectified
6	Brazil	2009	Furo Apui. Transect point	3.34927	-61.4983	Counting transect	Orthorectified
6	Brazil	2009	Furo Apui. Transect point	3.3467	-61.4971	Counting transect	Orthorectified
6	Brazil	2009	Furo Apui. Transect point	3.34384	-61.5021	Counting transect	Orthorectified
6	Brazil	2009	Furo Apui. Transect point	3.34241	-61.5106	Counting transect	Orthorectified
6	Brazil	2009	Furo Apui. Final transect point	3.3446	-61.5171	Counting transect	Orthorectified
6	Brazil	2010	Furo Apui. Initial transect point	3.35117	-61.4543	Counting transect	Orthorectified
6	Brazil	2010	Furo Apui. Transect point	3.35307	-61.4596	Counting transect	Orthorectified
6	Brazil	2010	Furo Apui. Transect point	3.35545	-61.4683	Counting transect	Orthorectified
6	Brazil	2010	Furo Apui. Transect point	3.35422	-61.4769	Counting transect	Orthorectified
6	Brazil	2010	Furo Apui. Transect point	3.35279	-61.4849	Counting transect	Orthorectified
6	Brazil	2010	Furo Apui. Transect point	3.35355	-61.4934	Counting transect	Orthorectified
6	Brazil	2010	Furo Apui. Transect point	3.34927	-61.4983	Counting transect	Orthorectified
6	Brazil	2010	Furo Apui. Transect point	3.3467	-61.4971	Counting transect	Orthorectified
6	Brazil	2010	Furo Apui. Transect point	3.34384	-61.5021	Counting transect	Orthorectified
6	Brazil	2010	Furo Apui. Transect point	3.34241	-61.5106	Counting transect	Orthorectified
6	Brazil	2010	Furo Apui. Final transect point	3.3446	-61.5171	Counting transect	Orthorectified
6	Brazil	2009	Furo Santa Rosa do Português ao Tiporém (Santa Rosa, Sector 1)	3.51	-61.73	Capture	Reported
6	Brazil	2009	Furo Santa Rosa do Português ao Tiporém (Santa Rosa, Sector 1)	3.56	-61.63	Capture	Reported
6	Brazil	2009	Furo Santa Rosa do Igarape Barabaru até ponte Leste (Santa Rosa, Sector 2)	3.47	-61.55	Capture	Reported
6	Brazil	2009	Rio Trairão (Santa Rosa, Sector 1)	3.52	-61.7	Capture	Reported
6	Brazil	2009	Furo Apui(APU5)	3.34	-61.51	Capture	Reported
6	Brazil	2009	Furo Maraca do Funil até ponta leste (MRC4)	3.32	-61.51	Capture	Reported
6	Brazil	2009	Furo Maraca incluindo Labirinto (MRC4)	3.33	-61.5	Capture	Reported
6	Brazil	2009	Furo Maraca incluindo Labirinto (MRC4)	3.32	-61.51	Capture	Reported
6	Brazil	2009	Furo Apui (APU5)	3.35	-61.49	Capture	Reported
6	Brazil	2009	Furo Santa Rosa do Tiporém até a foz do Igarape Barbaru (Santa Rosa, Sector 2)	3.55	-61.62	Capture	Reported
6	Brazil	2009	Furo Santa Rosa do Tiporém até a foz do Igarape Barbaru (Santa Rosa, Sector 2)	3.55	-61.62	Capture	Reported
6	Brazil	2009	Furo Santa Rosa do Tiporém até a foz do Igarape Barbaru (Santa Rosa, Sector 2)	3.56	-61.63	Capture	Reported
6	Brazil	2009	Furo Santa Rosa da ponta Leste até prox ao Tucumã (Santa Rosa, Sector 2)	3.4	-61.43	Capture	Reported
6	Brazil	2009	Furo Santa Rosa da ponta Leste até prox ao Tucumã (Santa Rosa, Sector 2)	3.48	-61.56	Capture	Reported
6	Brazil	2009	Furo Santa Rosa do Português até Igarape pTrairão (Santa Rosa, Sector 1)	3.51	-61.73	Capture	Reported
6	Brazil	2009	Furo Santa Rosa do Português até Igarape pTrairão (Santa Rosa, Sector 1)	3.54	-61.67	Capture	Reported
6	Brazil	2009	Furo Maraca acima da foz do Apul (MRC4)	3.34	-61.47	Capture	Reported
6	Brazil	2010	Furo Santa Rosa do Tiporém até a foz Tucumã (Santa Rosa, Sector 2)	3.54	-61.61	Capture	Reported
6	Brazil	2010	Furo Santa Rosa do Português até foz Igarape pTralrão (Santa Rosa, Sector 1)	3.51	-61.71	Capture	Reported
6	Brazil	2010	Furo Santa Rosa do Português até foz Igarape pTrairão (Santa Rosa, Sector 1)	3.51	-61.7	Capture	Reported
6	Brazil	2010	Furo Santa Rosa da foz do Trairão ao Tiporém (Santa Rosa, Sector 1)	3.56	-61.63	Capture	Reported
6	Brazil	2010	Igarape Barabaru (Santa Rosa, Sector 2)	3.48	-61.56	Capture	Reported
6	Brazil	2010	Furo Santa Rosa do Marará até o "Primo" (Santa Rosa, Sector 2)	3.45	-61.53	Capture	Reported
6	Brazil	2010	Furo Maraca do FUNIL até o porto da EEM (MRC4)	3.32	-61.51	Capture	Reported
6	Brazil	2010	Igarape da N2 (Santa Rosa, Sector 2)	3.39	-61.45	Capture	Reported
6	Brazil	2010	Igarape da N2 (Santa Rosa, Sector 2)	3.39	-61.45	Capture	Reported
6	Brazil	2010	Igarape da N2 (Santa Rosa, Sector 2)	3.39	-61.45	Capture	Reported
6	Brazil	2009	EEM - Furo Maraca	3.321	-61.506	Capture	Reported
6	Brazil	2010	EEM- Furo Santa Rosa	3.509	-61.712	Capture	Reported
6	Brazil	2010	EEM - Igarape L4	3.39	-61.45	Capture	Reported
7	Peru	2008	Río Ucayalí	-8.3825	-74.524	Capture	Reported
8	Brazil	2019	Upper Madeira River	-8.80956	-63.9674	Capture	Orthorectified
8	Brazil	2019	Upper Madeira River	-8.86738	-64.0532	Capture	Orthorectified
8	Brazil	2019	Upper Madeira River	-9.03145	-64.2088	Capture	Orthorectified
8	Brazil	2019	Upper Madeira River	-9.14495	-64.3345	Capture	Orthorectified
8	Brazil	2019	Upper Madeira River	-9.19887	-64.3559	Capture	Orthorectified
8	Brazil	2019	Upper Madeira River	-9.17624	-64.5363	Capture	Orthorectified
8	Brazil	2019	Upper Madeira River	-9.80485	-65.5463	Capture	Orthorectified
8	Brazil	2019	Upper Madeira River	-9.823	-65.5618	Capture	Orthorectified
8	Brazil	2019	Jaci Parana River	-9.34336	-64.4204	Capture	Orthorectified
8	Brazil	2019	Upper Madeira River	-9.40022	-64.4296	Capture	Orthorectified
8	Brazil	2019	Upper Madeira River	-9.4452	-64.4287	Capture	Orthorectified
8	Brazil	2019	Upper Madeira River	-9.4797	-64.4156	Capture	Orthorectified
8	Brazil	2019	Upper Madeira River	-9.50946	-64.3665	Capture	Orthorectified
8	Brazil	2019	Upper Madeira River	-9.4075	-64.3632	Capture	Orthorectified
8	Brazil	2019	Upper Madeira River	-9.44127	-64.3296	Capture	Orthorectified
8	Brazil	2019	Upper Madeira River	-9.46705	-64.2971	Capture	Orthorectified
8	Brazil	2019	Middle Xingu River	-3.82356	-52.6471	Capture	Orthorectified
8	Brazil	2019	Middle Xingu River	-3.69674	-52.4909	Capture	Orthorectified
8	Brazil	2019	Middle Xingu River	-3.45234	-52.3073	Capture	Orthorectified
8	Brazil	2019	Middle Xingu River	-3.38081	-52.1991	Capture	Orthorectified
8	Brazil	2019	Middle Xingu River	-3.30201	-52.2242	Capture	Orthorectified
8	Brazil	2019	Middle Xingu River	-3.26934	-52.0959	Capture	Orthorectified
8	Brazil	2019	Middle Xingu River	-3.33081	-52.0347	Capture	Orthorectified
8	Brazil	2019	Middle Xingu River	-3.38855	-51.9372	Capture	Orthorectified
8	Brazil	2019	Middle Xingu River	-3.40815	-51.9181	Capture	Orthorectified
8	Brazil	2019	Middle Xingu River	-3.43016	-51.9048	Capture	Orthorectified
8	Brazil	2019	Middle Xingu River	-3.51155	-51.9678	Capture	Orthorectified
8	Brazil	2019	Middle Xingu River	-3.56401	-51.9469	Capture	Orthorectified
8	Brazil	2019	Middle Xingu River	-3.6146	-51.8229	Capture	Orthorectified
8	Brazil	2019	Middle Xingu River	-3.64494	-51.8285	Capture	Orthorectified
8	Brazil	2019	Middle Xingu River	-3.59731	-51.7662	Capture	Orthorectified
8	Brazil	2019	Middle Xingu River	-3.25693	-51.7898	Capture	Orthorectified
9	Brazil	2007	Rio Sao Joao da Barra ou Matri	-10.3467	-57.6892	Sighting	Reported
10	Venezuela	1986	Uruyen	5.68715	-62.4288	Sighting	Reported
10	Venezuela	1989	Cuyuni	6.71667	-61.0833	Sighting	Reported
10	Venezuela	1989	Botanamo	6.8666	-60.8735	Sighting	Reported
10	Venezuela	1989	La Escalera	5.9	-61.4167	Sighting	Reported
10	Venezuela	1984	Carrao	6.23172	-62.8133	Sighting	Reported
10	Venezuela	1984	Kukenan 1	4.91667	-61.3833	Sighting	Reported
10	Venezuela	1984	Kukenan 2	4.91667	-61.2	Sighting	Reported
10	Venezuela	1985	Yuruani 1	4.96652	-61.2471	Sighting	Reported
10	Venezuela	1984	Yuruani 2	5.05562	-61.1173	Sighting	Reported
10	Venezuela	1985	Jaspe	4.93329	-61.0992	Sighting	Reported
10	Venezuela	1989	Yureba	4.05	-66.0167	Sighting	Reported
10	Venezuela	1989	Puruname	3.41667	-66.3	Sighting	Reported
10	Venezuela	1989	Baria	1.08333	-66.4167	Sighting	Reported
10	Venezuela	1989	Mawarinuma	0.833333	-66.2	Sighting	Reported
10	Venezuela	1989	Yagua	3.53276	-66.7602	Sighting	Reported
11	Brazil	2015	Branquinho River, Vila Jundia (1)	-0.0921151	-60.6982	Sighting/Capture	Orthorectified
11	Brazil	2015	Ita River (5)	1.45066	-60.7536	Sighting/Capture	Orthorectified
11	Brazil	2015	Virua National Park (6)	1.47741	-60.8633	Sighting/Capture	Orthorectified
11	Brazil	2015	Villa Serra Grande II (7)	2.40117	-60.7108	Sighting/Capture	Orthorectified
11	Brazil	2015	Buriti palm groves Mucajai River (8)	2.46555	-60.913	Sighting/Capture	Orthorectified
11	Brazil	2015	Amajari River (12)	3.83871	-61.451	Sighting/Capture	Orthorectified
13	French Guiana	2017	Reserve Naturelle Nationale des Nouragues	4.0667	-52.6833	Capture/Hatchling	Reported
13	French Guiana	2017	Reserve Naturelle Nationale des Nouragues	4.0667	-52.6833	Nest	Reported
13	French Guiana	2017	Reserve Naturelle Nationale des Nouragues	4.0667	-52.6833	Capture	Reported
14	Brazil	2005	1. Amajari. Upper Branco	3.83333	-61.4333	Capture	Reported
14	Brazil	2005	2. Maracá Ecological Station . Upper Branco	3.35	-61.4333	Capture	Reported
14	Brazil	2005	3. Mucajaí. Upper Branco	2.46667	-60.9167	Capture	Reported
14	Brazil	2005	4. Cantá. Upper Branco	2.45	-60.75	Capture	Reported
14	Brazil	2005	5. Viruá National Park. Middle Branco	1.48333	-60.9667	Capture	Reported
14	Brazil	2005	6. Itã river. Middle Branco	1.46667	-60.7	Capture	Reported
14	French Guiana	2005	7. French Guiana. Tampok	2.91667	-53.6333	Capture	Reported
14	Brazil	2005	8. Calçoene. Calçoene	2.43333	-51.4	Capture	Reported
14	Brazil	2005	9. Porto Grande. Amapari	0.583333	-52.3167	Capture	Reported
14	Brazil	2005	10. Jundiá village. Lower Negro	-0.0833333	-60.6833	Capture	Reported
14	Brazil	2005	11. Waimiri-Atroari Indigenous Land. Lower Negro	-0.8	-60.5333	Capture	Reported
14	Brazil	2005	12. Canoas stream. Lower Negro	-1.81667	-60.1833	Capture	Reported
14	Brazil	2005	13. Presidente Figueiredo. Urubu	-2.11667	-59.9333	Capture	Reported
14	Brazil	2005	14. Balbina District. Uatuma	-1.93333	-59.4167	Capture	Reported
14	Brazil	2005	15. UFAM Experimental Farm. Lower Negro	-2.65	-60.05	Capture	Reported
14	Brazil	2005	16. Manaus. Lower Negro	-3.1	-59.95	Capture	Reported
14	Brazil	2005	17. Mãe Cué Community. Trombetas	-1.45	-56.7333	Capture	Reported
14	Brazil	2005	18. Vitória do Xingu. Xingu	-3.06667	-51.7667	Capture	Reported
14	Brazil	2005	19. Altamira. Xingu	-3.2	-52.2	Capture	Reported
14	Brazil	2005	20. Iriri river. Xingu	-3.85	-52.85	Capture	Reported
14	Brazil	2005	21. São Pedro da Água Branca. Tocantins	-5.1	-48.3333	Capture	Reported
14	Brazil	2005	22. Novo Progresso. Jamanxim	-7.05	-55.45	Capture	Reported
14	Brazil	2005	23. Cachoeira da Serra. Iriri	-8.6	-55.0167	Capture	Reported
14	Brazil	2005	24. Campos Novos dos Parecis. Juruena	-12.7833	-57.7	Capture	Reported
14	Brazil	2005	25. São José do Rio Claro. Juruena	-13.5167	-56.6167	Capture	Reported
14	Brazil	2005	26. Japurá river. Japurá	-1.83333	-69.0333	Capture	Reported
14	Peru	2005	27. Pacaya-Samiria National Reserve. Ucayali	-5.21667	-74.5667	Capture	Reported
14	Peru	2005	28. Pucallpa. Ucayali	-8.38333	-74.5333	Capture	Reported
14	Peru	2005	29. Puerto Maldonado. Tambopata	-12.5833	-69.1667	Capture	Reported
14	Brazil	2005	30. Beruri. Lower Purus	-4.28333	-61.6667	Capture	Reported
14	Brazil	2005	31. Canutama. Middle Purus	-6.23333	-64.45	Capture	Reported
14	Brazil	2005	32. Manicoré. Aripuanã	-5.86667	-61.25	Capture	Reported
14	Brazil	2005	33. Aripuanã river. Aripuanã	-7.23333	-60.65	Capture	Reported
14	Brazil	2005	34. Humaitá. Madeira	-7.55	-63.2667	Capture	Reported
14	Brazil	2005	35. Porto Velho. Madeira	-8.8	-63.95	Capture	Reported
14	Brazil	2005	36. Madeira between rapids. Madeira	-9.11667	-64.5333	Capture	Reported
14	Brazil	2005	37. Jaci-Paraná river. Madeira	-9.28333	-64.3833	Capture	Reported
14	Bolivia	2005	38. Fortaleza do Abunã. Upper Madeira	-9.75	-65.5	Capture	Reported
14	Bolivia	2005	39. Nova Mamoré. Upper Madeira	-10.7	-65.4	Capture	Reported
14	Brazil	2005	40. Guajará-mirim. Upper Madeira	-10.8167	-65.3	Capture	Reported
14	Brazil	2005	41. São Miguel do Guaporé. Upper Madeira	-11.7167	-62.8	Capture	Reported
14	Brazil	2005	42. Cacoal. Upper Madeira	-11.4833	-61.4333	Capture	Reported
15	Brazil	2005	Small forest lake near Municipality of Curionopolis	-6.43389	-49.7164	Sighting	Reported
17	Venezuela	2013	3.3 km lineales de la ribera izquierda del Rio Erebato, tributario del Caño Washasdi	5.50473	-64.7118	Nest	Reported
17	Venezuela	2013	Rio Erebato y tributarios Caños Madijisi, Washadi, Wakalama y Sisipo	5.06072	-64.7517	Nest	Orthorectified
17	Venezuela	2013	Rio Erebato y tributarios Caños Madijisi, Washadi, Wakalama y Sisipo	5.40146	-64.6708	Nest	Orthorectified
17	Venezuela	2013	Rio Erebato y tributarios Caños Madijisi, Washadi, Wakalama y Sisipo	5.46133	-64.7238	Nest	Orthorectified
17	Venezuela	2013	Rio Erebato y tributarios Caños Madijisi, Washadi, Wakalama y Sisipo	5.56174	-64.9213	Nest	Orthorectified
18	Venezuela	2012	Rio Madajano, Seccion 1. Initial transect point	5.10229	-64.4853	Counting transect	Orthorectified
18	Venezuela	2012	Rio Madajano, Seccion 1. Transect point	5.10802	-64.482	Counting transect	Orthorectified
18	Venezuela	2012	Rio Madajano, Seccion 1. Transect point	5.11209	-64.4787	Counting transect	Orthorectified
18	Venezuela	2012	Rio Madajano, Seccion 1. Transect point	5.11887	-64.4786	Counting transect	Orthorectified
18	Venezuela	2012	Rio Madajano, Seccion 1. Transect point	5.12219	-64.4823	Counting transect	Orthorectified
18	Venezuela	2012	Rio Madajano, Seccion 1. Transect point	5.12777	-64.4859	Counting transect	Orthorectified
18	Venezuela	2012	Rio Madajano, Seccion 1. Transect point	5.13662	-64.4859	Counting transect	Orthorectified
18	Venezuela	2012	Rio Madajano, Seccion 1. Transect point	5.14198	-64.4883	Counting transect	Orthorectified
18	Venezuela	2012	Rio Madajano, Seccion 1. Transect point	5.14712	-64.4905	Counting transect	Orthorectified
18	Venezuela	2012	Rio Madajano. Seccion 1. Final transect point	5.15244	-64.4937	Counting transect	Orthorectified
18	Venezuela	2013	Rio Madajano, Seccion 1. Initial transect point	5.10229	-64.4853	Counting transect	Orthorectified
18	Venezuela	2013	Rio Madajano, Seccion 1. Transect point	5.10802	-64.482	Counting transect	Orthorectified
18	Venezuela	2013	Rio Madajano, Seccion 1. Transect point	5.11209	-64.4787	Counting transect	Orthorectified
18	Venezuela	2013	Rio Madajano, Seccion 1. Transect point	5.11887	-64.4786	Counting transect	Orthorectified
18	Venezuela	2013	Rio Madajano, Seccion 1. Transect point	5.12219	-64.4823	Counting transect	Orthorectified
18	Venezuela	2013	Rio Madajano, Seccion 1. Transect point	5.12777	-64.4859	Counting transect	Orthorectified
18	Venezuela	2013	Rio Madajano, Seccion 1. Transect point	5.13662	-64.4859	Counting transect	Orthorectified
18	Venezuela	2013	Rio Madajano, Seccion 1. Transect point	5.14198	-64.4883	Counting transect	Orthorectified
18	Venezuela	2013	Rio Madajano, Seccion 1. Transect point	5.14712	-64.4905	Counting transect	Orthorectified
18	Venezuela	2013	Rio Madajano. Seccion 1. Final transect point	5.15244	-64.4937	Counting transect	Orthorectified
18	Venezuela	2012	Rio Madajano, Seccion 2. Initial transect point	5.15171	-64.4965	Counting transect	Orthorectified
18	Venezuela	2012	Rio Madajano, Seccion 2. Transect point	5.15323	-64.5008	Counting transect	Orthorectified
18	Venezuela	2012	Rio Madajano, Seccion 2. Transect point	5.1597	-64.5035	Counting transect	Orthorectified
18	Venezuela	2012	Rio Madajano, Seccion 2. Transect point	5.16437	-64.5068	Counting transect	Orthorectified
18	Venezuela	2012	Rio Madajano, Seccion 2. Transect point	5.16979	-64.5074	Counting transect	Orthorectified
18	Venezuela	2012	Rio Madajano, Seccion 2. Transect point	5.17522	-64.5105	Counting transect	Orthorectified
18	Venezuela	2012	Rio Madajano, Seccion 2. Transect point	5.1775	-64.5173	Counting transect	Orthorectified
18	Venezuela	2012	Rio Madajano, Seccion 2. Transect point	5.18635	-64.5178	Counting transect	Orthorectified
18	Venezuela	2012	Rio Madajano, Seccion 2. Transect point	5.19368	-64.521	Counting transect	Orthorectified
18	Venezuela	2012	Rio Madajano, Seccion 2. Final transect point	5.1972	-64.5237	Counting transect	Orthorectified
18	Venezuela	2013	Rio Madajano, Seccion 2. Initial transect point	5.15171	-64.4965	Counting transect	Orthorectified
18	Venezuela	2013	Rio Madajano, Seccion 2. Transect point	5.15323	-64.5008	Counting transect	Orthorectified
18	Venezuela	2013	Rio Madajano, Seccion 2. Transect point	5.1597	-64.5035	Counting transect	Orthorectified
18	Venezuela	2013	Rio Madajano, Seccion 2. Transect point	5.16437	-64.5068	Counting transect	Orthorectified
18	Venezuela	2013	Rio Madajano, Seccion 2. Transect point	5.16979	-64.5074	Counting transect	Orthorectified
18	Venezuela	2013	Rio Madajano, Seccion 2. Transect point	5.17522	-64.5105	Counting transect	Orthorectified
18	Venezuela	2013	Rio Madajano, Seccion 2. Transect point	5.1775	-64.5173	Counting transect	Orthorectified
18	Venezuela	2013	Rio Madajano, Seccion 2. Transect point	5.18635	-64.5178	Counting transect	Orthorectified
18	Venezuela	2013	Rio Madajano, Seccion 2. Transect point	5.19368	-64.521	Counting transect	Orthorectified
18	Venezuela	2013	Rio Madajano, Seccion 2. Final transect point	5.1972	-64.5237	Counting transect	Orthorectified
18	Venezuela	2012	Caño Ajuju. Initial transect point	5.13943	-64.4855	Counting transect	Orthorectified
18	Venezuela	2012	Caño Ajuju. Transect point	5.13086	-64.4772	Counting transect	Orthorectified
18	Venezuela	2012	Caño Ajuju. Transect point	5.13431	-64.4736	Counting transect	Orthorectified
18	Venezuela	2012	Caño Ajuju. Transect point	5.13515	-64.4689	Counting transect	Orthorectified
18	Venezuela	2012	Caño Ajuju. Transect point	5.13437	-64.4615	Counting transect	Orthorectified
18	Venezuela	2012	Caño Ajuju. Transect point	5.13062	-64.4576	Counting transect	Orthorectified
18	Venezuela	2012	Caño Ajuju. Transect point	5.12664	-64.4519	Counting transect	Orthorectified
18	Venezuela	2012	Caño Ajuju. Transect point	5.12248	-64.4484	Counting transect	Orthorectified
18	Venezuela	2012	Caño Ajuju. Transect point	5.11974	-64.4415	Counting transect	Orthorectified
18	Venezuela	2012	Caño Ajuju. Transect point	5.11859	-64.4356	Counting transect	Orthorectified
18	Venezuela	2012	Caño Ajuju. Transect point	5.12124	-64.4258	Counting transect	Orthorectified
18	Venezuela	2012	Caño Ajuju. Transect point	5.12142	-64.4211	Counting transect	Orthorectified
18	Venezuela	2012	Caño Ajuju. Transect point	5.11529	-64.414	Counting transect	Orthorectified
18	Venezuela	2012	Caño Ajuju. Transect point	5.11124	-64.4112	Counting transect	Orthorectified
18	Venezuela	2012	Caño Ajuju. Transect point	5.10779	-64.4162	Counting transect	Orthorectified
18	Venezuela	2012	Caño Ajuju. Transect point	5.10559	-64.4153	Counting transect	Orthorectified
18	Venezuela	2012	Caño Ajuju. Transect point	5.10214	-64.4108	Counting transect	Orthorectified
18	Venezuela	2012	Caño Ajuju. Final transect point	5.09554	-64.4097	Counting transect	Orthorectified
18	Venezuela	2013	Caño Ajuju. Initial transect point	5.13943	-64.4855	Counting transect	Orthorectified
18	Venezuela	2013	Caño Ajuju. Transect point	5.13086	-64.4772	Counting transect	Orthorectified
18	Venezuela	2013	Caño Ajuju. Transect point	5.13431	-64.4736	Counting transect	Orthorectified
18	Venezuela	2013	Caño Ajuju. Transect point	5.13515	-64.4689	Counting transect	Orthorectified
18	Venezuela	2013	Caño Ajuju. Transect point	5.13437	-64.4615	Counting transect	Orthorectified
18	Venezuela	2013	Caño Ajuju. Transect point	5.13062	-64.4576	Counting transect	Orthorectified
18	Venezuela	2013	Caño Ajuju. Transect point	5.12664	-64.4519	Counting transect	Orthorectified
18	Venezuela	2013	Caño Ajuju. Transect point	5.12248	-64.4484	Counting transect	Orthorectified
18	Venezuela	2013	Caño Ajuju. Transect point	5.11974	-64.4415	Counting transect	Orthorectified
18	Venezuela	2013	Caño Ajuju. Transect point	5.11859	-64.4356	Counting transect	Orthorectified
18	Venezuela	2013	Caño Ajuju. Transect point	5.12124	-64.4258	Counting transect	Orthorectified
18	Venezuela	2013	Caño Ajuju. Transect point	5.12142	-64.4211	Counting transect	Orthorectified
18	Venezuela	2013	Caño Ajuju. Transect point	5.11529	-64.414	Counting transect	Orthorectified
18	Venezuela	2013	Caño Ajuju. Transect point	5.11124	-64.4112	Counting transect	Orthorectified
18	Venezuela	2013	Caño Ajuju. Transect point	5.10779	-64.4162	Counting transect	Orthorectified
18	Venezuela	2013	Caño Ajuju. Transect point	5.10559	-64.4153	Counting transect	Orthorectified
18	Venezuela	2013	Caño Ajuju. Transect point	5.10214	-64.4108	Counting transect	Orthorectified
18	Venezuela	2013	Caño Ajuju. Final transect point	5.09554	-64.4097	Counting transect	Orthorectified
18	Venezuela	2013	Caño Ajuju. Initial transect point	5.13943	-64.4855	Counting transect	Orthorectified
18	Venezuela	2013	Caño Ajuju. Transect point	5.13086	-64.4772	Counting transect	Orthorectified
18	Venezuela	2013	Caño Ajuju. Transect point	5.13431	-64.4736	Counting transect	Orthorectified
18	Venezuela	2013	Caño Ajuju. Transect point	5.13515	-64.4689	Counting transect	Orthorectified
18	Venezuela	2013	Caño Ajuju. Transect point	5.13437	-64.4615	Counting transect	Orthorectified
18	Venezuela	2013	Caño Ajuju. Transect point	5.13062	-64.4576	Counting transect	Orthorectified
18	Venezuela	2013	Caño Ajuju. Transect point	5.12664	-64.4519	Counting transect	Orthorectified
18	Venezuela	2013	Caño Ajuju. Transect point	5.12248	-64.4484	Counting transect	Orthorectified
18	Venezuela	2013	Caño Ajuju. Transect point	5.11974	-64.4415	Counting transect	Orthorectified
18	Venezuela	2013	Caño Ajuju. Transect point	5.11859	-64.4356	Counting transect	Orthorectified
18	Venezuela	2013	Caño Ajuju. Transect point	5.12124	-64.4258	Counting transect	Orthorectified
18	Venezuela	2013	Caño Ajuju. Transect point	5.12142	-64.4211	Counting transect	Orthorectified
18	Venezuela	2013	Caño Ajuju. Transect point	5.11529	-64.414	Counting transect	Orthorectified
18	Venezuela	2013	Caño Ajuju. Transect point	5.11124	-64.4112	Counting transect	Orthorectified
18	Venezuela	2013	Caño Ajuju. Transect point	5.10779	-64.4162	Counting transect	Orthorectified
18	Venezuela	2013	Caño Ajuju. Transect point	5.10559	-64.4153	Counting transect	Orthorectified
18	Venezuela	2013	Caño Ajuju. Transect point	5.10214	-64.4108	Counting transect	Orthorectified
18	Venezuela	2013	Caño Ajuju. Final transect point	5.09554	-64.4097	Counting transect	Orthorectified
18	Venezuela	2014	Caño Ajuju	5.09381	-64.3969	Sighting	Orthorectified
18	Venezuela	2014	Caño Ajuju	5.09602	-64.4023	Sighting	Orthorectified
18	Venezuela	2014	Caño Ajuju	5.09375	-64.4046	Sighting	Orthorectified
18	Venezuela	2014	Caño Ajuju	5.1097	-64.412	Sighting	Orthorectified
18	Venezuela	2014	Caño Ajuju	5.11339	-64.4102	Sighting	Orthorectified
18	Venezuela	2014	Caño Ajuju	5.11356	-64.409	Sighting	Orthorectified
18	Venezuela	2014	Caño Ajuju	5.11939	-64.4177	Sighting	Orthorectified
18	Venezuela	2014	Caño Ajuju	5.12118	-64.4196	Sighting	Orthorectified
18	Venezuela	2014	Caño Ajuju	5.12183	-64.4233	Sighting	Orthorectified
18	Venezuela	2014	Caño Ajuju	5.12213	-64.4242	Sighting	Orthorectified
18	Venezuela	2014	Caño Ajuju	5.121	-64.427	Sighting	Orthorectified
18	Venezuela	2014	Caño Ajuju	5.12159	-64.4278	Sighting	Orthorectified
18	Venezuela	2014	Caño Ajuju	5.121	-64.4287	Sighting	Orthorectified
18	Venezuela	2014	Caño Ajuju	5.12035	-64.4322	Sighting	Orthorectified
18	Venezuela	2014	Caño Ajuju	5.11987	-64.4344	Sighting	Orthorectified
18	Venezuela	2014	Caño Ajuju	5.1163	-64.442	Sighting	Orthorectified
18	Venezuela	2014	Caño Ajuju	5.12063	-64.4433	Sighting	Orthorectified
18	Venezuela	2014	Caño Ajuju	5.12146	-64.4433	Sighting	Orthorectified
18	Venezuela	2014	Caño Ajuju	5.12122	-64.4452	Sighting	Orthorectified
18	Venezuela	2014	Caño Ajuju	5.12313	-64.4472	Sighting	Orthorectified
18	Venezuela	2014	Caño Ajuju	5.12539	-64.449	Sighting	Orthorectified
18	Venezuela	2014	Caño Ajuju	5.12533	-64.4497	Sighting	Orthorectified
18	Venezuela	2014	Caño Ajuju	5.12497	-64.4504	Sighting	Orthorectified
18	Venezuela	2014	Caño Ajuju	5.12604	-64.4523	Sighting	Orthorectified
18	Venezuela	2014	Caño Ajuju	5.1294	-64.4558	Sighting	Orthorectified
18	Venezuela	2014	Caño Ajuju	5.13007	-64.4563	Sighting	Orthorectified
18	Venezuela	2014	Caño Ajuju	5.13073	-64.4566	Sighting	Orthorectified
18	Venezuela	2014	Caño Ajuju	5.13083	-64.4589	Sighting	Orthorectified
18	Venezuela	2014	Caño Ajuju	5.1324	-64.459	Sighting	Orthorectified
18	Venezuela	2014	Caño Ajuju	5.13326	-64.4589	Sighting	Orthorectified
18	Venezuela	2014	Caño Ajuju	5.13297	-64.4607	Sighting	Orthorectified
18	Venezuela	2014	Caño Ajuju	5.13335	-64.4614	Sighting	Orthorectified
18	Venezuela	2014	Caño Ajuju	5.13302	-64.4635	Sighting	Orthorectified
18	Venezuela	2014	Caño Ajuju	5.13316	-64.4661	Sighting	Orthorectified
18	Venezuela	2014	Caño Ajuju	5.13483	-64.4676	Sighting	Orthorectified
18	Venezuela	2014	Caño Ajuju	5.13378	-64.4703	Sighting	Orthorectified
18	Venezuela	2014	Caño Ajuju	5.13416	-64.4697	Sighting	Orthorectified
18	Venezuela	2014	Caño Ajuju	5.13459	-64.4704	Sighting	Orthorectified
18	Venezuela	2014	Caño Ajuju	5.13559	-64.4714	Sighting	Orthorectified
18	Venezuela	2014	Caño Ajuju	5.13487	-64.4724	Sighting	Orthorectified
18	Venezuela	2014	Caño Ajuju	5.13431	-64.4736	Sighting	Orthorectified
18	Venezuela	2014	Caño Ajuju	5.13378	-64.4747	Sighting	Orthorectified
18	Venezuela	2014	Caño Ajuju	5.13192	-64.4747	Sighting	Orthorectified
18	Venezuela	2014	Caño Ajuju	5.13145	-64.4755	Sighting	Orthorectified
18	Venezuela	2014	Caño Ajuju	5.13097	-64.4763	Sighting	Orthorectified
18	Venezuela	2014	Caño Ajuju	5.12993	-64.4782	Sighting	Orthorectified
18	Venezuela	2014	Caño Ajuju	5.13064	-64.4792	Sighting	Orthorectified
18	Venezuela	2014	Caño Ajuju	5.13345	-64.4809	Sighting	Orthorectified
18	Venezuela	2014	Caño Ajuju	5.13597	-64.4812	Sighting	Orthorectified
18	Venezuela	2014	Cano Ajuju	5.13873	-64.4839	Sighting	Orthorectified
18	Venezuela	2014	Rio Madajano	5.19246	-64.5215	Sighting	Orthorectified
18	Venezuela	2014	Rio Madajano	5.15558	-64.5019	Sighting	Orthorectified
18	Venezuela	2014	Rio Madajano	5.14928	-64.4914	Sighting	Orthorectified
18	Venezuela	2014	Rio Madajano	5.14838	-64.4908	Sighting	Orthorectified
18	Venezuela	2014	Rio Madajano	5.146	-64.4902	Sighting	Orthorectified
18	Venezuela	2014	Rio Madajano	5.14724	-64.4901	Sighting	Orthorectified
18	Venezuela	2014	Rio Madajano	5.14142	-64.4874	Sighting	Orthorectified
18	Venezuela	2014	Rio Madajano	5.12514	-64.4853	Sighting	Orthorectified
18	Venezuela	2014	Rio Madajano	5.1239	-64.4851	Sighting	Orthorectified
18	Venezuela	2014	Rio Madajano	5.11895	-64.477	Sighting	Orthorectified
18	Venezuela	2014	Rio Madajano	5.11586	-64.4778	Sighting	Orthorectified
18	Venezuela	2014	Rio Madajano	5.11372	-64.4778	Sighting	Orthorectified
18	Venezuela	2014	Rio Madajano	5.11077	-64.4797	Sighting	Orthorectified
18	Venezuela	2014	Rio Madajano	5.10766	-64.4823	Sighting	Orthorectified
18	Venezuela	2014	Sector Alto Erebato	5.10771	-64.8357	Sighting	Orthorectified
18	Venezuela	2014	Sector Alto Erebato	5.10656	-64.8369	Sighting	Orthorectified
18	Venezuela	2014	Sector Alto Erebato	5.10523	-64.839	Sighting	Orthorectified
18	Venezuela	2014	Sector Alto Erebato	5.06959	-64.7728	Sighting	Orthorectified
18	Venezuela	2014	Sector Alto Erebato	5.07461	-64.787	Sighting	Orthorectified
18	Venezuela	2014	Sector Alto Erebato	5.06259	-64.7866	Sighting	Orthorectified
18	Venezuela	2014	Sector Alto Erebato	5.00166	-64.7945	Sighting	Orthorectified
18	Venezuela	2014	Sector Alto Erebato	5.00744	-64.8317	Sighting	Orthorectified
18	Venezuela	2014	Sector Alto Erebato	4.92414	-64.7851	Sighting	Orthorectified
18	Venezuela	2014	Sector Alto Erebato	4.92534	-64.7829	Sighting	Orthorectified
18	Venezuela	2014	Sector Alto Erebato	4.92739	-64.779	Sighting	Orthorectified
18	Venezuela	2014	Sector Alto Erebato	4.91369	-64.7754	Sighting	Orthorectified
18	Venezuela	2014	Sector Erebato Medio	5.41828	-64.6905	Sighting	Orthorectified
18	Venezuela	2014	Sector Erebato Medio	5.40507	-64.6858	Sighting	Orthorectified
18	Venezuela	2014	Sector Erebato Medio	5.39044	-64.6781	Sighting	Orthorectified
18	Venezuela	2014	Sector Erebato Medio	5.34251	-64.649	Sighting	Orthorectified
18	Venezuela	2014	Sector Erebato Medio	5.33662	-64.6488	Sighting	Orthorectified
18	Venezuela	2014	Sector Erebato Medio	5.33555	-64.6491	Sighting	Orthorectified
[truncated: 591 more rows]

## Sheet: Pt_386_occurrences_rarefied
Species	Latitude	Longitude
[truncated: 386 more rows]

[truncated: 1 more sheets: Pt_942_abundance_records]
