# Supplementary material for: Assessing abundance–suitability models to prioritize conservation areas for the dwarf caimans in South America
Source: Ecol Evol. 2024 Aug 29;14(9):e70235. doi: 10.1002/ece3.70235 (PMC11362219; doi:10.1002/ece3.70235)
Supplement: Supplementary file 3 — Appendix S3. [file ECE3-14-e70235-s001.R]

# GENERAL NOTES
#
# - We used this script to develop SDM and SAM for Paleosuchus palpebrosus.
# - This models will include the Predictor Set 13 (MODEL S13).
# - MODEL S13 includes all predictors types: Temperature (11 variants)
#                                            Precipitation (8 variants)
#                                            Water	(3 variants)
#                                            Human Impact (3 variants)
#                                            Topographic (7 variants)
#                                            DHI (15 variants)
#                                            Soil Temperature (22 variants)
# - For this specific model (MODEL S13) we calculated the correlation of predictors within each predictor type independently and used
#   the uncorrelated predictors for modeling: Temperature (5 variants)
#                                             Precipitation (3 variants)
#                                             Water	(2 variants)
#                                             Human Impact (2 variants)
#                                             Topographic (4 variants)
#                                             DHI (4 variants)
#                                             Soil Temperature (5 variants).
# The following code was used in all the remaining models (MODELS S1 - S12)

######################################################################################################################################
# Load packages
######################################################################################################################################
library(dismo); library(plyr); library(dplyr); library(rlang); library(tidyr); library(mapview); library(usdm); library(rgbif)
library(scrubr); library(sdm); library(terra); library(raster); library(rgdal); library(maptools); library(corrplot)
library(mecofun); library(biomod2); library(ecospat); library(ggplot2); library(wesanderson); library(RColorBrewer); library(sp)
library(gstat); library(viridis); library(RColorBrewer); library(mgcv); library(gratia); library(ggpubr); library(MASS)
library(wesanderson); library(effects); library(tornado); library(caret); library(PresenceAbsence); library(AUC); library(jtools)
library(car); library(boot); library(Metrics); library(ggstatsplot); library(ggside); library(sf); library(mosaic);library(robustbase)
library(ggExtra); library(rcompanion); library(ggh4x); library(ggplot2); library(patchwork); library(gridExtra); library(tidyverse)
library(climateStability); library(ggpmisc); library(readxl); library(ggplot2); library(ggpubr); library(dplyr); library(scales)

######################################################################################################################################
# Import 69 ecological predictors (.tif format) to make a visualization of them 
######################################################################################################################################
files_Pp_69_pred <- list.files("D:/Paper/Pp/Var_1_all_69", pattern = "tif$", full.names = TRUE) # Load predictors (.tif) format
files_Pp_69_pred # List of predictors
Pp_69_pred_ras <- raster::stack(files_Pp_69_pred) # Stack predictors
class(Pp_69_pred_ras) # Check class of predictors. Should be a "RasterStack"
names(Pp_69_pred_ras) # Check the names of predictors
Pp_69_pred_ras[[1]] # Check details on predictor 1 (Temperature)
plot(Pp_69_pred_ras[[1]]) # Plot predictor
Pp_69_pred_ras[[12]] # Check details on predictor 12 (Precipitation)
plot(Pp_69_pred_ras[[12]]) # Plot predictor

######################################################################################################################################
# Convert the RasterStack into a SpatRaster for analysis
######################################################################################################################################
Pp_69_pred_spat <- terra::rast(Pp_69_pred_ras) # Change the class to "SpatRaster"
class(Pp_69_pred_spat) # Check the class

######################################################################################################################################
# DOWNLOAD OCCURRENCE RECORDS FROM GBIF AND CLEANING
######################################################################################################################################
gbif("Paleosuchus", "palpebrosus", download = F) # Check the points available in GBIF
Pp <- gbif("Paleosuchus", "palpebrosus", download = T) # Download available points
class(Pp) # Check the class of the "Pp" object
dim(Pp) # Check the dimension of the the "Pp" object
table(Pp$basisOfRecord) # Check the type of data available for the occurrences
Pp_filter <- Pp %>% filter(basisOfRecord %in% c("HUMAN_OBSERVATION", "LIVING_SPECIMEN", "PRESERVED_SPECIMEN",
                                                "MATERIAL_SAMPLE")) # Select data
Pp_gbif <- Pp_filter %>% select(country, adm1, cloc,references, year, eventDate, identifiedBy, recordedBy, locality, lat, lon,
                                acceptedScientificName, basisOfRecord, coordinateUncertaintyInMeters, individualCount,
                                datasetKey) # Select the columns of interest
head(Pp_gbif) # Check the "Pp_gbif" object
nrow(Pp_gbif) # Checking the number of records
unique(Pp_gbif[c("year")]) # Check the unique "year" values
# Delete "NA" records for "year" and "lat" (columns 5 and 10)
Pp_gbif_1 <- Pp_gbif [complete.cases(Pp_gbif[ , c(5,10)]),]
Pp_gbif_2 <- filter(Pp_gbif_1, year > 1978) # Keep records after 1978
# Keep records with uncertainity less than 10000m
Pp_gbif_3 <- filter(Pp_gbif_2, coordinateUncertaintyInMeters < 10000)
unique(Pp_gbif_3[c("country")]) # Check the unique values of "country"
# Delete countries where species does not inhabit
Pp_gbif_4 <- Pp_gbif_3[!(Pp_gbif_3$country=="United States"),]
# Delete occurrences which coordinates are impossible
Pp_gbif_5 <- dframe(Pp_gbif_4) %>% coord_impossible()
# Delete occurrences which coordinates are unlikely
Pp_gbif_6 <- dframe(Pp_gbif_5) %>% coord_unlikely()
duplicated(Pp_gbif_6) # Identify duplicated records
Pp_gbif_final <- unique(Pp_gbif_6) # Remove duplicate elements

######################################################################################################################################
# Visualize data in interactive map
######################################################################################################################################
Pp_gbif_final_sp <- Pp_gbif_final %>% select(lon, lat) # Select "lat" & "lon" columns
head(Pp_gbif_final_sp) # Check the first rows of the dataframe
names(Pp_gbif_final_sp)[1] <- "lon" # Assign the name "lon"
names(Pp_gbif_final_sp)[2] <- "lat" # Assign the name "lat"
Pp_gbif_final_sp$species <- 1 # Insert a column "Species" with values "1"
class(Pp_gbif_final_sp) # Check class of "Pp_gbif_final_sp" object (DataFrame)
coordinates(Pp_gbif_final_sp) <- c("lon", "lat") # Convert dataframe in spatial points
class(Pp_gbif_final_sp) # Check class (SpatialPointsDataFrame)
proj4string(Pp_gbif_final_sp) <- projection(raster()) # Add projection to points
mapview(Pp_gbif_final_sp) # View the points interactively in map
write.csv(Pp_gbif_final, "Pp_gbif.csv") # Export as a .csv file
Pp_report <- table(Pp_gbif_final$datasetKey) # Register for GBIF citation
write.csv(Pp_report, "Pp_GBIF_credits.csv") # Export .csv for citation

######################################################################################################################################
# VISUALIZE OCCURRENCE RECORDS FROM GBIF, CSG, AND LITERATURE
######################################################################################################################################
Pp_1_orig_gbif_csg <- read.csv("D:/Paper/Pp/Tables/Pp_1_orig_gbif_csg.csv")
head(Pp_1_orig_gbif_csg)
names(Pp_1_orig_gbif_csg)
Pp_1_orig_gbif_csg_xy <- Pp_1_orig_gbif_csg %>% dplyr::select(longitude, latitude)
head(Pp_1_orig_gbif_csg_xy)
names(Pp_1_orig_gbif_csg_xy)[1] <- "lon" # Assign name "lon" to column "longitude"
names(Pp_1_orig_gbif_csg_xy)[2] <- "lat" # Assign name "lat" to column "latitude"
head(Pp_1_orig_gbif_csg_xy)
class(Pp_1_orig_gbif_csg_xy) # Check the class of the object (Should be data.frame)
Pp_1_orig_gbif_csg_xy$species <- 1 # Insert a column "Species" with values "1"
head(Pp_1_orig_gbif_csg_xy)
coordinates(Pp_1_orig_gbif_csg_xy) <- c("lon", "lat") # Convert into spatial points
class(Pp_1_orig_gbif_csg_xy) # Check the class (SpatialPointsDataFrame)
plot(Pp_1_orig_gbif_csg_xy) # Visualize points
proj4string(Pp_1_orig_gbif_csg_xy) <- projection(raster()) # Add projection to points
mapview(Pp_1_orig_gbif_csg_xy) # View the points interactively in map
write.csv(Pp_orig_gbif_csg, "D:/Paper/Pp/Tables/Pp_1_1697_all.csv") # Save as (.csv)

######################################################################################################################################
# IMPORT 405 RAREFIED OCCURRENCES FROM ORIGINAL 1697 OCCURRENCES
######################################################################################################################################
Pp_1_405_rar <- read.csv("D:/Paper/Pp/Tables/Pp_1_405_rar.csv")

######################################################################################################################################
# SELECTION OF 10000 RANDOM POINTS WITHIN STUDY AREA
######################################################################################################################################
Pp_69_pred_spat_bio_01 <- Pp_69_pred_spat[[1]] # Select one predictor from stack
plot(Pp_69_pred_spat_bio_01) # Plot predictor
names(Pp_1_405_rar) # Check the column names of 405 rarefied occurrences
points(Pp_1_405_rar[,3:2],pch='+',col='red') # plot occurrences in map
set.seed(1)
Pp_1_10000_pa <- dismo::randomPoints(raster(Pp_69_pred_spat_bio_01), 10000, p=Pp_1_405[,3:2]) # generate 10000 background points
head(Pp_1_10000_pa)
points(Pp_1_10000_pa, pch=19,cex=0.3) # Plot points
write.csv(Pp_1_10000_pa, "D:/Paper/Pp/Tables/Pp_1_10000_pa.csv") # Save .csv file

######################################################################################################################################
# WORKFLOW FOR JOINING PRESENCE (405) AND BACKGROUND/PSEUDO-ABSENCE (10000) 
######################################################################################################################################
Pp_1_405_rar <- read.csv("D:/Paper/Pp/Tables/Pp_1_405_rar.csv") # Load 405 occ.
head(Pp_1_405_rar)
Pp_1_10000_pa <- read.csv("D:/Paper/Pp/Tables/Pp_1_10000_pa.csv") # Load 10000 pts.
head(Pp_1_10000_pa)
data(wrld_simpl) # load the world map
plot(wrld_simpl) # plot the world map
plot(wrld_simpl, xlim=c(-124, -34), ylim=c(-55, 49)) # plot map within extension
points(Pp_1_405_rar$longitude, Pp_1_405_rar$latitude, col = "red", pch = 20)
points(Pp_1_10000_pa$x, Pp_1_10000_pa$y,  pch = 20, cex = 0.1)
Pp_1_405_rar_x_y <- Pp_1_405_rar[,c("longitude", "latitude")] # Extract long & lat 
Pp_1_405_rar_x_y <- data.frame(Pp_1_405_x_y, P_palpebrosus = 1) # Add column with "1" for presences
head(Pp_1_405_rar_x_y)
Pp_1_10000_pa_x_y <- Pp_1_10000_pa[,c("x", "y")] # Extract long & lat
names(Pp_1_10000_pa_x_y) <- c("longitude", "latitude") # Change the names of columns
Pp_1_10000_pa_x_y$P_palpebrosus <- 0 # Add column with "0" for pseudo-absences
head(Pp_1_10000_pa_x_y)
Pp_1_10405 <- rbind(Pp_1_405_rar_x_y, Pp_1_10000_pa_x_y) # Bind presence-pseudo-abs.
head(Pp_1_10405)
nrow(Pp_1_10405) # Should be 10405
summary(Pp_1_10405)
write.csv(Pp_1_10405, "D:/Paper/Pp/Tables/Pp_1_10405.csv") # Save .csv file

######################################################################################################################################
# IMPORT 1697 OCCURRENCES WITH ABUNDANCE VALUES
######################################################################################################################################
Pp_1_1697_all <- read.csv("D:/Paper/Pp/Tables/Pp_1_1697_all.csv") # Load .csv file
head(Pp_1_1697_all) # check if all columns are present
names(Pp_1_1697_all) # check the column names of the data frame 
nrow(Pp_1_1697_all) # Check the number of records
Pp_1_1697_all <- Pp_1_1697_all[!is.na(Pp_1_1697_all$Abundance..ind.km.),] # Drop NA
Pp_1_1697_all <- Pp_1_1697_all[!is.na(Pp_1_1697_all$TotalAnimals),] # Drop NA
Pp_1_1697_all <- Pp_1_1697_all[!is.na(Pp_1_1697_all$TransectDistance..km.),] # Drop NA
nrow(Pp_1_1697_all)
unique(Pp_1_1697_all$Type.of.Samples) # Find unique values for "Type of samples"
Pp_1_1697_all <- Pp_1_1697_all[!(Pp_1_1697_all$Type.of.Samples == "Capture"),] # Drop Captures
Pp_1_1697_all <- Pp_1_1697_all[!(Pp_1_1697_all$Type.of.Samples == "Sighting/Capture"),] # Drop Sightings and Capture data
nrow(Pp_1_1697_all)                                                
unique(Pp_1_1697_all$Type.of.Samples) # Find unique values for "Type of samples"
Pp_1_670_ab <- Pp_1_1697_all
nrow(Pp_1_670_ab) # check number of occurrences with abundance values(670 points)
write.csv(Pp_1_670_ab, "D:/Paper/Pp/Tables/Pp_1_670_ab.csv") # Export as a .csv file
Pp_1_670_ab_sel_col <- Pp_1_670_ab[,c(12,11,19,27,29)] # Select columns of interest
names(Pp_1_670_ab_sel_col)
names(Pp_1_670_ab_sel_col)[5] <- "Pp_abund" # change the abundance column name
names(Pp_1_670_ab_sel_col)[4] <- "Trans" # change the transect distance column name
names(Pp_1_670_ab_sel_col)[3] <- "Total" # change the Total animals column name
names(Pp_1_670_ab_sel_col)
write.csv(Pp_1_670_ab_sel_col, "D:/Paper/Pp/Tables/Pp_1_670.csv") # Export .csv file

######################################################################################################################################
# 13. MODEL COMPLEXITY  : Temperature (5); Precipitation (3); Water	(2); Human (2); Topographic (4); DHI (4); Soil Temperature (5)
#     DESCRIPTION       : We used 25 uncorrelated predictors that were selected independently within each predictor type. We performed
#                         a correlation test with the previously selected 25 predictors, that resulted in 22 uncorrelated predictors.
######################################################################################################################################
files_Pp_Var_13_25_pred <- list.files("D:/Paper/Pp/Var_13_25", pattern = "tif$", full.names = TRUE) # Import predictors (.tif)
files_Pp_Var_13_25_pred # List of predictors
Pp_Var_13_25_pred_ras <- raster::stack(files_Pp_Var_13_25_pred) # Stack predictors
class(Pp_Var_13_25_pred_ras) # Check class of predictors. Should be a "RasterStack"
names(Pp_Var_13_25_pred_ras) # Check the names of predictors
Pp_Var_13_25_pred_spat <- terra::rast(Pp_Var_13_25_pred_ras) # Change to "SpatRaster"
class(Pp_Var_13_25_pred_spat) # Should be "SpatRaster"
names(Pp_Var_13_25_pred_spat)

######################################################################################################################################
# TEST FOR CORRELATION USING 1000000 RANDOM POINTS FROM THE STUDY EXTENT
######################################################################################################################################
set.seed(123)
vifcor_Pp <- vifcor(Pp_Var_13_25_pred_ras, th=0.7, maxobservations = 1000000)
vifcor_Pp # After the analysis, 3 variables have collinearity problems.

######################################################################################################################################
# SUBSET 22 NON-CORRELATED PREDICTORS
######################################################################################################################################
Pp_Var_13_22_pred_spat <- subset(Pp_Var_13_25_pred_spat,
                                 c("bio_03", "bio_05", "bio_08", "bio_13", "bio_15", "bio_18", "dhi_evi_sea", "dhi_gpp_sea",
                                   "dhi_lai_min", "dhi_ndvi_min", "h_hii", "h_pd", "sa_bio_03", "sb_bio_02", "sb_bio_03","sb_bio_04",
                                   "sb_bio_09", "t_dem", "t_flow_acc", "t_tpi", "t_vrm", "w_recurr"))

######################################################################################################################################
# IMPORT 10405 POINTS (405 occurrences + 10000 pseudo-absences) TO EXTRACT THE VALUES OF THE 22 SELECTED PREDICTORS
######################################################################################################################################
Pp_1_10405 <- read.csv("D:/Paper/Pp/Tables/Pp_1_10405.csv", row.names = 1)
names(Pp_Var_13_22_pred_spat)
Pp_m13_10405_22_pred_xy <- terra::extract (x = Pp_Var_13_22_pred_spat, y = data.frame(Pp_1_10405[,c('longitude', 'latitude')]))
Pp_m13_10405_22_pred <- cbind(Pp_1_10405, Pp_m13_10405_22_pred_xy) # Merge 10405 & predictors
head(Pp_m13_10405_22_pred)
write.csv(Pp_m13_10405_22_pred, "D:/Paper/Pp/Tables/Pp_m13_10405_22_pred.csv")# Save .csv file

######################################################################################################################################
# IMPORT 670 POINTS WITH ABUNDANCE VALUES TO EXTRACT THE VALUES OF THE 22 SELECTED PREDICTORS
######################################################################################################################################
Pp_1_670 <- read.csv("D:/Paper/Pp/Tables/Pp_1_670.csv", row.names = 1)
names(Pp_Var_13_22_pred_spat)
Pp_m13_670_22_pred_xy <- terra::extract(x = Pp_Var_13_22_pred_spat, y = data.frame(Pp_1_670[,c('longitude', 'latitude')]))
Pp_m13_670_22_pred <- cbind(Pp_1_670, Pp_m13_670_22_pred_xy) # Merge 670 & predictors
head(Pp_m13_670_22_pred)
write.csv(Pp_m13_670_22_pred, "D:/Paper/Pp/Tables/Pp_m13_670_22_pred.csv")# Save .csv file

######################################################################################################################################
######################################################################################################################################
# GLM
######################################################################################################################################
######################################################################################################################################

######################################################################################################################################
######################################################################################################################################
#     Model       : 13.1
#     Algorithm   : GLM BINOMIAL (PRESENCE -ABSENCE)
#     Estimate    : Distribution model (Continuous and binary)
#     Predictors  : TEMP-PREC-WATER-HUMAN-TOPO-DHI-SOIL_T = 25 -> Selected 22
######################################################################################################################################
Pp_m13_BI_dis_10405_22_pred <- read.csv("D:/Paper/Pp/Tables/Pp_m13_10405_22_pred.csv", row.names = 1) # Load 10405
head(Pp_m13_BI_dis_10405_22_pred) # Check data
names(Pp_m13_BI_dis_10405_22_pred) # Check the predictors to be included in the model

######################################################################################################################################
# FIT GLM BINOMAL
######################################################################################################################################
Pp_m13_BI_dis <- glm(P_palpebrosus ~ bio_03 +	bio_05 + bio_08 + bio_13 + bio_15 + bio_18 + dhi_evi_sea + dhi_gpp_sea + dhi_lai_min +
                       dhi_ndvi_min + h_hii + h_pd + sa_bio_03 + sb_bio_02 + sb_bio_03 + sb_bio_04 + sb_bio_09 + t_dem + t_flow_acc +
                       t_tpi + t_vrm + w_recurr, family="binomial", data = Pp_m13_BI_dis_10405_22_pred)
summary(Pp_m13_BI_dis) # Inspect the model                     
AIC(Pp_m13_BI_dis) # Check the model AIC
expl_deviance(obs = Pp_m13_BI_dis_10405_22_pred$P_palpebrosus, pred = Pp_m13_BI_dis$fitted) # Check explained deviance

######################################################################################################################################
# SELECT THE COLUMN NAMES OF THE 22 PREDICTORS
######################################################################################################################################
Pp_m13_BI_dis_10405_22_pred_names <- names(Pp_m13_BI_dis_10405_22_pred[,c(5:26)]) # Extract the names of the predictors
Pp_m13_BI_dis_10405_22_pred_names # Check the names of the predictors
partial_response(Pp_m13_BI_dis, predictors = Pp_m13_BI_dis_10405_22_pred[,Pp_m13_BI_dis_10405_22_pred_names],
                 main='GLM', ylab='Occurrence probability') # Plot partial responses of the predictors

######################################################################################################################################
# EVALUATE MODEL WITH "crossvalSDM()" USING 5 k-folds (80% cal - 20% test)
######################################################################################################################################
set.seed(1234)
head(Pp_m13_BI_dis_10405_22_pred)
Pp_m13_BI_dis_10405_22_pred_names
Pp_m13_BI_dis_cv <- crossvalSDM(Pp_m13_BI_dis, kfold = 5, traindat = Pp_m13_BI_dis_10405_22_pred, colname_species = "P_palpebrosus",
                        colname_pred = Pp_m13_BI_dis_10405_22_pred_names)
plot(Pp_m13_BI_dis$fitted.values, Pp_m13_BI_dis_cv,
     xlab='Fitted values', ylab='Predicted values from CV') # Plot fitted values vs cross-validation data
abline(0,1,col='red',lwd=2)

######################################################################################################################################
# THRESHOLD-DEPENDENT EVALUATION
######################################################################################################################################
Pp_m13_BI_dis_thresh_dat <- data.frame(ID = seq_len(nrow(Pp_m13_BI_dis_10405_22_pred)),
                                       obs = Pp_m13_BI_dis_10405_22_pred$P_palpebrosus, pred = Pp_m13_BI_dis_cv)
# Find the optimal thresholds
Pp_m13_BI_dis_thresh_cv <- PresenceAbsence::optimal.thresholds(DATA= Pp_m13_BI_dis_thresh_dat)
Pp_m13_BI_dis_thresh_cv 

# Create a confusion matrix and use the threshold that maximizes TSS (row 3, col 2)
Pp_m13_BI_dis_cmx_maxSSS <- PresenceAbsence::cmx(DATA= Pp_m13_BI_dis_thresh_dat, threshold=Pp_m13_BI_dis_thresh_cv[3,2])
Pp_m13_BI_dis_cmx_maxSSS

# Proportion of correctly classified observations
PresenceAbsence::pcc(Pp_m13_BI_dis_cmx_maxSSS, st.dev=F)

# Sensitivity = true positive rate
PresenceAbsence::sensitivity(Pp_m13_BI_dis_cmx_maxSSS, st.dev=F)

# Specificity = true negative rate
PresenceAbsence::specificity(Pp_m13_BI_dis_cmx_maxSSS, st.dev=F)

# Kappa
PresenceAbsence::Kappa(Pp_m13_BI_dis_cmx_maxSSS, st.dev=F)

# True skill statistic
TSS(Pp_m13_BI_dis_cmx_maxSSS) # TSS > 0.5 is assumed to indicate good predictions

######################################################################################################################################
# THRESHOLD-INDEPENDENT EVALUATION
######################################################################################################################################
Pp_m13_BI_dis_roc_cv <- roc(Pp_m13_BI_dis_cv, as.factor(Pp_m13_BI_dis_10405_22_pred$P_palpebrosus))
plot(Pp_m13_BI_dis_roc_cv, col = "grey70", lwd = 2)

# Compute the AUC:
AUC::auc(Pp_m13_BI_dis_roc_cv)

# check different evaluation parameters
evalSDM(Pp_m13_BI_dis_10405_22_pred$P_palpebrosus, Pp_m13_BI_dis_cv)

######################################################################################################################################
# MAKE PREDICTIONS
######################################################################################################################################
Pp_m13_BI_dis_raster_df <- data.frame(crds(Pp_Var_13_22_pred_spat), as.points(Pp_Var_13_22_pred_spat)) # Convert raster to dataframe

######################################################################################################################################
# MAKE FINAL PREDICTION MAPS
######################################################################################################################################
Pp_m13_BI_dis_raster_df$pred_Pp_m13_BI_dis_con <- predict(Pp_m13_BI_dis, newdata= Pp_m13_BI_dis_raster_df, type="response")
head(Pp_m13_BI_dis_raster_df) # Check that there is one column with predicted values
Pp_m13_BI_dis_con <- terra::rast(Pp_m13_BI_dis_raster_df[,c('x','y','pred_Pp_m13_BI_dis_con')],
                                 type='xyz', crs=crs(Pp_Var_13_22_pred_spat)) # Create raster of predictions
plot(Pp_m13_BI_dis_con, axes=F, main='Habitat suitability - P. palpebrosus') # Plot map
writeRaster(Pp_m13_BI_dis_con, filename = "D:/Paper/Pp/Results/m13/GLM/Pp_m13_BI_dis_con.tif") # Save raster file as .tif

######################################################################################################################################
# MAKE BINARY PREDICTIONS MAP. WE WILL USE THE THRESHOLD TO MAXIMIZE TSS
######################################################################################################################################
Pp_m13_BI_dis_raster_df$pred_Pp_m13_BI_dis_bin <-
                        ifelse(Pp_m13_BI_dis_raster_df$pred_Pp_m13_BI_dis_con >= Pp_m13_BI_dis_thresh_cv[3,2],1,0)
head(Pp_m13_BI_dis_raster_df) # Check There is one column with predicted values (1 & 0)
Pp_m13_BI_dis_bin <- terra::rast(Pp_m13_BI_dis_raster_df[,c('x','y','pred_Pp_m13_BI_dis_bin')],
                                 type='xyz', crs=crs(Pp_Var_13_22_pred_spat)) # Create raster layer
plot(Pp_m13_BI_dis_bin, axes=F, main='Presence/Absence - P. palpebrosus') # Plot raster
writeRaster(Pp_m13_BI_dis_bin, filename = "D:/Paper/Pp/Results/m13/GLM/Pp_m13_BI_dis_bin.tif") # Save raster

######################################################################################################################################
# IMPORTS 22 UNCORRELATED PREDICTORS INSIDE THE REGION CLASSIFIED AS PRESENCE
######################################################################################################################################
Var_13_25_22_sel_pres_GLM <- list.files("D:/Paper/Pp/Var_13_25_22_sel_pres_GLM", pattern = "tif$", full.names = TRUE) # Import pred.
Var_13_25_22_sel_pres_GLM # List of predictors
Pp_Var_13_22_pred_spat_pres_GLM <- terra::rast(Var_13_25_22_sel_pres_GLM) # Stack predictors
class(Pp_Var_13_22_pred_spat_pres_GLM) # Check class of predictors. Should be a "spatRaster"
names(Pp_Var_13_22_pred_spat_pres_GLM) # Check the names of predictors


######################################################################################################################################
######################################################################################################################################
# 13.  Model      : 13.2
#     Algorithm   : GLM - Poisson
#     Estimate    : Abundance model
#     Predictors  : Model_13 25 initial predictors -> Selected 22 uncorrelated
######################################################################################################################################

######################################################################################################################################
# LOAD 670 OCCURRENCES WITH 22 PREDICTOR VALUES 
######################################################################################################################################
Pp_m13_PO_abu_670_22_pred <- read.csv("E:/Paper/Pp/Tables/Pp_m13_670_22_pred.csv", row.names = 1)
head(Pp_m13_PO_abu_670_22_pred)
names(Pp_m13_PO_abu_670_22_pred) # Check the predictors to be included in the model
nrow(Pp_m13_PO_abu_670_22_pred) # Check the number of samples
min(Pp_m13_PO_abu_670_22_pred$Trans) # check min value
max(Pp_m13_PO_abu_670_22_pred$Trans) # Check max value
Pp_m13_PO_abu_670_22_pred$Trans_1 <- ceiling(Pp_m13_PO_abu_670_22_pred$Trans) # Convert offset "Trans" (transect distance) to integer 
min(Pp_m13_PO_abu_670_22_pred$Trans_1) # Check minimum value
max(Pp_m13_PO_abu_670_22_pred$Trans_1) # Check maximum value
nrow(Pp_m13_PO_abu_670_22_pred) # Check the number of samples

######################################################################################################################################
# FIT THE GLM POISSON MODEL FOR ABUNDANCE WITH 22 PREDICTORS
######################################################################################################################################
names(Pp_m13_PO_abu_670_22_pred)
Pp_m13_PO_abu <- glm(Total ~ bio_03 + bio_05 + bio_08 + bio_13 + bio_15 + bio_18 + dhi_evi_sea + dhi_gpp_sea + dhi_lai_min +
                       dhi_ndvi_min + h_hii + h_pd + sa_bio_03 + sb_bio_02 + sb_bio_03 + sb_bio_04 + sb_bio_09 + t_dem + t_flow_acc +
                       t_tpi + t_vrm + w_recurr + offset(log(Trans_1)), family=poisson(link = "log"), data=Pp_m13_PO_abu_670_22_pred)
summary(Pp_m13_PO_abu) # View model characteristics
AIC(Pp_m13_PO_abu) # Check the AIC of model
Pp_m13_PO_abu_expdev <- 100*((Pp_m13_PO_abu$null.deviance-Pp_m13_PO_abu$deviance)/Pp_m13_PO_abu$null.deviance) # Get model exp. dev.
Pp_m13_PO_abu_expdev # Check the explained deviance of the model
coef(Pp_m13_PO_abu) # check the model coefficients

######################################################################################################################################
# CREATE A BOOTSTRAP FUNCTION AND RUN 1000 ITERATIONS TO OBTAIN PREDICTORS' COEFFICIENT
######################################################################################################################################
boot_reg <- function(data,idx) {
  Pp_m13_PO_abu <- glm(Total ~ bio_03 + bio_05 + bio_08 + bio_13 + bio_15 + bio_18 + dhi_evi_sea + dhi_gpp_sea + dhi_lai_min +
                         dhi_ndvi_min + h_hii + h_pd + sa_bio_03 + sb_bio_02 + sb_bio_03 + sb_bio_04 + sb_bio_09 + t_dem +
                         t_flow_acc + t_tpi + t_vrm + w_recurr + offset(log(Trans_1)), family = poisson(link = "log"),
                       data = Pp_m13_PO_abu_670_22_pred[idx,])
  coef(Pp_m13_PO_abu)
}
set.seed(234)
Pp_m13_PO_abu_bootstrap <- boot::boot(Pp_m13_PO_abu_670_22_pred, boot_reg, 1000) # Run 1000 Bootstrapping iterations
Pp_m13_PO_abu_bootstrap
head(Pp_m13_PO_abu_bootstrap)

# Make a density plot of the sampling distribution of the slope of index 2 (bio_03) 
ggplot(data.frame(x = Pp_m13_PO_abu_bootstrap$t[,2]), aes(x)) +
  geom_density()

# We can check all the values for each of the predictors and each one of the 1000 Bootstrap iterations (object "t")
head(Pp_m13_PO_abu_bootstrap$t)

# We can check if there are any NA values in the matrix
any(is.na(Pp_m13_PO_abu_bootstrap$t)) # If TRUE, then:
which(is.na(Pp_m13_PO_abu_bootstrap$t), arr.ind=TRUE) # Check the specific location of the NA values

######################################################################################################################################
# CHANGE THE COEFFICIENTS FROM THE ORIGINAL DATA (Pp_m13_PO_abu) WITH THE COEFFICIENTS OBTAINED FROM THE BOOTSTRAPPING
######################################################################################################################################
Pp_m13_PO_abu # Check the original GLM model
coef(Pp_m13_PO_abu) # Check the original coefficients of the GLM model
Pp_m13_PO_abu_b <- Pp_m13_PO_abu # Create a new model based on the original model, where coefficient values will be replaced
Pp_m13_PO_abu_b 

Pp_m13_PO_abu_b$coefficients[1] <- mean(Pp_m13_PO_abu_bootstrap$t[,1]) # Replace the intercept value
Pp_m13_PO_abu_b$coefficients[2] <- mean(Pp_m13_PO_abu_bootstrap$t[,2]) # Replace the coefficient of the first predictor
Pp_m13_PO_abu_b$coefficients[3] <- mean(Pp_m13_PO_abu_bootstrap$t[,3]) 
Pp_m13_PO_abu_b$coefficients[4] <- mean(Pp_m13_PO_abu_bootstrap$t[,4]) 
Pp_m13_PO_abu_b$coefficients[5] <- mean(Pp_m13_PO_abu_bootstrap$t[,5]) 
Pp_m13_PO_abu_b$coefficients[6] <- mean(Pp_m13_PO_abu_bootstrap$t[,6]) 
Pp_m13_PO_abu_b$coefficients[7] <- mean(Pp_m13_PO_abu_bootstrap$t[,7])
Pp_m13_PO_abu_b$coefficients[8] <- mean(Pp_m13_PO_abu_bootstrap$t[,8]) 
Pp_m13_PO_abu_b$coefficients[9] <- mean(Pp_m13_PO_abu_bootstrap$t[,9]) 
Pp_m13_PO_abu_b$coefficients[10] <- mean(Pp_m13_PO_abu_bootstrap$t[,10])
Pp_m13_PO_abu_b$coefficients[11] <- mean(Pp_m13_PO_abu_bootstrap$t[,11]) 
Pp_m13_PO_abu_b$coefficients[12] <- mean(Pp_m13_PO_abu_bootstrap$t[,12])
Pp_m13_PO_abu_b$coefficients[13] <- mean(Pp_m13_PO_abu_bootstrap$t[,13]) 
Pp_m13_PO_abu_b$coefficients[14] <- mean(Pp_m13_PO_abu_bootstrap$t[,14]) 
Pp_m13_PO_abu_b$coefficients[15] <- mean(Pp_m13_PO_abu_bootstrap$t[,15]) 
Pp_m13_PO_abu_b$coefficients[16] <- mean(Pp_m13_PO_abu_bootstrap$t[,16]) 
Pp_m13_PO_abu_b$coefficients[17] <- mean(Pp_m13_PO_abu_bootstrap$t[,17])
Pp_m13_PO_abu_b$coefficients[18] <- mean(Pp_m13_PO_abu_bootstrap$t[,18]) 
Pp_m13_PO_abu_b$coefficients[19] <- mean(Pp_m13_PO_abu_bootstrap$t[,19]) 
Pp_m13_PO_abu_b$coefficients[20] <- mean(Pp_m13_PO_abu_bootstrap$t[,20])
Pp_m13_PO_abu_b$coefficients[21] <- mean(Pp_m13_PO_abu_bootstrap$t[,21]) 
Pp_m13_PO_abu_b$coefficients[22] <- mean(Pp_m13_PO_abu_bootstrap$t[,22], na.rm = TRUE)
Pp_m13_PO_abu_b$coefficients[23] <- mean(Pp_m13_PO_abu_bootstrap$t[,23])

######################################################################################################################################
# VERIFY THE REPLACEMENT OF THE COEFFICIENTS
######################################################################################################################################
coef(Pp_m13_PO_abu) # Check original coefficients
coef(Pp_m13_PO_abu)[1] # Check the original value of the intercept
mean(Pp_m13_PO_abu_bootstrap$t[,1]) # Check the value of the intercept obtained from the Bootstrapped average
coef(Pp_m13_PO_abu_b) # Check the Model with the new intercept value

coef(Pp_m13_PO_abu)
coef(Pp_m13_PO_abu)[2] 
mean(Pp_m13_PO_abu_bootstrap$t[,2])
coef(Pp_m13_PO_abu_b)

######################################################################################################################################
# MAKE PREDICTIONS TO THE ORIGINAL DATA USING THE BOOTSTRAPPING AVERAGED COEFFICIENTS
######################################################################################################################################
names(Pp_m13_PO_abu_670_22_pred)
head(Pp_m13_PO_abu_670_22_pred)
coef(Pp_m13_PO_abu_b)
Pp_m13_PO_abu_670_22_pred$pred_Pp_m13_PO_abu_b <- predict(Pp_m13_PO_abu_b, newdata = Pp_m13_PO_abu_670_22_pred, type="response")
head(Pp_m13_PO_abu_670_22_pred)
min(Pp_m13_PO_abu_670_22_pred$pred_Pp_m13_PO_abu_b)
max(Pp_m13_PO_abu_670_22_pred$pred_Pp_m13_PO_abu_b)

######################################################################################################################################
# EVALUATE ABUNDANCE MODELS WITH "Pp_m13_PO_abu_670_22_pred" USING PREDICTED (pred_Pp_m13_PO_abu_b) & OBSERVED (Total) VALUES
######################################################################################################################################
# Root Mean square Error - RMSE
Pp_m13_PO_abu_RMSE <- rmse(Pp_m13_PO_abu_670_22_pred$Total, Pp_m13_PO_abu_670_22_pred$pred_Pp_m13_PO_abu_b)
Pp_m13_PO_abu_RMSE

# Mean Square Error - MSE
Pp_m13_PO_abu_MSE <- mse(Pp_m13_PO_abu_670_22_pred$Total, Pp_m13_PO_abu_670_22_pred$pred_Pp_m13_PO_abu_b)
Pp_m13_PO_abu_MSE

# Mean Average Error - MAE
Pp_m13_PO_abu_MAE <- mae(Pp_m13_PO_abu_670_22_pred$Total, Pp_m13_PO_abu_670_22_pred$pred_Pp_m13_PO_abu_b)
Pp_m13_PO_abu_MAE

# R-Squared and Adjusted R-squared
Pp_m13_PO_abu_R <- lm(Total ~ pred_Pp_m13_PO_abu_b, data = Pp_m13_PO_abu_670_22_pred)
summary(Pp_m13_PO_abu_R) # We can obtain the R-squared and the Adjusted R-squared
Pp_m13_PO_abu_Rs <- summary(Pp_m13_PO_abu_R)$r.squared
Pp_m13_PO_abu_Rs
Pp_m13_PO_abu_Rs_ad <- summary(Pp_m13_PO_abu_R)$adj.r.squared
Pp_m13_PO_abu_Rs_ad

# Pearson correlation test - r
Pp_m13_PO_abu_pearson <- cor.test(Pp_m13_PO_abu_670_22_pred$pred_Pp_m13_PO_abu_b, Pp_m13_PO_abu_670_22_pred$Total, method="pearson")
Pp_m13_PO_abu_pearson 
Pea_r <- Pp_m13_PO_abu_pearson$estimate
Pea_r
Pea_r_p <- Pp_m13_PO_abu_pearson$p.value
Pea_r_p

# Spearman correlation test - rho
Pp_m13_PO_abu_spearman <- cor.test(Pp_m13_PO_abu_670_22_pred$pred_Pp_m13_PO_abu_b, Pp_m13_PO_abu_670_22_pred$Total, method="spearman")
Pp_m13_PO_abu_spearman
rho <- Pp_m13_PO_abu_spearman$estimate
rho
rho_p <- Pp_m13_PO_abu_spearman$p.value
rho_p

# Obtain the Intercept and Slope of the linear model of "observed vs predicted"
summary(Pp_m13_PO_abu_R)
Int <- Pp_m13_PO_abu_R$coefficients[1]
Int
Slope <- Pp_m13_PO_abu_R$coefficients[2]
Slope

# Collect final results in a table (data frame)
results_m13_PO_table <- data.frame(Pp_m13_PO_abu_RMSE, Pp_m13_PO_abu_MSE, Pp_m13_PO_abu_MAE, Pp_m13_PO_abu_Rs, Pp_m13_PO_abu_Rs_ad,
                               Pea_r, Pea_r_p, rho, rho_p, Int, Slope)
results_m13_PO_table

######################################################################################################################################
# MAKE MDOEL PREDICTIONS TO THE ENVIRONMENTAL LAYERS CLIPPED WITH THE AREAS CLASSIFIED AS "PRESENCE" BY THE DISTRIBUTION MODEL
######################################################################################################################################
names(Pp_Var_13_22_pred_spat_pres_GLM) # check the names of the predictors

# Prepare data frames
Pp_m13_PO_abu_raster_df <- data.frame(crds(Pp_Var_13_22_pred_spat_pres_GLM),
                                      as.points(Pp_Var_13_22_pred_spat_pres_GLM)) # Convert raster layer into data frame
head(Pp_m13_PO_abu_raster_df) # Check that all the predictor values are present in the data frame
Pp_m13_PO_abu_raster_df$Trans_1 <- 1 # # Insert a column "Trans_1" with values "1" to be used as a "log(offset) for the model
head(Pp_m13_PO_abu_raster_df) # Check that data frame has all the columns
nrow(Pp_m13_PO_abu_raster_df) # Check the number of rows
Pp_m13_PO_abu_raster_df$pred_Pp_m13_PO_abu_b <- predict(Pp_m13_PO_abu_b,
                                                      newdata= Pp_m13_PO_abu_raster_df, type = "response") # Make predictions
head(Pp_m13_PO_abu_raster_df) # Check that a new column "pred_Pp_m13_PO_abu_b" was created with the predicted values
min(Pp_m13_PO_abu_raster_df$pred_Pp_m13_PO_abu_b) # Check the minimum value of predictions
max(Pp_m13_PO_abu_raster_df$pred_Pp_m13_PO_abu_b) # Check the maximum value of predictions
quantile(Pp_m13_PO_abu_raster_df$pred_Pp_m13_PO_abu_b) # Check the quantiles of the predicted values

######################################################################################################################################
# REMOVE OUTLIERS BASED ON A "BOOTSTRAPPING CONFIDENCE INTERVAL" & ADJUSTED BOXPLOT THRESHOLD DEFINITION. WE WILL USE 100 ITERATIONS
######################################################################################################################################
NMC <- 100 # Define 100 iterations
set.seed(12345)
Pp_m13_PO_abu_boot_pred <- do(NMC) * {
    # step 1: 
  Pp_m13_PO_abu_b1 <- adjboxStats(resample(Pp_m13_PO_abu_raster_df$pred_Pp_m13_PO_abu_b)) # Resample predicted values
    # Step 2:
  Pp_m13_PO_abu_b1_res <- Pp_m13_PO_abu_b1$stats
    }

# Define threshold limits based on Adjusted boxplot, using whiskers extent (Q3+1.5*IQR for right and Q1–1.5*IQR from left)
Pp_m13_PO_abu_q_V1 <- mean(Pp_m13_PO_abu_boot_pred$V1) # Limit to the left (Q1–1.5*IQR) = V1
Pp_m13_PO_abu_q_V1
Pp_m13_PO_abu_q_V5 <- mean(Pp_m13_PO_abu_boot_pred$V5) # Limit to the right (Q3+1.5*IQR) = V5
Pp_m13_PO_abu_q_V5

######################################################################################################################################
# MAKE PREDICTIONS USING THE PREVIOUS LIMITS. PREDICTIONS OUTSIDE LIMITS V1 & V5 ARE CONSIDERED OUTLIERS
######################################################################################################################################
# NO EXTRAPOLATION
# Replace values outside the external lower (V1) and upper (V5) limits as "no data" (-99)
Pp_m13_PO_abu_raster_df$pred_boot_adjbox_V1_V5_clam <- Pp_m13_PO_abu_raster_df$pred_Pp_m13_PO_abu_b # Create column with predictions 
head(Pp_m13_PO_abu_raster_df)
Pp_m13_PO_abu_raster_df$pred_boot_adjbox_V1_V5_clam <- replace(Pp_m13_PO_abu_raster_df$pred_boot_adjbox_V1_V5_clam,
                                                       Pp_m13_PO_abu_raster_df$pred_boot_adjbox_V1_V5_clam < Pp_m13_PO_abu_q_V1, -99)
Pp_m13_PO_abu_raster_df$pred_boot_adjbox_V1_V5_clam <- replace(Pp_m13_PO_abu_raster_df$pred_boot_adjbox_V1_V5_clam,
                                                       Pp_m13_PO_abu_raster_df$pred_boot_adjbox_V1_V5_clam > Pp_m13_PO_abu_q_V5, -99)
head(Pp_m13_PO_abu_raster_df)
Pp_m13_PO_abu_map_V1_V5_clam <- terra::rast(Pp_m13_PO_abu_raster_df[,c('x','y','pred_boot_adjbox_V1_V5_clam')],
                                           type='xyz', crs=crs(Pp_Var_13_22_pred_spat)) # Create raster maps with predictions
plot(Pp_m13_PO_abu_map_V1_V5_clam, axes=F, main='Potential abundance') # Plot final raster map
writeRaster(Pp_m13_PO_abu_map_V1_V5_clam, filename = "D:/Paper/Pp/Results/m13/GLM/Pp_m13_PO_abu_V1_V5_c.tif") # Save file as .tif

# EXTRAPOLATION AND CLAMPING.
# Replace values outside the external lower (V1) and upper (V5) limits with V1 & V5 values, respectively
Pp_m13_PO_abu_raster_df$pred_boot_adjbox_V1_V5_ext <- Pp_m13_PO_abu_raster_df$pred_Pp_m13_PO_abu_b # Create column with predictions
head(Pp_m13_PO_abu_raster_df)
Pp_m13_PO_abu_raster_df$pred_boot_adjbox_V1_V5_ext <- replace(Pp_m13_PO_abu_raster_df$pred_boot_adjbox_V1_V5_ext,
                                          Pp_m13_PO_abu_raster_df$pred_boot_adjbox_V1_V5_ext < Pp_m13_PO_abu_q_V1, Pp_m13_PO_abu_q_V1)
Pp_m13_PO_abu_raster_df$pred_boot_adjbox_V1_V5_ext <- replace(Pp_m13_PO_abu_raster_df$pred_boot_adjbox_V1_V5_ext,
                                          Pp_m13_PO_abu_raster_df$pred_boot_adjbox_V1_V5_ext > Pp_m13_PO_abu_q_V5, Pp_m13_PO_abu_q_V5)
head(Pp_m13_PO_abu_raster_df)
Pp_m13_PO_abu_map_V1_V5_ext <- terra::rast(Pp_m13_PO_abu_raster_df[,c('x','y','pred_boot_adjbox_V1_V5_ext')],
                                          type='xyz', crs=crs(Pp_Var_13_22_pred_spat)) # Create raster maps with predictions
plot(Pp_m13_PO_abu_map_V1_V5_ext, axes=F, main='Potential abundance') # Plot final raster map
writeRaster(Pp_m13_PO_abu_map_V1_V5_ext, filename = "D:/Paper/Pp/Results/m13/GLM/Pp_m13_PO_abu_V1_V5_e.tif") # Save file as .tif

######################################################################################################################################
######################################################################################################################################
# CORRELATION ANALYSIS BETWEEN SUITABILITY MODEL (13.1) AND ABUNDANCE GLM POISSON (13.2)
######################################################################################################################################

######################################################################################################################################
# CORRELATION BETWEEN SUITABILITY AND ABUNDANCE (NO EXTRAPOLATION)
######################################################################################################################################
# Load Suitability map
Pp_m13_sui <- terra::rast("D:/Paper/Pp/Results/m13/GLM/Pp_m13_BI_dis_sui.tif") 
plot(Pp_m13_sui)
Pp_m13_sui_df <- data.frame(crds(Pp_m13_sui),as.points(Pp_m13_sui)) # Convert raster into data frame
head(Pp_m13_sui_df) # Check that all values are present in data frame
names(Pp_m13_sui_df)[3] <- "Suitability" # Change the name of the 3rd column

# Load Abundance map (no extrapolation)
Pp_m13_abu <- terra::rast("D:/Paper/Pp/Results/m13/GLM/Pp_m13_PO_abu_V1_V5_c.tif")
plot(Pp_m13_abu)
Pp_m13_abu_df <- data.frame(crds(Pp_m13_abu),as.points(Pp_m13_abu)) # Convert raster into data frame
head(Pp_m13_abu_df) # Check that all values are present in data frame
names(Pp_m13_abu_df)[3] <- "Abundance" # Change the name of the 3rd column

# Merge Suitability and Abundance
Pp_m13_sui_abu_df <- cbind(Pp_m13_sui_df, Pp_m13_abu_df$Abundance)
head(Pp_m13_sui_abu_df)
names(Pp_m13_sui_abu_df)[4] <- "Abundance" # Change the name of the 4th column
head(Pp_m13_sui_abu_df)

# Eliminate rows with "-99" values
Pp_m13_sui_abu_df <- Pp_m13_sui_abu_df[!(Pp_m13_sui_abu_df$Abundance == "-99"),] # Drop values = -99
nrow(Pp_m13_sui_abu_df)

# Random selection of 1000000 raster cell values
set.seed(456)
Pp_m13_sui_abu_df_sample <- sample_n(Pp_m13_sui_abu_df, 1000000)
head(Pp_m13_sui_abu_df_sample)

# Pearson correlation test between Suitability and Abundance
Pp_m13_sui_abu_lm <- lm(Abundance ~ Suitability, data = Pp_m13_sui_abu_df_sample) # Linear model between Suitability and Abundance
summary(Pp_m13_sui_abu_lm)
coef(Pp_m13_sui_abu_lm) # Check the coefficients of the linear model (intercept and slope)
clam_Int <- coef(Pp_m13_sui_abu_lm)[1] # Extract the intercept
clam_Slo <- coef(Pp_m13_sui_abu_lm)[2] # Extract the slope
Pp_m13_sui_abu_pearson <-  cor.test(Pp_m13_sui_abu_df_sample$Suitability, Pp_m13_sui_abu_df_sample$Abundance, method="pearson")
Clam_Pea_r <- Pp_m13_sui_abu_pearson$estimate # Extract the Pearson correlation coefficient (r)
Clam_Pea_r_p <- Pp_m13_sui_abu_pearson$p.value # Extract the significance (p value) of the Pearson correlation coefficient

# Create a table to summarize previous results
clam_results <- data.frame(Clam_Pea_r, Clam_Pea_r_p, clam_Int, clam_Slo)
clam_results

# Plot correlation between Suitability and Abundance using 1000000 random raster cells
Pp_m13_sui_abu_plot <- ggplot(data=Pp_m13_sui_abu_df_sample,mapping = aes(x=Suitability, y=Abundance)) +
  geom_point(pch=".") +
  geom_smooth(method = "lm", se = TRUE) +
  stat_cor(method = "pearson", label.x = 0.1, label.y = 102) +
  geom_smooth(color = "red", se = TRUE) +
  labs(x = "Habitat suitability", y = "Abundance") +
  theme(axis.text = element_text(size = 40)) +
  theme(axis.title = element_text(size = 50)) +
  scale_y_continuous(breaks=seq(0,101,5)) +
  scale_x_continuous(breaks=seq(0,1,0.05)) +
  theme_bw()
ggMarginal(Pp_m13_sui_abu_plot, type = "histogram")

######################################################################################################################################
# CORRELATION BETWEEN SUITABILITY AND ABUNDANCE (EXTRAPOLATION AND CLAMPING)
######################################################################################################################################
# Load Abundance map (Extrapolation and Clamping)
Pp_m13_abu <- terra::rast("D:/Paper/Pp/Results/m13/GLM/Pp_m13_PO_abu_V1_V5_e.tif")
plot(Pp_m13_abu)
Pp_m13_abu_df <- data.frame(crds(Pp_m13_abu),as.points(Pp_m13_abu)) # Convert raster into data frame
head(Pp_m13_abu_df) # Check that all values are present in data frame
names(Pp_m13_abu_df)[3] <- "Abundance"

# Merge Suitability and Abundance
Pp_m13_sui_abu_df <- cbind(Pp_m13_sui_df, Pp_m13_abu_df$Abundance)
head(Pp_m13_sui_abu_df)
names(Pp_m13_sui_abu_df)[4] <- "Abundance"
head(Pp_m13_sui_abu_df)

# Random selection of 1000000 raster cell values
set.seed(456)
Pp_m13_sui_abu_df_sample <- sample_n(Pp_m13_sui_abu_df, 1000000)
head(Pp_m13_sui_abu_df_sample)

# Pearson correlation test between Suitability and Abundance
Pp_m13_sui_abu_lm <- lm(Abundance ~ Suitability, data = Pp_m13_sui_abu_df_sample) # Linear model between Suitability and Abundance
summary(Pp_m13_sui_abu_lm)
coef(Pp_m13_sui_abu_lm) # Check the coefficients of the linear model (intercept and slope)
Extra_Int <- coef(Pp_m13_sui_abu_lm)[1] # Extract the intercept
Extra_Slo <- coef(Pp_m13_sui_abu_lm)[2] # Extract the slope
Pp_m13_sui_abu_pearson <-  cor.test(Pp_m13_sui_abu_df_sample$Suitability, Pp_m13_sui_abu_df_sample$Abundance, method="pearson")
Extra_Pea_r <- Pp_m13_sui_abu_pearson$estimate # Extract the Pearson correlation coefficient (r)
Extra_Pea_r_p <- Pp_m13_sui_abu_pearson$p.value # Extract the significance (p value) of the Pearson correlation coefficient

# Create a table to summarize previous results
Extra_results <- data.frame(Extra_Pea_r, Extra_Pea_r_p, Extra_Int, Extra_Slo)
Extra_results

# Plot correlation between Suitability and Abundance using 1000000 random raster cells
Pp_m13_sui_abu_plot <- ggplot(data=Pp_m13_sui_abu_df_sample, mapping = aes(x=Suitability, y=Abundance)) +
  geom_point(pch=".") +
  geom_smooth(method = "lm", se = TRUE) +
  stat_cor(method = "pearson", label.x = 0.1, label.y = 102) +
  # stat_regline_equation(label.x=30, label.y=310)
  geom_smooth(color = "red", se = TRUE) +  # Lines is make with method "loess"
  labs(x = "Habitat suitability", y = "Abundance") +
  theme(axis.text = element_text(size = 40)) +
  theme(axis.title = element_text(size = 50)) +
  scale_y_continuous(breaks=seq(0,101,5)) +
  scale_x_continuous(breaks=seq(0,1,0.05)) +
  theme_bw()
ggMarginal(Pp_m13_sui_abu_plot, type = "histogram")

######################################################################################################################################
######################################################################################################################################
#     Model       : 13.3
#     Algorithm   : GLM - Negative Binomial (NB) (package "MASS")
#     Estimate    : Abundance model
#     Predictors  : Model_13 25 initial predictors -> Selected 22 uncorrelated
######################################################################################################################################

######################################################################################################################################
# LOAD 670 OCCURRENCES WITH 22 PREDICTOR VALUES 
######################################################################################################################################
Pp_m13_NB_abu_670_22_pred <- read.csv("D:/Paper/Pp/Tables/Pp_m13_670_22_pred.csv", row.names = 1)
head(Pp_m13_NB_abu_670_22_pred)
names(Pp_m13_NB_abu_670_22_pred)
Pp_m13_NB_abu_670_22_pred$Trans_1 <- ceiling(Pp_m13_NB_abu_670_22_pred$Trans) # Convert offset "Trans" (transect distance) to integer 
min(Pp_m13_NB_abu_670_22_pred$Trans_1) # Check min value
max(Pp_m13_NB_abu_670_22_pred$Trans_1) # Check max value
nrow(Pp_m13_NB_abu_670_22_pred) # Check the number of samples

######################################################################################################################################
# FIT THE GLM NEGATIVE BIONOMIAL MODEL FOR ABUNDANCE WITH 22 PREDICTORS
######################################################################################################################################
names(Pp_m13_NB_abu_670_22_pred)
Pp_m13_NB_abu <- glm.nb(Total ~ bio_03 + bio_05 + bio_08 + bio_13 + bio_15 + bio_18 + dhi_evi_sea + dhi_gpp_sea + dhi_lai_min +
                        dhi_ndvi_min + h_hii + h_pd + sa_bio_03 + sb_bio_02 + sb_bio_03 + sb_bio_04 + sb_bio_09 + t_dem + t_flow_acc +
                        t_tpi + t_vrm + w_recurr + offset(log(Trans_1)), link = "log", data = Pp_m13_NB_abu_670_22_pred)
summary(Pp_m13_NB_abu) # View model characteristics
AIC(Pp_m13_NB_abu) # Check the AIC of model
Pp_m13_NB_abu_expdev <- 100*((Pp_m13_NB_abu$null.deviance-Pp_m13_NB_abu$deviance)/Pp_m13_NB_abu$null.deviance) # Get model exp. dev.
Pp_m13_NB_abu_expdev # Check the explained deviance of the model
coef(Pp_m13_NB_abu) # check the model coefficients

######################################################################################################################################
# CREATE A BOOTSTRAP FUNCTION AND RUN 1000 ITERATIONS TO OBTAIN PREDICTORS' COEFFICIENT
######################################################################################################################################
boot_reg <- function(data,idx) {
  Pp_m13_NB_abu <- glm.nb(Total ~  bio_03 + bio_05 + bio_08 + bio_13 + bio_15 + bio_18 + dhi_evi_sea + dhi_gpp_sea + dhi_lai_min +
                        dhi_ndvi_min + h_hii + h_pd + sa_bio_03 + sb_bio_02 + sb_bio_03 + sb_bio_04 + sb_bio_09 + t_dem + t_flow_acc +
                        t_tpi + t_vrm + w_recurr + offset(log(Trans_1)), link = "log", data = Pp_m13_NB_abu_670_22_pred[idx,])
  coef(Pp_m13_NB_abu)
}
set.seed(234)
Pp_m13_NB_abu_bootstrap <- boot::boot(Pp_m13_NB_abu_670_22_pred, boot_reg, 1000) # Run 1000 Bootstrapping iterations
Pp_m13_NB_abu_bootstrap
head(Pp_m13_NB_abu_bootstrap)

# Make a density plot of the sampling ditribution of the slope of index 2 (bio_03) 
ggplot(data.frame(x = Pp_m13_NB_abu_bootstrap$t[,2]), aes(x)) +
  geom_density()

# We can check all the values for each of the predictors and each one of the 1000 Bootstrap iterations (object "t")
head(Pp_m13_NB_abu_bootstrap$t)

# We can check if there are any NA values in the matrix
any(is.na(Pp_m13_NB_abu_bootstrap$t))
which(is.na(Pp_m13_NB_abu_bootstrap$t), arr.ind=TRUE) # Check the specific location of the NA values

######################################################################################################################################
# CHANGE THE COEFFICIENTS FROM THE ORIGINAL DATA (Pp_m13_PO_abu) WITH THE COEFFICIENTS OBTAINED FROM THE BOOTSTRAPPING
######################################################################################################################################
Pp_m13_NB_abu # Check the original GLM model
coef(Pp_m13_NB_abu) # Check the original coefficients of the GLM model
Pp_m13_NB_abu_b <- Pp_m13_NB_abu # Create a new model based on the original model, where coefficient values will be replaced
Pp_m13_NB_abu_b 

Pp_m13_NB_abu_b$coefficients[1] <- mean(Pp_m13_NB_abu_bootstrap$t[,1]) # Replace the intercept value
Pp_m13_NB_abu_b$coefficients[2] <- mean(Pp_m13_NB_abu_bootstrap$t[,2]) # Replace the coefficient of the first predictor
Pp_m13_NB_abu_b$coefficients[3] <- mean(Pp_m13_NB_abu_bootstrap$t[,3]) 
Pp_m13_NB_abu_b$coefficients[4] <- mean(Pp_m13_NB_abu_bootstrap$t[,4]) 
Pp_m13_NB_abu_b$coefficients[5] <- mean(Pp_m13_NB_abu_bootstrap$t[,5]) 
Pp_m13_NB_abu_b$coefficients[6] <- mean(Pp_m13_NB_abu_bootstrap$t[,6]) 
Pp_m13_NB_abu_b$coefficients[7] <- mean(Pp_m13_NB_abu_bootstrap$t[,7])
Pp_m13_NB_abu_b$coefficients[8] <- mean(Pp_m13_NB_abu_bootstrap$t[,8]) 
Pp_m13_NB_abu_b$coefficients[9] <- mean(Pp_m13_NB_abu_bootstrap$t[,9]) 
Pp_m13_NB_abu_b$coefficients[10] <- mean(Pp_m13_NB_abu_bootstrap$t[,10]) 
Pp_m13_NB_abu_b$coefficients[11] <- mean(Pp_m13_NB_abu_bootstrap$t[,11]) 
Pp_m13_NB_abu_b$coefficients[12] <- mean(Pp_m13_NB_abu_bootstrap$t[,12]) 
Pp_m13_NB_abu_b$coefficients[13] <- mean(Pp_m13_NB_abu_bootstrap$t[,13]) 
Pp_m13_NB_abu_b$coefficients[14] <- mean(Pp_m13_NB_abu_bootstrap$t[,14]) 
Pp_m13_NB_abu_b$coefficients[15] <- mean(Pp_m13_NB_abu_bootstrap$t[,15]) 
Pp_m13_NB_abu_b$coefficients[16] <- mean(Pp_m13_NB_abu_bootstrap$t[,16]) 
Pp_m13_NB_abu_b$coefficients[17] <- mean(Pp_m13_NB_abu_bootstrap$t[,17])
Pp_m13_NB_abu_b$coefficients[18] <- mean(Pp_m13_NB_abu_bootstrap$t[,18]) 
Pp_m13_NB_abu_b$coefficients[19] <- mean(Pp_m13_NB_abu_bootstrap$t[,19]) 
Pp_m13_NB_abu_b$coefficients[20] <- mean(Pp_m13_NB_abu_bootstrap$t[,20]) 
Pp_m13_NB_abu_b$coefficients[21] <- mean(Pp_m13_NB_abu_bootstrap$t[,21]) 
Pp_m13_NB_abu_b$coefficients[22] <- mean(Pp_m13_NB_abu_bootstrap$t[,22], na.rm = TRUE) 
Pp_m13_NB_abu_b$coefficients[23] <- mean(Pp_m13_NB_abu_bootstrap$t[,23]) 

######################################################################################################################################
# VERIFY THE REPLACEMENT OF THE COEFFICIENTS
######################################################################################################################################
coef(Pp_m13_NB_abu) # Check original coefficients
coef(Pp_m13_NB_abu)[1] # Check the original value of the intercept
mean(Pp_m13_NB_abu_bootstrap$t[,1]) # Check the value of the intercept obtained from the Bootstrapped average
coef(Pp_m13_NB_abu_b) # Check the Model with the new intercept

coef(Pp_m13_NB_abu)
coef(Pp_m13_NB_abu)[22] 
mean(Pp_m13_NB_abu_bootstrap$t[,22], na.rm = TRUE) 
coef(Pp_m13_NB_abu_b)

#####################################################################################################################################
# MAKE PREDICTIONS TO THE ORIGINAL DATA USING THE BOOTSTRAPPING AVERAGED COEFFICIENTS
######################################################################################################################################
names(Pp_m13_NB_abu_670_22_pred)
head(Pp_m13_NB_abu_670_22_pred)
coef(Pp_m13_NB_abu_b) # Coefficients based on 1000 bootstrapped iterations
Pp_m13_NB_abu_670_22_pred$pred_m13_NB_abu_b <- predict(Pp_m13_NB_abu_b, newdata = Pp_m13_NB_abu_670_22_pred, type="response")
head(Pp_m13_NB_abu_670_22_pred)
min(Pp_m13_NB_abu_670_22_pred$pred_m13_NB_abu_b)
max(Pp_m13_NB_abu_670_22_pred$pred_m13_NB_abu_b)

######################################################################################################################################
# EVALUATE ABUNDANCE MODELS WITH "Pp_m13_PO_abu_670_22_pred" USING PREDICTED (pred_Pp_m13_PO_abu_b) & OBSERVED (Total) VALUES
######################################################################################################################################
# Root Mean square Error - RMSE
Pp_m13_NB_abu_RMSE <- rmse(Pp_m13_NB_abu_670_22_pred$Total, Pp_m13_NB_abu_670_22_pred$pred_m13_NB_abu_b)
Pp_m13_NB_abu_RMSE

# Mean Square Error - MSE
Pp_m13_NB_abu_MSE <- mse(Pp_m13_NB_abu_670_22_pred$Total, Pp_m13_NB_abu_670_22_pred$pred_m13_NB_abu_b)
Pp_m13_NB_abu_MSE

# Mean Average Error - MAE
Pp_m13_NB_abu_MAE <- mae(Pp_m13_NB_abu_670_22_pred$Total, Pp_m13_NB_abu_670_22_pred$pred_m13_NB_abu_b)
Pp_m13_NB_abu_MAE

# R-Squared and Adjusted R-squared
Pp_m13_NB_abu_R <- lm(Total ~ pred_m13_NB_abu_b, data = Pp_m13_NB_abu_670_22_pred)
summary(Pp_m13_NB_abu_R) # We can obtain the R-squared and the Adjusted R-squared
Pp_m13_NB_abu_Rs <- summary(Pp_m13_NB_abu_R)$r.squared
Pp_m13_NB_abu_Rs
Pp_m13_NB_abu_Rs_ad <- summary(Pp_m13_NB_abu_R)$adj.r.squared
Pp_m13_NB_abu_Rs_ad

# Pearson correlation test - r
Pp_m13_NB_abu_pearson <- cor.test(Pp_m13_NB_abu_670_22_pred$pred_m13_NB_abu_b, Pp_m13_NB_abu_670_22_pred$Total, method="pearson")
Pp_m13_NB_abu_pearson
Pea_r <- Pp_m13_NB_abu_pearson$estimate
Pea_r
Pea_r_p <- Pp_m13_NB_abu_pearson$p.value
Pea_r_p

# Spearman correlation test - rho
Pp_m13_NB_abu_spearman <- cor.test(Pp_m13_NB_abu_670_22_pred$pred_m13_NB_abu_b, Pp_m13_NB_abu_670_22_pred$Total, method="spearman")
Pp_m13_NB_abu_spearman
rho <- Pp_m13_NB_abu_spearman$estimate
rho
rho_p <- Pp_m13_NB_abu_spearman$p.value
rho_p

# Obtain the Intercept and Slope of the linear model of "observed vs predicted"
summary(Pp_m13_NB_abu_R)
Int <- Pp_m13_NB_abu_R$coefficients[1]
Int
Slope <- Pp_m13_NB_abu_R$coefficients[2]
Slope

# Collect final results in a table (data frame)
results_m13_NB_table <- data.frame(Pp_m13_NB_abu_RMSE, Pp_m13_NB_abu_MSE, Pp_m13_NB_abu_MAE, Pp_m13_NB_abu_Rs, Pp_m13_NB_abu_Rs_ad,
                               Pea_r, Pea_r_p, rho, rho_p, Int, Slope)
results_m13_NB_table

######################################################################################################################################
# MAKE MDOEL PREDICTIONS TO THE ENVIRONMENTAL LAYERS CLIPPED WITH THE AREAS CLASSIFIED AS "PRESENCE" BY THE DISTRIBUTION MODEL
######################################################################################################################################
names(Pp_Var_13_22_pred_spat_pres_GLM) # check the names of the predictors

# Prepare data frames
Pp_m13_NB_abu_raster_df <- data.frame(crds(Pp_Var_13_22_pred_spat_pres_GLM),
                                      as.points(Pp_Var_13_22_pred_spat_pres_GLM)) # Convert raster layer into data frame
head(Pp_m13_NB_abu_raster_df) # Check that all values are present in the data frame
Pp_m13_NB_abu_raster_df$Trans_1 <- 1 # # Insert a column "Trans_1" with values "1" to be used as a "log(offset) for the model
head(Pp_m13_NB_abu_raster_df) # Check that data frame has all the columns
nrow(Pp_m13_NB_abu_raster_df) # Check the number of rows
Pp_m13_NB_abu_raster_df$pred_m13_NB_abu_b <- predict(Pp_m13_NB_abu_b,
                                                     newdata= Pp_m13_NB_abu_raster_df, type = "response") # Make predictions
head(Pp_m13_NB_abu_raster_df) # Check the column "pred_m13_NB_abu_b" was created with the predicted values
min(Pp_m13_NB_abu_raster_df$pred_m13_NB_abu_b) # Check the minimum value of predictions
max(Pp_m13_NB_abu_raster_df$pred_m13_NB_abu_b) # Check the maximum value of predictions
quantile(Pp_m13_NB_abu_raster_df$pred_m13_NB_abu_b) # Check the quantiles of the predicted values

######################################################################################################################################
# REMOVE OUTLIERS BASED ON A "BOOTSTRAPPING CONFIDENCE INTERVAL" & ADJUSTED BOXPLOT THRESHOLD DEFINITION. WE WILL USE 100 ITERATIONS
######################################################################################################################################
NMC <- 100 # 100 iterations
set.seed(12345)
Pp_m13_NB_abu_boot_pred <- do(NMC) * {
  # step 1: 
  Pp_m13_NB_abu_b1 <- adjboxStats(resample(Pp_m13_NB_abu_raster_df$pred_m13_NB_abu_b))
  # Step 2:
  Pp_m13_NB_abu_b1_res <- Pp_m13_NB_abu_b1$stats
}

# Define threshold limits based on Adjusted boxplot, using whiskers extent (Q3+1.5*IQR for right and Q1–1.5*IQR from left)
Pp_m13_NB_abu_q_V1 <- mean(Pp_m13_NB_abu_boot_pred$V1)
Pp_m13_NB_abu_q_V1
Pp_m13_NB_abu_q_V5 <- mean(Pp_m13_NB_abu_boot_pred$V5)
Pp_m13_NB_abu_q_V5

######################################################################################################################################
# MAKE PREDICTIONS USING THE PREVIOUS LIMITS. PREDICTIONS OUTSIDE LIMITS V1 & V5 ARE CONSIDERED OUTLIERS
######################################################################################################################################
# NO EXTRAPOLATION
# Replace values outside the external lower (V1) and upper (V5) limits as "no data" (-99)
Pp_m13_NB_abu_raster_df$pred_boot_adjbox_V1_V5_clam <- Pp_m13_NB_abu_raster_df$pred_m13_NB_abu_b # Create column with predictions
head(Pp_m13_NB_abu_raster_df)
Pp_m13_NB_abu_raster_df$pred_boot_adjbox_V1_V5_clam <- replace(Pp_m13_NB_abu_raster_df$pred_boot_adjbox_V1_V5_clam,
                                                       Pp_m13_NB_abu_raster_df$pred_boot_adjbox_V1_V5_clam < Pp_m13_NB_abu_q_V1, -99)
Pp_m13_NB_abu_raster_df$pred_boot_adjbox_V1_V5_clam <- replace(Pp_m13_NB_abu_raster_df$pred_boot_adjbox_V1_V5_clam,
                                                       Pp_m13_NB_abu_raster_df$pred_boot_adjbox_V1_V5_clam > Pp_m13_NB_abu_q_V5, -99)
head(Pp_m13_NB_abu_raster_df)
Pp_m13_NB_abu_map_V1_V5_clam <- terra::rast(Pp_m13_NB_abu_raster_df[,c('x','y','pred_boot_adjbox_V1_V5_clam')],
                                           type='xyz', crs=crs(Pp_Var_13_22_pred_spat)) # Create raster maps with predictions
plot(Pp_m13_NB_abu_map_V1_V5_clam, axes=F, main='Potential abundance') # Plot final raster map
writeRaster(Pp_m13_NB_abu_map_V1_V5_clam, filename = "D:/Paper/Pp/Results/m13/GLM/Pp_m13_NB_abu_V1_V5_c.tif") # Save file as .tif

# EXTRAPOLATION AND CLAMPING.
# Replace values outside the external lower (V1) and upper (V5) limits with V1 & V5 values, respectively
Pp_m13_NB_abu_raster_df$pred_boot_adjbox_V1_V5_ext <- Pp_m13_NB_abu_raster_df$pred_m13_NB_abu_b # Create column with predictions
head(Pp_m13_NB_abu_raster_df)
Pp_m13_NB_abu_raster_df$pred_boot_adjbox_V1_V5_ext <- replace(Pp_m13_NB_abu_raster_df$pred_boot_adjbox_V1_V5_ext,
                                          Pp_m13_NB_abu_raster_df$pred_boot_adjbox_V1_V5_ext < Pp_m13_NB_abu_q_V1, Pp_m13_NB_abu_q_V1)
Pp_m13_NB_abu_raster_df$pred_boot_adjbox_V1_V5_ext <- replace(Pp_m13_NB_abu_raster_df$pred_boot_adjbox_V1_V5_ext,
                                          Pp_m13_NB_abu_raster_df$pred_boot_adjbox_V1_V5_ext > Pp_m13_NB_abu_q_V5, Pp_m13_NB_abu_q_V5)
head(Pp_m13_NB_abu_raster_df)
Pp_m13_NB_abu_map_V1_V5_ext <- terra::rast(Pp_m13_NB_abu_raster_df[,c('x','y','pred_boot_adjbox_V1_V5_ext')],
                                          type='xyz', crs=crs(Pp_Var_13_22_pred_spat)) # Create raster maps with predictions
plot(Pp_m13_NB_abu_map_V1_V5_ext, axes=F, main='Potential abundance') # Plot final raster map
writeRaster(Pp_m13_NB_abu_map_V1_V5_ext, filename = "D:/Paper/Pp/Results/m13/GLM/Pp_m13_NB_abu_V1_V5_e.tif") # Save file as .tif

######################################################################################################################################
######################################################################################################################################
# CORRELATION ANALYSIS BETWEEN SUITABILITY MODEL (13.1) AND ABUNDANCE GLM NEGATIVE BIONOMIAL (13.3)
######################################################################################################################################

######################################################################################################################################
# CORRELATION BETWEEN SUITABILITY AND ABUNDANCE (NO EXTRAPOLATION)
######################################################################################################################################
# Load SUITABILITY MAP
Pp_m13_sui <- terra::rast("D:/Paper/Pp/Results/m13/GLM/Pp_m13_BI_dis_sui.tif")
plot(Pp_m13_sui)
Pp_m13_sui_df <- data.frame(crds(Pp_m13_sui),as.points(Pp_m13_sui)) # Convert raster into data frame
head(Pp_m13_sui_df) # Check that all values are present in data frame
names(Pp_m13_sui_df)[3] <- "Suitability" # Change the name of the 3rd column

# Load Abundance map (no extrapolation)
Pp_m13_abu <- terra::rast("D:/Paper/Pp/Results/m13/GLM/Pp_m13_NB_abu_V1_V5_c.tif")
plot(Pp_m13_abu)
Pp_m13_abu_df <- data.frame(crds(Pp_m13_abu),as.points(Pp_m13_abu)) # Convert raster into data frame
head(Pp_m13_abu_df) # Check that all values are present in data frame
names(Pp_m13_abu_df)[3] <- "Abundance"

# Merge Suitability and Abundance
Pp_m13_sui_abu_df <- cbind(Pp_m13_sui_df, Pp_m13_abu_df$Abundance)
head(Pp_m13_sui_abu_df)
names(Pp_m13_sui_abu_df)[4] <- "Abundance" # Change the name of the 4th column
head(Pp_m13_sui_abu_df)

# Eliminate rows with "-99"
Pp_m13_sui_abu_df <- Pp_m13_sui_abu_df[!(Pp_m13_sui_abu_df$Abundance == "-99"),] # Drop values = -99
nrow(Pp_m13_sui_abu_df)

# Random selection of 1000000 raster cell values
set.seed(456)
Pp_m13_sui_abu_df_sample <- sample_n(Pp_m13_sui_abu_df, 1000000)
head(Pp_m13_sui_abu_df_sample)

# Pearson correlation test between Suitability and Abundance
Pp_m13_sui_abu_lm <- lm(Abundance ~ Suitability, data = Pp_m13_sui_abu_df_sample) # Linear model between Suitability and Abundance
summary(Pp_m13_sui_abu_lm)
coef(Pp_m13_sui_abu_lm) # Check the coefficients of the linear model (intercept and slope)
clam_Int <- coef(Pp_m13_sui_abu_lm)[1] # Extract the intercept
clam_Slo <- coef(Pp_m13_sui_abu_lm)[2] # Extract the slope
Pp_m13_sui_abu_pearson <-  cor.test(Pp_m13_sui_abu_df_sample$Suitability, Pp_m13_sui_abu_df_sample$Abundance, method="pearson")
Clam_Pea_r <- Pp_m13_sui_abu_pearson$estimate # Extract the Pearson correlation coefficient (r)
Clam_Pea_r_p <- Pp_m13_sui_abu_pearson$p.value # Extract the significance (p value) of the Pearson correlation coefficient

# Create a table to summarize previous results
clam_results <- data.frame(Clam_Pea_r, Clam_Pea_r_p, clam_Int, clam_Slo)
clam_results

# Plot correlation between Suitability and Abundance using 1000000 random raster cells
Pp_m13_sui_abu_plot <- ggplot(data=Pp_m13_sui_abu_df_sample, mapping = aes(x=Suitability, y=Abundance)) +
  geom_point(pch=".") +
  geom_smooth(method = "lm", se = TRUE) +
  stat_cor(method = "pearson", label.x = 0.1, label.y = 117) +
  geom_smooth(color = "red", se = TRUE) +  # Lines is make with method "loess"
  labs(x = "Habitat suitability", y = "Abundance") +
  theme(axis.text = element_text(size = 40)) +
  theme(axis.title = element_text(size = 50)) +
  scale_y_continuous(breaks=seq(0,116,5)) +
  scale_x_continuous(breaks=seq(0,1,0.05)) +
  theme_bw()
ggMarginal(Pp_m13_sui_abu_plot, type = "histogram")

######################################################################################################################################
# CORRELATION BETWEEN SUITABILITY AND ABUNDANCE (EXTRAPOLATION AND CLAMPING)
######################################################################################################################################
# Load Abundance map (Extrapolation and Clamping)
Pp_m13_abu <- terra::rast("D:/Paper/Pp/Results/m13/GLM/Pp_m13_NB_abu_V1_V5_e.tif")
plot(Pp_m13_abu)
Pp_m13_abu_df <- data.frame(crds(Pp_m13_abu),as.points(Pp_m13_abu)) # Convert raster into data frame
head(Pp_m13_abu_df) # Check that all values are present in data frame
names(Pp_m13_abu_df)[3] <- "Abundance"

# Merge Suitability and Abundance
Pp_m13_sui_abu_df <- cbind(Pp_m13_sui_df, Pp_m13_abu_df$Abundance)
head(Pp_m13_sui_abu_df)
names(Pp_m13_sui_abu_df)[4] <- "Abundance"
head(Pp_m13_sui_abu_df)

# Random selection of 1000000 raster cell values
set.seed(456)
Pp_m13_sui_abu_df_sample <- sample_n(Pp_m13_sui_abu_df, 1000000)
head(Pp_m13_sui_abu_df_sample)

# Pearson correlation test between Suitability and Abundance
Pp_m13_sui_abu_lm <- lm(Abundance ~ Suitability, data = Pp_m13_sui_abu_df_sample) # Linear model between Suitability and Abundance
summary(Pp_m13_sui_abu_lm)
coef(Pp_m13_sui_abu_lm) # Check the coefficients of the linear model (intercept and slope)
Extra_Int <- coef(Pp_m13_sui_abu_lm)[1] # Extract the intercept
Extra_Slo <- coef(Pp_m13_sui_abu_lm)[2] # Extract the slope
Pp_m13_sui_abu_pearson <-  cor.test(Pp_m13_sui_abu_df_sample$Suitability, Pp_m13_sui_abu_df_sample$Abundance, method="pearson")
Extra_Pea_r <- Pp_m13_sui_abu_pearson$estimate # Extract the Pearson correlation coefficient (r)
Extra_Pea_r_p <- Pp_m13_sui_abu_pearson$p.value # Extract the significance (p value) of the Pearson correlation coefficient

# Create a table to summarize previous results
Extra_results <- data.frame(Extra_Pea_r, Extra_Pea_r_p, Extra_Int, Extra_Slo)
Extra_results

# Plot correlation between Suitability and Abundance using 1000000 random raster cells
Pp_m13_sui_abu_plot <- ggplot(data=Pp_m13_sui_abu_df_sample, mapping = aes(x=Suitability, y=Abundance)) +
  geom_point(pch=".") +
  geom_smooth(method = "lm", se = TRUE) +
  stat_cor(method = "pearson", label.x = 0.1, label.y = 117) +
  geom_smooth(color = "red", se = TRUE) +  # Lines is make with method "loess"
  labs(x = "Habitat suitability", y = "Abundance") +
  theme(axis.text = element_text(size = 40)) +
  theme(axis.title = element_text(size = 50)) +
  scale_y_continuous(breaks=seq(0,116,5)) +
  scale_x_continuous(breaks=seq(0,1,0.05)) +
  theme_bw()
ggMarginal(Pp_m13_sui_abu_plot, type = "histogram") 

######################################################################################################################################
######################################################################################################################################
#     Model       : 13.4
#     Algorithm   : GLM - GAMMA 
#     Estimate    : Abundance model
#     Predictors  : Model_13 25 initial predictors -> Selected 22 uncorrelated
######################################################################################################################################

######################################################################################################################################
# LOAD 670 OCCURRENCES WITH 22 PREDICTOR VALUES 
######################################################################################################################################
Pp_m13_GA_abu_670_22_pred <- read.csv("D:/Paper/Pp/Tables/Pp_m13_670_22_pred.csv", row.names = 1)
names(Pp_m13_GA_abu_670_22_pred) 
head(Pp_m13_GA_abu_670_22_pred)
nrow(Pp_m13_GA_abu_670_22_pred)
Pp_m13_GA_abu_670_22_pred$Trans_1 <- ceiling(Pp_m13_GA_abu_670_22_pred$Trans) # Convert offset "Trans" (transect distance) to integer 
min(Pp_m13_GA_abu_670_22_pred$Trans_1) # Check minimum value
max(Pp_m13_GA_abu_670_22_pred$Trans_1) # Check maximum value
nrow(Pp_m13_GA_abu_670_22_pred) # Check the number of samples

######################################################################################################################################
# FIT THE GLM GAMMA MODEL FOR ABUNDANCE WITH 22 PREDICTORS
######################################################################################################################################
names(Pp_m13_GA_abu_670_22_pred)
Pp_m13_GA_abu <- glm(Total ~ bio_03 + bio_05 + bio_08 + bio_13 + bio_15 + bio_18 + dhi_evi_sea + dhi_gpp_sea + dhi_lai_min +
                     dhi_ndvi_min + h_hii + h_pd + sa_bio_03 + sb_bio_02 + sb_bio_03 + sb_bio_04 + sb_bio_09 + t_dem + t_flow_acc +
                     t_tpi + t_vrm + w_recurr + offset(log(Trans_1)), family = Gamma(link = "log"), data = Pp_m13_GA_abu_670_22_pred)
summary(Pp_m13_GA_abu) # View model characteristics
AIC(Pp_m13_GA_abu) # Check the AIC of model
Pp_m13_GA_abu_expdev <- 100*((Pp_m13_GA_abu$null.deviance-Pp_m13_GA_abu$deviance)/Pp_m13_GA_abu$null.deviance) # Get model exp. dev.
Pp_m13_GA_abu_expdev # Check the explained deviance of the model
coef(Pp_m13_GA_abu) # check the model coefficients

######################################################################################################################################
# CREATE A BOOTSTRAP FUNCTION AND RUN 1000 ITERATIONS TO OBTAIN PREDICTORS' COEFFICIENT
######################################################################################################################################
boot_reg <- function(data,idx) {
  Pp_m13_GA_abu <- glm(Total ~ bio_03 + bio_05 + bio_08 + bio_13 + bio_15 + bio_18 + dhi_evi_sea + dhi_gpp_sea + dhi_lai_min +
                       dhi_ndvi_min + h_hii + h_pd + sa_bio_03 + sb_bio_02 + sb_bio_03 + sb_bio_04 + sb_bio_09 + t_dem + t_flow_acc +
                       t_tpi + t_vrm + w_recurr + offset(log(Trans_1)), family = Gamma(link = "log"),
                       data = Pp_m13_GA_abu_670_22_pred[idx,])
  coef(Pp_m13_GA_abu)
}
set.seed(234)
Pp_m13_GA_abu_bootstrap <- boot::boot(Pp_m13_GA_abu_670_22_pred, boot_reg, 1000) # Run 1000 Bootstrapping iterations
Pp_m13_GA_abu_bootstrap
head(Pp_m13_GA_abu_bootstrap)

# Make a density plot of the sampling distribution of the slope of index 2 (bio_03) 
ggplot(data.frame(x = Pp_m13_GA_abu_bootstrap$t[,2]), aes(x)) +
  geom_density()

# We can check all the values for each of the predictors and each one of the 1000 Bootstrap iterations (object "t")
head(Pp_m13_GA_abu_bootstrap$t)

# We can check if there are any NA values in the matrix
any(is.na(Pp_m13_GA_abu_bootstrap$t)) # If TRUE, then:
which(is.na(Pp_m13_GA_abu_bootstrap$t), arr.ind=TRUE) # Check the specific location of the NA values

######################################################################################################################################
# CHANGE THE COEFFICIENTS FROM THE ORIGINAL DATA (Pp_m13_GA_abu) WITH THE COEFFICIENTS OBTAINED FROM THE BOOTSTRAPPING
######################################################################################################################################
Pp_m13_GA_abu # Check the original GLM model
coef(Pp_m13_GA_abu) # Check the original coefficients of the GLM model
Pp_m13_GA_abu_b <- Pp_m13_GA_abu # Create a new model based on the original model, where coefficient values will be replaced
Pp_m13_GA_abu_b 

Pp_m13_GA_abu_b$coefficients[1] <- mean(Pp_m13_GA_abu_bootstrap$t[,1]) # Replace the intercept value
Pp_m13_GA_abu_b$coefficients[2] <- mean(Pp_m13_GA_abu_bootstrap$t[,2]) # Replace the coefficient of the first predictor
Pp_m13_GA_abu_b$coefficients[3] <- mean(Pp_m13_GA_abu_bootstrap$t[,3]) 
Pp_m13_GA_abu_b$coefficients[4] <- mean(Pp_m13_GA_abu_bootstrap$t[,4]) 
Pp_m13_GA_abu_b$coefficients[5] <- mean(Pp_m13_GA_abu_bootstrap$t[,5]) 
Pp_m13_GA_abu_b$coefficients[6] <- mean(Pp_m13_GA_abu_bootstrap$t[,6]) 
Pp_m13_GA_abu_b$coefficients[7] <- mean(Pp_m13_GA_abu_bootstrap$t[,7]) 
Pp_m13_GA_abu_b$coefficients[8] <- mean(Pp_m13_GA_abu_bootstrap$t[,8]) 
Pp_m13_GA_abu_b$coefficients[9] <- mean(Pp_m13_GA_abu_bootstrap$t[,9]) 
Pp_m13_GA_abu_b$coefficients[10] <- mean(Pp_m13_GA_abu_bootstrap$t[,10]) 
Pp_m13_GA_abu_b$coefficients[11] <- mean(Pp_m13_GA_abu_bootstrap$t[,11]) 
Pp_m13_GA_abu_b$coefficients[12] <- mean(Pp_m13_GA_abu_bootstrap$t[,12]) 
Pp_m13_GA_abu_b$coefficients[13] <- mean(Pp_m13_GA_abu_bootstrap$t[,13]) 
Pp_m13_GA_abu_b$coefficients[14] <- mean(Pp_m13_GA_abu_bootstrap$t[,14]) 
Pp_m13_GA_abu_b$coefficients[15] <- mean(Pp_m13_GA_abu_bootstrap$t[,15]) 
Pp_m13_GA_abu_b$coefficients[16] <- mean(Pp_m13_GA_abu_bootstrap$t[,16]) 
Pp_m13_GA_abu_b$coefficients[17] <- mean(Pp_m13_GA_abu_bootstrap$t[,17]) 
Pp_m13_GA_abu_b$coefficients[18] <- mean(Pp_m13_GA_abu_bootstrap$t[,18]) 
Pp_m13_GA_abu_b$coefficients[19] <- mean(Pp_m13_GA_abu_bootstrap$t[,19]) 
Pp_m13_GA_abu_b$coefficients[20] <- mean(Pp_m13_GA_abu_bootstrap$t[,20]) 
Pp_m13_GA_abu_b$coefficients[21] <- mean(Pp_m13_GA_abu_bootstrap$t[,21]) 
Pp_m13_GA_abu_b$coefficients[22] <- mean(Pp_m13_GA_abu_bootstrap$t[,22], na.rm = TRUE) 
Pp_m13_GA_abu_b$coefficients[23] <- mean(Pp_m13_GA_abu_bootstrap$t[,23]) 

######################################################################################################################################
# VERIFY THE REPLACEMENT OF THE COEFFICIENTS
######################################################################################################################################
coef(Pp_m13_GA_abu) # Check original coefficients
coef(Pp_m13_GA_abu)[1] # Original value of the intercept
mean(Pp_m13_GA_abu_bootstrap$t[,1]) # Check the value of the intercept obtained from the Bootstrapped average
coef(Pp_m13_GA_abu_b) # Check the Model with the new intercept value

coef(Pp_m13_GA_abu)
coef(Pp_m13_GA_abu)[2]
mean(Pp_m13_GA_abu_bootstrap$t[,2])
coef(Pp_m13_GA_abu_b)

######################################################################################################################################
# MAKE PREDICTIONS TO THE ORIGINAL DATA USING THE BOOTSTRAPPING AVERAGED COEFFICIENTS
######################################################################################################################################
names(Pp_m13_GA_abu_670_22_pred)
head(Pp_m13_GA_abu_670_22_pred)
coef(Pp_m13_GA_abu_b) # Coefficients based on 1000 bootstrapped iterations
Pp_m13_GA_abu_670_22_pred$pred_Pp_m13_GA_abu_b <- predict(Pp_m13_GA_abu_b, newdata = Pp_m13_GA_abu_670_22_pred, type="response")
head(Pp_m13_GA_abu_670_22_pred)
min(Pp_m13_GA_abu_670_22_pred$pred_Pp_m13_GA_abu_b)
max(Pp_m13_GA_abu_670_22_pred$pred_Pp_m13_GA_abu_b)

######################################################################################################################################
# EVALUATE ABUNDANCE MODELS WITH "Pp_m13_GA_abu_670_22_pred" USING PREDICTED (pred_Pp_m13_GA_abu_b) & OBSERVED (Total) VALUES
######################################################################################################################################
# Root Mean square Error - RMSE
Pp_m13_GA_abu_RMSE <- rmse(Pp_m13_GA_abu_670_22_pred$Total, Pp_m13_GA_abu_670_22_pred$pred_Pp_m13_GA_abu_b)
Pp_m13_GA_abu_RMSE

# Mean Square Error - MSE
Pp_m13_GA_abu_MSE <- mse(Pp_m13_GA_abu_670_22_pred$Total, Pp_m13_GA_abu_670_22_pred$pred_Pp_m13_GA_abu_b)
Pp_m13_GA_abu_MSE

# Mean Average Error - MAE
Pp_m13_GA_abu_MAE <- mae(Pp_m13_GA_abu_670_22_pred$Total, Pp_m13_GA_abu_670_22_pred$pred_Pp_m13_GA_abu_b)
Pp_m13_GA_abu_MAE

# R-Squared and Adjusted R-squared
Pp_m13_GA_abu_R <- lm(Total ~ pred_Pp_m13_GA_abu_b, data = Pp_m13_GA_abu_670_22_pred)
summary(Pp_m13_GA_abu_R) # We can obtain the R-squared and the Adjusted R-squared
Pp_m13_GA_abu_Rs <- summary(Pp_m13_GA_abu_R)$r.squared
Pp_m13_GA_abu_Rs
Pp_m13_GA_abu_Rs_ad <- summary(Pp_m13_GA_abu_R)$adj.r.squared
Pp_m13_GA_abu_Rs_ad

# Pearson correlation test - r
Pp_m13_GA_abu_pearson <- cor.test(Pp_m13_GA_abu_670_22_pred$pred_Pp_m13_GA_abu_b, Pp_m13_GA_abu_670_22_pred$Total, method="pearson")
Pp_m13_GA_abu_pearson
Pea_r <- Pp_m13_GA_abu_pearson$estimate
Pea_r
Pea_r_p <- Pp_m13_GA_abu_pearson$p.value
Pea_r_p

# Spearman correlation test - rho
Pp_m13_GA_abu_spearman <- cor.test(Pp_m13_GA_abu_670_22_pred$pred_Pp_m13_GA_abu_b, Pp_m13_GA_abu_670_22_pred$Total, method="spearman")
Pp_m13_GA_abu_spearman
rho <- Pp_m13_GA_abu_spearman$estimate
rho
rho_p <- Pp_m13_GA_abu_spearman$p.value
rho_p

# Obtain the Intercept and Slope of the linear model of "observed vs predicted"
summary(Pp_m13_GA_abu_R)
Int <- Pp_m13_GA_abu_R$coefficients[1]
Int
Slope <- Pp_m13_GA_abu_R$coefficients[2]
Slope

# Collect final results in a table (data frame)
results_m13_GA_table <- data.frame(Pp_m13_GA_abu_RMSE, Pp_m13_GA_abu_MSE, Pp_m13_GA_abu_MAE, Pp_m13_GA_abu_Rs, Pp_m13_GA_abu_Rs_ad,
                                  Pea_r, Pea_r_p, rho, rho_p, Int, Slope)
results_m13_GA_table

######################################################################################################################################
# MAKE MDOEL PREDICTIONS TO THE ENVIRONMENTAL LAYERS CLIPPED WITH THE AREAS CLASSIFIED AS "PRESENCE" BY THE DISTRIBUTION MODEL
######################################################################################################################################
names(Pp_Var_13_22_pred_spat_pres_GLM) # check the names of the predictors

# Prepare data frames
Pp_m13_GA_abu_raster_df <- data.frame(crds(Pp_Var_13_22_pred_spat_pres_GLM),
                                      as.points(Pp_Var_13_22_pred_spat_pres_GLM)) # Convert raster layer into data frame
head(Pp_m13_GA_abu_raster_df) # Check that all the predictor values are present in the data frame
Pp_m13_GA_abu_raster_df$Trans_1 <- 1 # Insert a column "Trans_1" with values "1" to be used as a "log(offset) for the model
head(Pp_m13_GA_abu_raster_df) # Check that data frame has all the columns
nrow(Pp_m13_GA_abu_raster_df) # Check the number of rows
Pp_m13_GA_abu_raster_df$pred_Pp_m13_GA_abu_b <- predict(Pp_m13_GA_abu_b,
                                                      newdata= Pp_m13_GA_abu_raster_df, type = "response") # Make predictions
head(Pp_m13_GA_abu_raster_df) # Check that a new column "pred_Pp_m13_GA_abu_b" was created with the predicted values
min(Pp_m13_GA_abu_raster_df$pred_Pp_m13_GA_abu_b) # Check the minimum value of predictions
max(Pp_m13_GA_abu_raster_df$pred_Pp_m13_GA_abu_b) # Check the maximum value of predictions
quantile(Pp_m13_GA_abu_raster_df$pred_Pp_m13_GA_abu_b) # Check the quantiles of the predicted values

######################################################################################################################################
# REMOVE OUTLIERS BASED ON A "BOOTSTRAPPING CONFIDENCE INTERVAL" & ADJUSTED BOXPLOT THRESHOLD DEFINITION. WE WILL USE 100 ITERATIONS
######################################################################################################################################
NMC <- 100 # Define 100 iterations
set.seed(12345)
Pp_m13_GA_abu_boot_pred <- do(NMC) * {
  # step 1: 
  Pp_m13_GA_abu_b1 <- adjboxStats(resample(Pp_m13_GA_abu_raster_df$pred_Pp_m13_GA_abu_b)) # Resample predicted values
  # Step 2:
  Pp_m13_GA_abu_b1_res <- Pp_m13_GA_abu_b1$stats
}

# Define threshold limits based on Adjusted boxplot, using whiskers extent (Q3+1.5*IQR for right and Q1–1.5*IQR from left)
Pp_m13_GA_abu_q_V1 <- mean(Pp_m13_GA_abu_boot_pred$V1)
Pp_m13_GA_abu_q_V1
Pp_m13_GA_abu_q_V5 <- mean(Pp_m13_GA_abu_boot_pred$V5)
Pp_m13_GA_abu_q_V5

######################################################################################################################################
# MAKE PREDICTIONS USING THE PREVIOUS LIMITS. PREDICTIONS OUTSIDE LIMITS V1 & V5 ARE CONSIDERED OUTLIERS
######################################################################################################################################
# NO EXTRAPOLATION
# Replace values outside the external lower (V1) and upper (V5) limits as "no data" (-99)
Pp_m13_GA_abu_raster_df$pred_boot_adjbox_V1_V5_clam <- Pp_m13_GA_abu_raster_df$pred_Pp_m13_GA_abu_b # Create column with predictions
head(Pp_m13_GA_abu_raster_df)
Pp_m13_GA_abu_raster_df$pred_boot_adjbox_V1_V5_clam <- replace(Pp_m13_GA_abu_raster_df$pred_boot_adjbox_V1_V5_clam,
                                                       Pp_m13_GA_abu_raster_df$pred_boot_adjbox_V1_V5_clam < Pp_m13_GA_abu_q_V1, -99)
Pp_m13_GA_abu_raster_df$pred_boot_adjbox_V1_V5_clam <- replace(Pp_m13_GA_abu_raster_df$pred_boot_adjbox_V1_V5_clam,
                                                       Pp_m13_GA_abu_raster_df$pred_boot_adjbox_V1_V5_clam > Pp_m13_GA_abu_q_V5, -99)
head(Pp_m13_GA_abu_raster_df)
Pp_m13_GA_abu_map_V1_V5_clam <- terra::rast(Pp_m13_GA_abu_raster_df[,c('x','y','pred_boot_adjbox_V1_V5_clam')],
                                           type='xyz', crs=crs(Pp_Var_13_22_pred_spat)) # Create raster maps with predictions
plot(Pp_m13_GA_abu_map_V1_V5_clam, axes=F, main='Potential abundance') # Plot final raster map
writeRaster(Pp_m13_GA_abu_map_V1_V5_clam, filename = "D:/Paper/Pp/Results/m13/GLM/Pp_m13_GA_abu_V1_V5_c.tif") # Save file as .tif

# EXTRAPOLATION AND CLAMPING.
# Replace values outside the external lower (V1) and upper (V5) limits with V1 & V5 values, respectively
Pp_m13_GA_abu_raster_df$pred_boot_adjbox_V1_V5_ext <- Pp_m13_GA_abu_raster_df$pred_Pp_m13_GA_abu_b # Create column with predictions
head(Pp_m13_GA_abu_raster_df)
Pp_m13_GA_abu_raster_df$pred_boot_adjbox_V1_V5_ext <- replace(Pp_m13_GA_abu_raster_df$pred_boot_adjbox_V1_V5_ext,
                                          Pp_m13_GA_abu_raster_df$pred_boot_adjbox_V1_V5_ext < Pp_m13_GA_abu_q_V1, Pp_m13_GA_abu_q_V1)
Pp_m13_GA_abu_raster_df$pred_boot_adjbox_V1_V5_ext <- replace(Pp_m13_GA_abu_raster_df$pred_boot_adjbox_V1_V5_ext,
                                          Pp_m13_GA_abu_raster_df$pred_boot_adjbox_V1_V5_ext > Pp_m13_GA_abu_q_V5, Pp_m13_GA_abu_q_V5)
head(Pp_m13_GA_abu_raster_df)
Pp_m13_GA_abu_map_V1_V5_ext <- terra::rast(Pp_m13_GA_abu_raster_df[,c('x','y','pred_boot_adjbox_V1_V5_ext')],
                                          type='xyz', crs=crs(Pp_Var_13_22_pred_spat)) # Create raster maps with predictions
plot(Pp_m13_GA_abu_map_V1_V5_ext, axes=F, main='Potential abundance') # Plot final raster map
writeRaster(Pp_m13_GA_abu_map_V1_V5_ext, filename = "D:/Paper/Pp/Results/m13/GLM/Pp_m13_GA_abu_V1_V5_e.tif") # Save file as .tif

######################################################################################################################################
######################################################################################################################################
# CORRELATION ANALYSIS BETWEEN SUITABILITY MODEL (13.1) AND ABUNDANCE GLM POISSON (13.2)
######################################################################################################################################

######################################################################################################################################
# CORRELATION BETWEEN SUITABILITY AND ABUNDANCE (NO EXTRAPOLATION)
######################################################################################################################################
# Load Suitability map
Pp_m13_sui <- terra::rast("D:/Paper/Pp/Results/m13/GLM/Pp_m13_BI_dis_sui.tif")
plot(Pp_m13_sui)
Pp_m13_sui_df <- data.frame(crds(Pp_m13_sui),as.points(Pp_m13_sui)) # Convert raster into data frame
head(Pp_m13_sui_df) # Check that all values are present in data frame
names(Pp_m13_sui_df)[3] <- "Suitability" # Change the name of the 3rd column

# Load Abundance map (no extrapolation)
Pp_m13_abu <- terra::rast("D:/Paper/Pp/Results/m13/GLM/Pp_m13_GA_abu_V1_V5_c.tif")
plot(Pp_m13_abu)
Pp_m13_abu_df <- data.frame(crds(Pp_m13_abu),as.points(Pp_m13_abu)) # Convert raster into data frame
head(Pp_m13_abu_df) # Check that all values are present in data frame
names(Pp_m13_abu_df)[3] <- "Abundance" # Change the name of the 3rd column

# Merge Suitability and Abundance
Pp_m13_sui_abu_df <- cbind(Pp_m13_sui_df, Pp_m13_abu_df$Abundance)
head(Pp_m13_sui_abu_df)
names(Pp_m13_sui_abu_df)[4] <- "Abundance"
head(Pp_m13_sui_abu_df)

# Eliminate rows with "-99" values
Pp_m13_sui_abu_df <- Pp_m13_sui_abu_df[!(Pp_m13_sui_abu_df$Abundance == "-99"),] # Drop values = -99
nrow(Pp_m13_sui_abu_df)

# Random selection of 1000000 raster cell values
set.seed(456)
Pp_m13_sui_abu_df_sample <- sample_n(Pp_m13_sui_abu_df, 1000000)
head(Pp_m13_sui_abu_df_sample)

# Pearson correlation test between Suitability and Abundance
Pp_m13_sui_abu_lm <- lm(Abundance ~ Suitability, data = Pp_m13_sui_abu_df_sample) # Linear model between Suitability and Abundance
summary(Pp_m13_sui_abu_lm)
coef(Pp_m13_sui_abu_lm) # Check the coefficients of the linear model (intercept and slope)
clam_Int <- coef(Pp_m13_sui_abu_lm)[1] # Extract the intercept
clam_Slo <- coef(Pp_m13_sui_abu_lm)[2] # Extract the slope
Pp_m13_sui_abu_pearson <-  cor.test(Pp_m13_sui_abu_df_sample$Suitability, Pp_m13_sui_abu_df_sample$Abundance, method="pearson")
Clam_Pea_r <- Pp_m13_sui_abu_pearson$estimate # Extract the Pearson correlation coefficient (r)
Clam_Pea_r_p <- Pp_m13_sui_abu_pearson$p.value #  Extract the significance (p value) of the Pearson correlation coefficient

# Create a table to summarize previous results
clam_results <- data.frame(Clam_Pea_r, Clam_Pea_r_p, clam_Int, clam_Slo)
clam_results

# Plot correlation between Suitability and Abundance using 1000000 random raster cells
Pp_m13_sui_abu_plot <- ggplot(data=Pp_m13_sui_abu_df_sample, mapping = aes(x=Suitability, y=Abundance)) +
  geom_point(pch=".") +
  geom_smooth(method = "lm", se = TRUE) +
  stat_cor(method = "pearson", label.x = 0.1, label.y = 124) +
  geom_smooth(color = "red", se = TRUE) +  # Lines is make with method "loess"
  labs(x = "Habitat suitability", y = "Abundance") +
  theme(axis.text = element_text(size = 40)) +
  theme(axis.title = element_text(size = 50)) +
  scale_y_continuous(breaks=seq(0,123,10)) +
  scale_x_continuous(breaks=seq(0,1,0.05)) +
  theme_bw()
ggMarginal(Pp_m13_sui_abu_plot, type = "histogram")

######################################################################################################################################
# CORRELATION BETWEEN SUITABILITY AND ABUNDANCE (EXTRAPOLATION AND CLAMPING)
######################################################################################################################################
# Load Abundance map (Extrapolation and Clamping)
Pp_m13_abu <- terra::rast("D:/Paper/Pp/Results/m13/GLM/Pp_m13_GA_abu_V1_V5_e.tif")
plot(Pp_m13_abu)
Pp_m13_abu_df <- data.frame(crds(Pp_m13_abu),as.points(Pp_m13_abu)) # Convert raster into data frame
head(Pp_m13_abu_df) # Check that all values are present in data frame
names(Pp_m13_abu_df)[3] <- "Abundance"

# Merge Suitability and Abundance
Pp_m13_sui_abu_df <- cbind(Pp_m13_sui_df, Pp_m13_abu_df$Abundance)
head(Pp_m13_sui_abu_df)
names(Pp_m13_sui_abu_df)[4] <- "Abundance"
head(Pp_m13_sui_abu_df)

# Random selection of 1000000 raster cell values
set.seed(456)
Pp_m13_sui_abu_df_sample <- sample_n(Pp_m13_sui_abu_df, 1000000)
head(Pp_m13_sui_abu_df_sample)

# Pearson correlation test between Suitability and Abundance
Pp_m13_sui_abu_lm <- lm(Abundance ~ Suitability, data = Pp_m13_sui_abu_df_sample) # Linear model between Suitability and Abundance
summary(Pp_m13_sui_abu_lm)
coef(Pp_m13_sui_abu_lm) # Check the coefficients of the linear model (intercept and slope)
Extra_Int <- coef(Pp_m13_sui_abu_lm)[1] # Extract the intercept
Extra_Slo <- coef(Pp_m13_sui_abu_lm)[2] # Extract the slope
Pp_m13_sui_abu_pearson <-  cor.test(Pp_m13_sui_abu_df_sample$Suitability, Pp_m13_sui_abu_df_sample$Abundance, method="pearson")
Extra_Pea_r <- Pp_m13_sui_abu_pearson$estimate # Extract the Pearson correlation coefficient (r)
Extra_Pea_r_p <- Pp_m13_sui_abu_pearson$p.value # Extract the significance (p value) of the Pearson correlation coefficient

# Create a table to summarize previous results
Extra_results <- data.frame(Extra_Pea_r, Extra_Pea_r_p, Extra_Int, Extra_Slo)
Extra_results

# Plot correlation between Suitability and Abundance using 1000000 random raster cells
Pp_m13_sui_abu_plot <- ggplot(data=Pp_m13_sui_abu_df_sample, mapping = aes(x=Suitability, y=Abundance)) +
  geom_point(pch=".") +
  geom_smooth(method = "lm", se = TRUE) +
  stat_cor(method = "pearson", label.x = 0.1, label.y = 124) +
  geom_smooth(color = "red", se = TRUE) +  # Lines is make with method "loess"
  labs(x = "Habitat suitability", y = "Abundance") +
  theme(axis.text = element_text(size = 40)) +
  theme(axis.title = element_text(size = 50)) +
  scale_y_continuous(breaks=seq(0,123,10)) +
  scale_x_continuous(breaks=seq(0,1,0.05)) +
  theme_bw()
ggMarginal(Pp_m13_sui_abu_plot, type = "histogram") 

######################################################################################################################################
######################################################################################################################################
#     Model       : 13.5
#     Algorithm   : GLM BINOMIAL (PRESENCE -ABSENCE)
#     Estimate    : Distribution model (Continuous and binary)
#     Predictors  : TEMP-PREC-WATER-HUMAN-TOPO-DHI-SOIL_T = 25 -> Selected 22 -> Independent model predictors selection  
######################################################################################################################################
Pp_m13_sel_BI_dis_10405_22_pred <- read.csv("D:/Paper/Pp/Tables/Pp_m13_sel_10405_22_pred.csv", row.names = 1) # Load 10405
head(Pp_m13_sel_BI_dis_10405_22_pred) # Check data
names(Pp_m13_sel_BI_dis_10405_22_pred) # Check the predictors to be included in the model

######################################################################################################################################
# FIT GLM BINOMAL
######################################################################################################################################
Pp_m13_sel_BI_dis <- glm(P_palpebrosus ~ bio_03 + bio_05 + bio_08 + bio_13 + bio_15 + bio_18 + dhi_evi_sea + dhi_gpp_sea +
                           dhi_lai_min + dhi_ndvi_min + h_hii + h_pd + sa_bio_03 + sb_bio_02 + sb_bio_03 + sb_bio_04 + sb_bio_09 +
                           t_dem + t_flow_acc + t_tpi + t_vrm + w_recurr, family="binomial", data = Pp_m13_sel_BI_dis_10405_22_pred)
summary(Pp_m13_sel_BI_dis) # Inspect the model                     

######################################################################################################################################
# SELECT SIGNIFICANT PREDICTORS BASED ON THE LOWEST AIC AND FIT THE MODEL WITH THE SELECTED PREDICTORS
######################################################################################################################################
Pp_m13_sel_BI_dis_step <- step(Pp_m13_sel_BI_dis) # Use the "step" function to select significant predictors

######################################################################################################################################
# FIT THE NEW MODEL WITH THE SELECTED PREDICTORS
######################################################################################################################################
Pp_m13_sel_BI_dis <- glm(P_palpebrosus ~ bio_03 + bio_05 + bio_13 + bio_15 + dhi_evi_sea + dhi_gpp_sea + h_hii + h_pd + sa_bio_03 +
                           sb_bio_02 + sb_bio_04 + t_dem + w_recurr, family="binomial", data = Pp_m13_sel_BI_dis_10405_22_pred)
summary(Pp_m13_sel_BI_dis) # Inspect the model                     
AIC(Pp_m13_sel_BI_dis) # Check the model AIC
expl_deviance(obs = Pp_m13_sel_BI_dis_10405_22_pred$P_palpebrosus, pred = Pp_m13_sel_BI_dis$fitted) # # Check explained deviance

######################################################################################################################################
# SELECT THE COLUMN NAMES OF THE 13 SELECTED PREDICTORS BY THE PREVIOUS STEP
######################################################################################################################################
Pp_m13_sel_BI_dis_10405_22_pred_names <- names(Pp_m13_sel_BI_dis_10405_22_pred[,c(5,6,8,9,11,12,15,16,17,18,20,22,26)])
Pp_m13_sel_BI_dis_10405_22_pred_names # Check the names of the predictors
partial_response(Pp_m13_sel_BI_dis, predictors = Pp_m13_sel_BI_dis_10405_22_pred[,Pp_m13_sel_BI_dis_10405_22_pred_names],
                 main='GLM', ylab='Occurrence probability') # Plot partial responses of the selected predictors

######################################################################################################################################
# EVALUATE MODEL WITH "crossvalSDM()" USING 5 k-folds (80% calibration - 20% test)
######################################################################################################################################
set.seed(1234)
head(Pp_m13_sel_BI_dis_10405_22_pred)
Pp_m13_sel_BI_dis_10405_22_pred_names
Pp_m13_sel_BI_dis_cv <- crossvalSDM(Pp_m13_sel_BI_dis, kfold = 5, traindat = Pp_m13_sel_BI_dis_10405_22_pred, 
                                    colname_species = "P_palpebrosus", colname_pred = Pp_m13_sel_BI_dis_10405_22_pred_names)
plot(Pp_m13_sel_BI_dis$fitted.values, Pp_m13_sel_BI_dis_cv,
     xlab='Fitted values', ylab='Predicted values from CV') # Plot fitted values vs cross-validation data
abline(0,1,col='red',lwd=2)

######################################################################################################################################
# THRESHOLD-DEPENDENT EVALUATION
######################################################################################################################################
Pp_m13_sel_BI_dis_thresh_dat <- data.frame(ID = seq_len(nrow(Pp_m13_sel_BI_dis_10405_22_pred)),
                                          obs = Pp_m13_sel_BI_dis_10405_22_pred$P_palpebrosus, pred = Pp_m13_sel_BI_dis_cv)

# Find the optimal thresholds     
Pp_m13_sel_BI_dis_thresh_cv <- PresenceAbsence::optimal.thresholds(DATA= Pp_m13_sel_BI_dis_thresh_dat)
Pp_m13_sel_BI_dis_thresh_cv

# Create a confusion matrix with and use the threshold that maximizes TSS (row 3, col 2)
Pp_m13_sel_BI_dis_cmx_maxSSS <- PresenceAbsence::cmx(DATA= Pp_m13_sel_BI_dis_thresh_dat, threshold=Pp_m13_sel_BI_dis_thresh_cv[3,2])
Pp_m13_sel_BI_dis_cmx_maxSSS

# Proportion of correctly classified observations
PresenceAbsence::pcc(Pp_m13_sel_BI_dis_cmx_maxSSS, st.dev=F)

# Sensitivity = true positive rate
PresenceAbsence::sensitivity(Pp_m13_sel_BI_dis_cmx_maxSSS, st.dev=F)

# Specificity = true negative rate
PresenceAbsence::specificity(Pp_m13_sel_BI_dis_cmx_maxSSS, st.dev=F)

# Kappa
PresenceAbsence::Kappa(Pp_m13_sel_BI_dis_cmx_maxSSS, st.dev=F) # Kappa > 0.4 indicates good predictions (Araujo et al.,2005)

# True skill statistic
TSS(Pp_m13_sel_BI_dis_cmx_maxSSS) # TSS > 0.5 is assumed to indicate good predictions

######################################################################################################################################
# THRESHOLD-INDEPENDENT EVALUATION
######################################################################################################################################
Pp_m13_sel_BI_dis_roc_cv <- roc(Pp_m13_sel_BI_dis_cv, as.factor(Pp_m13_sel_BI_dis_10405_22_pred$P_palpebrosus))
plot(Pp_m13_sel_BI_dis_roc_cv, col = "grey70", lwd = 2)

# Compute the AUC:
AUC::auc(Pp_m13_sel_BI_dis_roc_cv)

# check different evaluation parameters
evalSDM(Pp_m13_sel_BI_dis_10405_22_pred$P_palpebrosus, Pp_m13_sel_BI_dis_cv)

######################################################################################################################################
# MAKE PREDICTIONS
######################################################################################################################################
Pp_m13_sel_BI_dis_raster_df <- data.frame(crds(Pp_Var_13_22_pred_spat),as.points(Pp_Var_13_22_pred_spat)) #Convert raster to dataframe

######################################################################################################################################
# MAKE FINAL PREDICTION MAPS
######################################################################################################################################
Pp_m13_sel_BI_dis_raster_df$pred_Pp_m13_sel_BI_dis_con <- predict(Pp_m13_sel_BI_dis, newdata= Pp_m13_sel_BI_dis_raster_df, 
                                                                  type="response") # Predict values
head(Pp_m13_sel_BI_dis_raster_df) # Check that there is one column with predicted values
Pp_m13_sel_BI_dis_con <- terra::rast(Pp_m13_sel_BI_dis_raster_df[,c('x','y','pred_Pp_m13_sel_BI_dis_con')],
                                    type='xyz', crs=crs(Pp_Var_13_22_pred_spat)) # Create raster of predictions
plot(Pp_m13_sel_BI_dis_con, axes=F, main='Habitat suitability - P. palpebrosus') # Plot map
writeRaster(Pp_m13_sel_BI_dis_con, filename = "D:/Paper/Pp/Results/m13/GLM/Pp_m13_sel_BI_dis_con.tif") # Save raster file as .tif

######################################################################################################################################
# MAKE BINARY PREDICTIONS MAP. WE WILL USE THE THRESHOLD TO MAXIMIZE TSS
######################################################################################################################################
Pp_m13_sel_BI_dis_raster_df$pred_Pp_m13_sel_BI_dis_bin <- 
                              ifelse(Pp_m13_sel_BI_dis_raster_df$pred_Pp_m13_sel_BI_dis_con >= Pp_m13_sel_BI_dis_thresh_cv[3,2], 1, 0)
head(Pp_m13_sel_BI_dis_raster_df) # Check that there is one column with predicted values (1 & 0)
Pp_m13_sel_BI_dis_bin <- terra::rast(Pp_m13_sel_BI_dis_raster_df[,c('x','y','pred_Pp_m13_sel_BI_dis_bin')],
                                     type='xyz', crs=crs(Pp_Var_13_22_pred_spat)) # Create raster layer
plot(Pp_m13_sel_BI_dis_bin, axes=F, main='Presence/Absence - P. palpebrosus') # Plot raster
writeRaster(Pp_m13_sel_BI_dis_bin, filename = "D:/Paper/Pp/Results/m13/GLM/Pp_m13_sel_BI_dis_bin.tif") # Save raster

######################################################################################################################################
# IMPORTS 22 UNCORRELATED PREDICTORS INSIDE THE REGION CLASSIFIED AS PRESENCE
######################################################################################################################################
Var_13_step_25_22_sel_pres_GLM <- list.files("D:/Paper/Pp/Var_13_step_25_22_sel_pres_GLM", pattern = "tif$", full.names = TRUE)
Var_13_step_25_22_sel_pres_GLM # List of predictors
Pp_Var_13_step_22_pred_spat_pres_GLM_sel <- terra::rast(Var_13_step_25_22_sel_pres_GLM) # Stack predictors
class(Pp_Var_13_step_22_pred_spat_pres_GLM_sel) # Check class of predictors. Should be a "spatRaster"
names(Pp_Var_13_step_22_pred_spat_pres_GLM_sel) # Check the names of predictors


######################################################################################################################################
######################################################################################################################################
#     Model       : 13.6
#     Algorithm   : GLM - Poisson (Selected)
#     Estimate    : Abundance model
#     Predictors  : Model_13 25 initial predictors -> Selected 22 uncorrelated -> Independent model predictors selection 
######################################################################################################################################

######################################################################################################################################
# LOAD 670 OCCURRENCES WITH 22 PREDICTOR VALUES 
######################################################################################################################################
Pp_m13_sel_PO_abu_670_22_pred <- read.csv("D:/Paper/Pp/Tables/Pp_m13_sel_670_22_pred.csv", row.names = 1)
head(Pp_m13_sel_PO_abu_670_22_pred)
names(Pp_m13_sel_PO_abu_670_22_pred) # Check the predictors to be included in the model
nrow(Pp_m13_sel_PO_abu_670_22_pred) # Check the number of samples
min(Pp_m13_sel_PO_abu_670_22_pred$Trans) # check min value
max(Pp_m13_sel_PO_abu_670_22_pred$Trans) # Check max value
Pp_m13_sel_PO_abu_670_22_pred$Trans_1 <- ceiling(Pp_m13_sel_PO_abu_670_22_pred$Trans) # Convert offset "Trans" to integer
min(Pp_m13_sel_PO_abu_670_22_pred$Trans_1) # Check minimum value
max(Pp_m13_sel_PO_abu_670_22_pred$Trans_1) # Check maximum value
nrow(Pp_m13_sel_PO_abu_670_22_pred) # Check the number of samples

######################################################################################################################################
# FIT THE GLM POISSON MODEL FOR ABUNDANCE WITH 22 PREDICTORS
######################################################################################################################################
names(Pp_m13_sel_PO_abu_670_22_pred)
Pp_m13_sel_PO_abu <- glm(Total ~ bio_03 + bio_05 + bio_08 + bio_13 + bio_15 + bio_18 + dhi_evi_sea + dhi_gpp_sea + dhi_lai_min +
                           dhi_ndvi_min + h_hii + h_pd + sa_bio_03 + sb_bio_02 + sb_bio_03 + sb_bio_04 + sb_bio_09 + t_dem +
                           t_flow_acc + t_tpi + t_vrm + w_recurr + offset(log(Trans_1)), family = poisson(link = "log"),
                           data = Pp_m13_sel_PO_abu_670_22_pred)
summary(Pp_m13_sel_PO_abu) # View model characteristics

######################################################################################################################################
# SELECT SIGNIFICANT PREDICTORS BASED ON THE LOWEST AIC AND FIT THE MODEL WITH THE SELECTED PREDICTORS
######################################################################################################################################
Pp_m13_sel_PO_abu_step <- step(Pp_m13_sel_PO_abu)

######################################################################################################################################
# FIT THE NEW MODEL WITH THE SELECTED PREDICTORS
######################################################################################################################################
# Fit the model with selected predictors
Pp_m13_sel_PO_abu <- glm(Total ~ bio_08 + bio_13 + bio_18 + dhi_evi_sea + dhi_gpp_sea + dhi_lai_min + h_hii + h_pd + sb_bio_02 + 
                           sb_bio_03 + sb_bio_04 + sb_bio_09 + t_dem + t_flow_acc + w_recurr + offset(log(Trans_1)),
                         family = poisson(link = "log"), data = Pp_m13_sel_PO_abu_670_22_pred)
summary(Pp_m13_sel_PO_abu) # Inspect the model
AIC(Pp_m13_sel_PO_abu) # Check the model AIC
Pp_m13_sel_PO_abu_expdev <- 100*((Pp_m13_sel_PO_abu$null.deviance-Pp_m13_sel_PO_abu$deviance)/Pp_m13_sel_PO_abu$null.deviance)
Pp_m13_sel_PO_abu_expdev # Check explained deviance

######################################################################################################################################
# CREATE A BOOTSTRAP FUNCTION AND RUN 1000 ITERATIONS TO OBTAIN PREDICTORS' COEFFICIENT
######################################################################################################################################
boot_reg <- function(data,idx) {
  Pp_m13_sel_PO_abu <- glm(Total ~ bio_08 + bio_13 + bio_18 + dhi_evi_sea + dhi_gpp_sea + dhi_lai_min + h_hii + h_pd + sb_bio_02 + 
                           sb_bio_03 + sb_bio_04 + sb_bio_09 + t_dem + t_flow_acc + w_recurr + offset(log(Trans_1)),
                           family = poisson(link = "log"), data = Pp_m13_sel_PO_abu_670_22_pred[idx,])
  coef(Pp_m13_sel_PO_abu)
}
set.seed(234)
Pp_m13_sel_PO_abu_bootstrap <- boot::boot(Pp_m13_sel_PO_abu_670_22_pred, boot_reg, 1000) # Run 1000 Bootstrapping iterations
Pp_m13_sel_PO_abu_bootstrap
head(Pp_m13_sel_PO_abu_bootstrap)

# Make a density plot of the sampling distribution of the slope of index 2 (bio_03) 
ggplot(data.frame(x = Pp_m13_sel_PO_abu_bootstrap$t[,2]), aes(x)) +
  geom_density()

# We can check all the values for each of the predictors and each one of the 1000 Bootstrap iterations (object "t")
head(Pp_m13_sel_PO_abu_bootstrap$t)

# We can check if there are any NA values in the matrix
any(is.na(Pp_m13_sel_PO_abu_bootstrap$t)) # If TRUE, then:
which(is.na(Pp_m13_sel_PO_abu_bootstrap$t), arr.ind=TRUE) # Check the specific location of the NA values

######################################################################################################################################
# CHANGE THE COEFFICIENTS FROM THE ORIGINAL DATA (Pp_m13_sel_PO_abu) WITH THE COEFFICIENTS OBTAINED FROM THE BOOTSTRAPPING
######################################################################################################################################
Pp_m13_sel_PO_abu # Check the original GLM model
coef(Pp_m13_sel_PO_abu) # Check the original coefficients of the GLM model
Pp_m13_sel_PO_abu_b <- Pp_m13_sel_PO_abu # Create a new model based on the original model, where coefficient values will be replaced
Pp_m13_sel_PO_abu_b 

Pp_m13_sel_PO_abu_b$coefficients[1] <- mean(Pp_m13_sel_PO_abu_bootstrap$t[,1]) # Replace the intercept value
Pp_m13_sel_PO_abu_b$coefficients[2] <- mean(Pp_m13_sel_PO_abu_bootstrap$t[,2]) # Replace the coefficient of the first predictor
Pp_m13_sel_PO_abu_b$coefficients[3] <- mean(Pp_m13_sel_PO_abu_bootstrap$t[,3]) 
Pp_m13_sel_PO_abu_b$coefficients[4] <- mean(Pp_m13_sel_PO_abu_bootstrap$t[,4]) 
Pp_m13_sel_PO_abu_b$coefficients[5] <- mean(Pp_m13_sel_PO_abu_bootstrap$t[,5]) 
Pp_m13_sel_PO_abu_b$coefficients[6] <- mean(Pp_m13_sel_PO_abu_bootstrap$t[,6]) 
Pp_m13_sel_PO_abu_b$coefficients[7] <- mean(Pp_m13_sel_PO_abu_bootstrap$t[,7]) 
Pp_m13_sel_PO_abu_b$coefficients[8] <- mean(Pp_m13_sel_PO_abu_bootstrap$t[,8]) 
Pp_m13_sel_PO_abu_b$coefficients[9] <- mean(Pp_m13_sel_PO_abu_bootstrap$t[,9]) 
Pp_m13_sel_PO_abu_b$coefficients[10] <- mean(Pp_m13_sel_PO_abu_bootstrap$t[,10])
Pp_m13_sel_PO_abu_b$coefficients[11] <- mean(Pp_m13_sel_PO_abu_bootstrap$t[,11])
Pp_m13_sel_PO_abu_b$coefficients[12] <- mean(Pp_m13_sel_PO_abu_bootstrap$t[,12]) 
Pp_m13_sel_PO_abu_b$coefficients[13] <- mean(Pp_m13_sel_PO_abu_bootstrap$t[,13]) 
Pp_m13_sel_PO_abu_b$coefficients[14] <- mean(Pp_m13_sel_PO_abu_bootstrap$t[,14]) 
Pp_m13_sel_PO_abu_b$coefficients[15] <- mean(Pp_m13_sel_PO_abu_bootstrap$t[,15]) 
Pp_m13_sel_PO_abu_b$coefficients[16] <- mean(Pp_m13_sel_PO_abu_bootstrap$t[,16]) 

######################################################################################################################################
# VERIFY THE REPLACEMENT OF THE COEFFICIENTS
######################################################################################################################################
coef(Pp_m13_sel_PO_abu) # Check original coefficients
coef(Pp_m13_sel_PO_abu)[1] # Original value of the intercept
mean(Pp_m13_sel_PO_abu_bootstrap$t[,1]) # Check the value of the intercept obtained from the Bootstrapped average
coef(Pp_m13_sel_PO_abu_b) # Check the Model with the new intercept value

coef(Pp_m13_sel_PO_abu) 
coef(Pp_m13_sel_PO_abu)[2] 
mean(Pp_m13_sel_PO_abu_bootstrap$t[,2])
coef(Pp_m13_sel_PO_abu_b)

######################################################################################################################################
# MAKE PREDICTIONS TO THE ORIGINAL DATA USING THE BOOTSTRAPPING AVERAGED COEFFICIENTS
######################################################################################################################################
names(Pp_m13_sel_PO_abu_670_22_pred)
head(Pp_m13_sel_PO_abu_670_22_pred)
coef(Pp_m13_sel_PO_abu_b)
Pp_m13_sel_PO_abu_670_22_pred$pred_Pp_m13_sel_PO_abu_b <- predict(Pp_m13_sel_PO_abu_b, newdata = Pp_m13_sel_PO_abu_670_22_pred,
                                                                  type="response")
head(Pp_m13_sel_PO_abu_670_22_pred)
min(Pp_m13_sel_PO_abu_670_22_pred$pred_Pp_m13_sel_PO_abu_b)
max(Pp_m13_sel_PO_abu_670_22_pred$pred_Pp_m13_sel_PO_abu_b)

######################################################################################################################################
# EVALUATE ABUNDANCE MODELS WITH "Pp_m13_PO_abu_670_22_pred" USING PREDICTED (pred_Pp_m13_PO_abu_b) & OBSERVED (Total) VALUES
######################################################################################################################################
# Root Mean square Error - RMSE
Pp_m13_sel_PO_abu_RMSE <- rmse(Pp_m13_sel_PO_abu_670_22_pred$Total, Pp_m13_sel_PO_abu_670_22_pred$pred_Pp_m13_sel_PO_abu_b)
Pp_m13_sel_PO_abu_RMSE

# Mean Square Error - MSE
Pp_m13_sel_PO_abu_MSE <- mse(Pp_m13_sel_PO_abu_670_22_pred$Total, Pp_m13_sel_PO_abu_670_22_pred$pred_Pp_m13_sel_PO_abu_b)
Pp_m13_sel_PO_abu_MSE

# Mean Average Error - MAE
Pp_m13_sel_PO_abu_MAE <- mae(Pp_m13_sel_PO_abu_670_22_pred$Total, Pp_m13_sel_PO_abu_670_22_pred$pred_Pp_m13_sel_PO_abu_b)
Pp_m13_sel_PO_abu_MAE

# R-Squared and Adjusted R-squared
Pp_m13_sel_PO_abu_R <- lm(Total ~ pred_Pp_m13_sel_PO_abu_b, data = Pp_m13_sel_PO_abu_670_22_pred)
summary(Pp_m13_sel_PO_abu_R) # We can obtain the R-squared and the Adjusted R-squared
Pp_m13_sel_PO_abu_Rs <- summary(Pp_m13_sel_PO_abu_R)$r.squared
Pp_m13_sel_PO_abu_Rs
Pp_m13_sel_PO_abu_Rs_ad <- summary(Pp_m13_sel_PO_abu_R)$adj.r.squared
Pp_m13_sel_PO_abu_Rs_ad

# Pearson correlation test - r
Pp_m13_sel_PO_abu_pearson <- cor.test(Pp_m13_sel_PO_abu_670_22_pred$pred_Pp_m13_sel_PO_abu_b, Pp_m13_sel_PO_abu_670_22_pred$Total,
                                      method="pearson")
Pp_m13_sel_PO_abu_pearson
Pea_r <- Pp_m13_sel_PO_abu_pearson$estimate
Pea_r
Pea_r_p <- Pp_m13_sel_PO_abu_pearson$p.value
Pea_r_p

# Spearman correlation test - rho
Pp_m13_sel_PO_abu_spearman <- cor.test(Pp_m13_sel_PO_abu_670_22_pred$pred_Pp_m13_sel_PO_abu_b, Pp_m13_sel_PO_abu_670_22_pred$Total,
                                       method="spearman")
Pp_m13_sel_PO_abu_spearman
rho <- Pp_m13_sel_PO_abu_spearman$estimate
rho
rho_p <- Pp_m13_sel_PO_abu_spearman$p.value
rho_p

# Obtain the Intercept and Slope of the linear model of "observed vs predicted"
summary(Pp_m13_sel_PO_abu_R)
Int <- Pp_m13_sel_PO_abu_R$coefficients[1]
Int
Slope <- Pp_m13_sel_PO_abu_R$coefficients[2]
Slope

# Collect final results in a table (data frame)
results_m13_sel_PO_table <- data.frame(Pp_m13_sel_PO_abu_RMSE, Pp_m13_sel_PO_abu_MSE, Pp_m13_sel_PO_abu_MAE, Pp_m13_sel_PO_abu_Rs,
                                       Pp_m13_sel_PO_abu_Rs_ad, Pea_r, Pea_r_p, rho, rho_p, Int, Slope)
results_m13_sel_PO_table

######################################################################################################################################
# MAKE MDOEL PREDICTIONS TO THE ENVIRONMENTAL LAYERS CLIPPED WITH THE AREAS CLASSIFIED AS "PRESENCE" BY THE DISTRIBUTION MODEL (13.5)
######################################################################################################################################
names(Pp_Var_13_step_22_pred_spat_pres_GLM_sel) # Check the names of the predictors

# Prepare data frames
Pp_m13_sel_PO_abu_raster_df <- data.frame(crds(Pp_Var_13_step_22_pred_spat_pres_GLM_sel),
                                          as.points(Pp_Var_13_step_22_pred_spat_pres_GLM_sel)) # Convert raster layer into data frame
head(Pp_m13_sel_PO_abu_raster_df) # Check that all predictor values are present in the data frame
Pp_m13_sel_PO_abu_raster_df$Trans_1 <- 1 # # Insert a column "Trans_1" with values "1" used as a "log(offset) for the model
head(Pp_m13_sel_PO_abu_raster_df) # Check that data frame has all the columns
nrow(Pp_m13_sel_PO_abu_raster_df) # Check the number of rows
Pp_m13_sel_PO_abu_raster_df$pred_Pp_m13_sel_PO_abu_b <- predict(Pp_m13_sel_PO_abu_b,
                                                          newdata= Pp_m13_sel_PO_abu_raster_df, type = "response") # Make predictions
head(Pp_m13_sel_PO_abu_raster_df) # Check that a new column "pred_Pp_m13_sel_PO_abu_b" was created with the predicted values
min(Pp_m13_sel_PO_abu_raster_df$pred_Pp_m13_sel_PO_abu_b) # Check the minimum value of predictions
max(Pp_m13_sel_PO_abu_raster_df$pred_Pp_m13_sel_PO_abu_b) # Check the maximum value of predictions
quantile(Pp_m13_sel_PO_abu_raster_df$pred_Pp_m13_sel_PO_abu_b) # Check the quantiles of the predicted values

######################################################################################################################################
# REMOVE OUTLIERS BASED ON A "BOOTSTRAPPING CONFIDENCE INTERVAL" & ADJUSTED BOXPLOT THRESHOLD DEFINITION. WE WILL USE 100 ITERATIONS
######################################################################################################################################
NMC <- 100 # Define 100 iterations
set.seed(12345)
Pp_m13_sel_PO_abu_boot_pred <- do(NMC) * {
  # step 1: 
  Pp_m13_sel_PO_abu_b1 <- adjboxStats(resample(Pp_m13_sel_PO_abu_raster_df$pred_Pp_m13_sel_PO_abu_b)) # Resample predicted values
  # Step 2:
  Pp_m13_sel_PO_abu_b1_res <- Pp_m13_sel_PO_abu_b1$stats
}

# Define threshold limits based on Adjusted boxplot, using whiskers extent (Q3+1.5*IQR for right and Q1–1.5*IQR from left)
Pp_m13_sel_PO_abu_q_V1 <- mean(Pp_m13_sel_PO_abu_boot_pred$V1)
Pp_m13_sel_PO_abu_q_V1
Pp_m13_sel_PO_abu_q_V5 <- mean(Pp_m13_sel_PO_abu_boot_pred$V5)
Pp_m13_sel_PO_abu_q_V5

######################################################################################################################################
# MAKE PREDICTIONS USING THE PREVIOUS LIMITS. PREDICTIONS OUTSIDE LIMITS V1 & V5 ARE CONSIDERED OUTLIERS
######################################################################################################################################
# NO EXTRAPOLATION
# Replace values outside the external lower (V1) and upper (V5) limits as "no data" (-99)
Pp_m13_sel_PO_abu_raster_df$pred_boot_adjbox_V1_V5_clam <- Pp_m13_sel_PO_abu_raster_df$pred_Pp_m13_sel_PO_abu_b
head(Pp_m13_sel_PO_abu_raster_df)
Pp_m13_sel_PO_abu_raster_df$pred_boot_adjbox_V1_V5_clam <- replace(Pp_m13_sel_PO_abu_raster_df$pred_boot_adjbox_V1_V5_clam,
                                                Pp_m13_sel_PO_abu_raster_df$pred_boot_adjbox_V1_V5_clam < Pp_m13_sel_PO_abu_q_V1, -99)
Pp_m13_sel_PO_abu_raster_df$pred_boot_adjbox_V1_V5_clam <- replace(Pp_m13_sel_PO_abu_raster_df$pred_boot_adjbox_V1_V5_clam,
                                                Pp_m13_sel_PO_abu_raster_df$pred_boot_adjbox_V1_V5_clam > Pp_m13_sel_PO_abu_q_V5, -99)
head(Pp_m13_sel_PO_abu_raster_df)
Pp_m13_sel_PO_abu_map_V1_V5_clam <- terra::rast(Pp_m13_sel_PO_abu_raster_df[,c('x','y','pred_boot_adjbox_V1_V5_clam')],
                                               type='xyz', crs=crs(Pp_Var_13_25_pred_spat)) # Create raster maps with predictions
plot(Pp_m13_sel_PO_abu_map_V1_V5_clam, axes=F, main='Potential abundance') # Plot final raster map
writeRaster(Pp_m13_sel_PO_abu_map_V1_V5_clam, filename = "D:/Paper/Pp/Results/m13/GLM/Pp_m13_sel_PO_abu_V1_V5_c.tif") # Save as .tif

# EXTRAPOLATION AND CLAMPING.
# Replace values outside the external lower (V1) and upper (V5) limits with V1 & V5 values, respectively
Pp_m13_sel_PO_abu_raster_df$pred_boot_adjbox_V1_V5_ext <- Pp_m13_sel_PO_abu_raster_df$pred_Pp_m13_sel_PO_abu_b
head(Pp_m13_sel_PO_abu_raster_df)
Pp_m13_sel_PO_abu_raster_df$pred_boot_adjbox_V1_V5_ext <- replace(Pp_m13_sel_PO_abu_raster_df$pred_boot_adjbox_V1_V5_ext,
                              Pp_m13_sel_PO_abu_raster_df$pred_boot_adjbox_V1_V5_ext < Pp_m13_sel_PO_abu_q_V1, Pp_m13_sel_PO_abu_q_V1)
Pp_m13_sel_PO_abu_raster_df$pred_boot_adjbox_V1_V5_ext <- replace(Pp_m13_sel_PO_abu_raster_df$pred_boot_adjbox_V1_V5_ext,
                              Pp_m13_sel_PO_abu_raster_df$pred_boot_adjbox_V1_V5_ext > Pp_m13_sel_PO_abu_q_V5, Pp_m13_sel_PO_abu_q_V5)
head(Pp_m13_sel_PO_abu_raster_df)
Pp_m13_sel_PO_abu_map_V1_V5_ext <- terra::rast(Pp_m13_sel_PO_abu_raster_df[,c('x','y','pred_boot_adjbox_V1_V5_ext')],
                                              type='xyz', crs=crs(Pp_Var_13_25_pred_spat)) # Create raster maps with predictions
plot(Pp_m13_sel_PO_abu_map_V1_V5_ext, axes=F, main='Potential abundance') # Plot final raster map
writeRaster(Pp_m13_sel_PO_abu_map_V1_V5_ext, filename = "D:/Paper/Pp/Results/m13/GLM/Pp_m13_sel_PO_abu_V1_V5_e.tif") # Save as .tif

######################################################################################################################################
######################################################################################################################################
# CORRELATION ANALYSIS BETWEEN SUITABILITY MODEL (13.5) AND ABUNDANCE GLM POISSON (13.6)
######################################################################################################################################

######################################################################################################################################
# CORRELATION BETWEEN SUITABILITY AND ABUNDANCE (NO EXTRAPOLATION)
######################################################################################################################################
# Load Suitability map
Pp_m13_sel_sui <- terra::rast("D:/Paper/Pp/Results/m13/GLM/Pp_m13_sel_BI_dis_sui.tif")
plot(Pp_m13_sel_sui)
Pp_m13_sel_sui_df <- data.frame(crds(Pp_m13_sel_sui),as.points(Pp_m13_sel_sui)) # Convert raster into data frame
head(Pp_m13_sel_sui_df) # Check that all values are present in data frame
names(Pp_m13_sel_sui_df)[3] <- "Suitability"

# Load Abundance map (no extrapolation)
Pp_m13_sel_abu <- terra::rast("D:/Paper/Pp/Results/m13/GLM/Pp_m13_sel_PO_abu_V1_V5_c.tif")
plot(Pp_m13_sel_abu)
Pp_m13_sel_abu_df <- data.frame(crds(Pp_m13_sel_abu),as.points(Pp_m13_sel_abu)) # Convert raster into data frame
head(Pp_m13_sel_abu_df) # Check that all values are present in data frame
names(Pp_m13_sel_abu_df)[3] <- "Abundance"

# Merge Suitability and Abundance
Pp_m13_sel_sui_abu_df <- cbind(Pp_m13_sel_sui_df, Pp_m13_sel_abu_df$Abundance)
head(Pp_m13_sel_sui_abu_df)
names(Pp_m13_sel_sui_abu_df)[4] <- "Abundance"
head(Pp_m13_sel_sui_abu_df)

# Eliminate rows with "-99" values
Pp_m13_sel_sui_abu_df <- Pp_m13_sel_sui_abu_df[!(Pp_m13_sel_sui_abu_df$Abundance == "-99"),] # Drop "-99"
nrow(Pp_m13_sel_sui_abu_df)

# Random selection of 1000000 raster cell values
set.seed(456)
Pp_m13_sel_sui_abu_df_sample <- sample_n(Pp_m13_sel_sui_abu_df, 1000000)
head(Pp_m13_sel_sui_abu_df_sample)

# Pearson correlation test between Suitability and Abundance
Pp_m13_sel_sui_abu_lm <- lm(Abundance ~ Suitability, data = Pp_m13_sel_sui_abu_df_sample) # Linear model of Suitability & Abundance
summary(Pp_m13_sel_sui_abu_lm)
coef(Pp_m13_sel_sui_abu_lm) # Check the coefficients of the linear model (intercept and slope)
clam_Int <- coef(Pp_m13_sel_sui_abu_lm)[1] # Extract the intercept
clam_Slo <- coef(Pp_m13_sel_sui_abu_lm)[2] # Extract the slope
Pp_m13_sel_sui_abu_pearson <-  cor.test(Pp_m13_sel_sui_abu_df_sample$Suitability, Pp_m13_sel_sui_abu_df_sample$Abundance,
                                        method="pearson")
Clam_Pea_r <- Pp_m13_sel_sui_abu_pearson$estimate # Extract the Pearson correlation coefficient (r)
Clam_Pea_r_p <- Pp_m13_sel_sui_abu_pearson$p.value # Extract the significance (p value) of the Pearson correlation coefficient

# Create a table to summarize previous results
clam_results <- data.frame(Clam_Pea_r, Clam_Pea_r_p, clam_Int, clam_Slo)
clam_results

# Plot correlation between Suitability and Abundance using 1000000 random raster cells
Pp_m13_sel_sui_abu_plot <- ggplot(data=Pp_m13_sel_sui_abu_df_sample, mapping = aes(x=Suitability, y=Abundance)) +
  geom_point(pch=".") +
  geom_smooth(method = "lm", se = TRUE) +
  stat_cor(method = "pearson", label.x = 0.1, label.y = 61) +
  geom_smooth(color = "red", se = TRUE) +  # Lines is make with method "loess"
  labs(x = "Habitat suitability", y = "Abundance") +
  theme(axis.text = element_text(size = 40)) +
  theme(axis.title = element_text(size = 50)) +
  scale_y_continuous(breaks=seq(0,60,2)) +
  scale_x_continuous(breaks=seq(0,1,0.05)) +
  theme_bw()
ggMarginal(Pp_m13_sel_sui_abu_plot, type = "histogram")

######################################################################################################################################
# CORRELATION BETWEEN SUITABILITY AND ABUNDANCE (EXTRAPOLATION AND CLAMPING)
######################################################################################################################################
# Load Abundance map (Extrapolation and Clamping)
Pp_m13_sel_abu <- terra::rast("D:/Paper/Pp/Results/m13/GLM/Pp_m13_sel_PO_abu_V1_V5_e.tif")
plot(Pp_m13_sel_abu)
Pp_m13_sel_abu_df <- data.frame(crds(Pp_m13_sel_abu),as.points(Pp_m13_sel_abu)) # Convert raster into data frame
head(Pp_m13_sel_abu_df) # Check that all values are present in data frame
names(Pp_m13_sel_abu_df)[3] <- "Abundance"

# Merge Suitability and Abundance
Pp_m13_sel_sui_abu_df <- cbind(Pp_m13_sel_sui_df, Pp_m13_sel_abu_df$Abundance)
head(Pp_m13_sel_sui_abu_df)
names(Pp_m13_sel_sui_abu_df)[4] <- "Abundance"
head(Pp_m13_sel_sui_abu_df)

# Random selection of 1000000 raster cell values
set.seed(456)
Pp_m13_sel_sui_abu_df_sample <- sample_n(Pp_m13_sel_sui_abu_df, 1000000)
head(Pp_m13_sel_sui_abu_df_sample)

# Pearson correlation test between Suitability and Abundance
Pp_m13_sel_sui_abu_lm <- lm(Abundance ~ Suitability, data = Pp_m13_sel_sui_abu_df_sample) # Linear model of Suitability & Abundance
summary(Pp_m13_sel_sui_abu_lm)
coef(Pp_m13_sel_sui_abu_lm) # Check the coefficients of the linear model (intercept and slope)
Extra_Int <- coef(Pp_m13_sel_sui_abu_lm)[1] # Extract the intercept
Extra_Slo <- coef(Pp_m13_sel_sui_abu_lm)[2] # Extract the slope
Pp_m13_sel_sui_abu_pearson <-  cor.test(Pp_m13_sel_sui_abu_df_sample$Suitability, Pp_m13_sel_sui_abu_df_sample$Abundance,
                                        method="pearson")
Extra_Pea_r <- Pp_m13_sel_sui_abu_pearson$estimate # Extract the Pearson correlation coefficient (r)
Extra_Pea_r_p <- Pp_m13_sel_sui_abu_pearson$p.value # Extract the significance (p value) of the Pearson correlation coefficient

# Create a table to summarize previous results
Extra_results <- data.frame(Extra_Pea_r, Extra_Pea_r_p, Extra_Int, Extra_Slo)
Extra_results

# Plot correlation between Suitability and Abundance using 1000000 random raster cells
Pp_m13_sel_sui_abu_plot <- ggplot(data=Pp_m13_sel_sui_abu_df_sample, mapping = aes(x=Suitability, y=Abundance)) +
  geom_point(pch=".") +
  geom_smooth(method = "lm", se = TRUE) +
  stat_cor(method = "pearson", label.x = 0.1, label.y = 61) +
  # stat_regline_equation(label.x=30, label.y=310)
  geom_smooth(color = "red", se = TRUE) +  # Lines is make with method "loess"
  labs(x = "Habitat suitability", y = "Abundance") +
  theme(axis.text = element_text(size = 40)) +
  theme(axis.title = element_text(size = 50)) +
  scale_y_continuous(breaks=seq(0,60,2)) +
  scale_x_continuous(breaks=seq(0,1,0.05)) +
  theme_bw()
ggMarginal(Pp_m13_sel_sui_abu_plot, type = "histogram")

######################################################################################################################################
######################################################################################################################################
#     Model       : 13.7
#     Algorithm   : GLM - Negative Binomial - NB (Selected)
#     Estimate    : Abundance model
#     Predictors  : Model_13 25 initial predictors -> Selected 22 uncorrelated -> Independent model predictors selection
######################################################################################################################################

######################################################################################################################################
# LOAD 670 OCCURRENCES WITH 22 PREDICTOR VALUES 
######################################################################################################################################
Pp_m13_sel_NB_abu_670_22_pred <- read.csv("D:/Paper/Pp/Tables/Pp_m13_sel_670_22_pred.csv", row.names = 1)
head(Pp_m13_sel_NB_abu_670_22_pred)
names(Pp_m13_sel_NB_abu_670_22_pred) # Check the predictors to be included in the model
nrow(Pp_m13_sel_NB_abu_670_22_pred) # Check the number of samples
Pp_m13_sel_NB_abu_670_22_pred$Trans_1 <- ceiling(Pp_m13_sel_NB_abu_670_22_pred$Trans) # Convert offset "Trans" to integer
min(Pp_m13_sel_NB_abu_670_22_pred$Trans_1) # Check minimum value
max(Pp_m13_sel_NB_abu_670_22_pred$Trans_1) # Check maximum value

######################################################################################################################################
# FIT THE GLM NEGATIVE BIONOMIAL MODEL FOR ABUNDANCE WITH 22 PREDICTORS
######################################################################################################################################
names(Pp_m13_sel_NB_abu_670_22_pred)
Pp_m13_sel_NB_abu <- glm.nb(Total ~ bio_03 + bio_05 + bio_08 + bio_13 + bio_15 + bio_18 + dhi_evi_sea + dhi_gpp_sea + dhi_lai_min +
                              dhi_ndvi_min + h_hii + h_pd + sa_bio_03 + sb_bio_02 + sb_bio_03 + sb_bio_04 + sb_bio_09 + t_dem +
                              t_flow_acc + t_tpi + t_vrm + w_recurr + offset(log(Trans_1)), link = "log",
                            data = Pp_m13_sel_NB_abu_670_22_pred)
summary(Pp_m13_sel_NB_abu) # View model characteristics

######################################################################################################################################
# SELECT SIGNIFICANT PREDICTORS BASED ON THE LOWEST AIC AND FIT THE MODEL WITH THE SELECTED PREDICTORS
######################################################################################################################################
Pp_m13_sel_NB_abu_step <- step(Pp_m13_sel_NB_abu)

######################################################################################################################################
# FIT THE NEW MODEL WITH THE SELECTED PREDICTORS
######################################################################################################################################
Pp_m13_sel_NB_abu <- glm.nb(Total ~ bio_15 + bio_18 + dhi_evi_sea + dhi_gpp_sea + h_hii + h_pd + sb_bio_02 + sb_bio_03 + sb_bio_04 +
                              sb_bio_09 + t_dem + w_recurr + offset(log(Trans_1)), link = "log", data = Pp_m13_sel_NB_abu_670_22_pred)
summary(Pp_m13_sel_NB_abu) # Inspect the model
AIC(Pp_m13_sel_NB_abu) # Check the model AIC
Pp_m13_sel_NB_abu_expdev <- 100*((Pp_m13_sel_NB_abu$null.deviance-Pp_m13_sel_NB_abu$deviance)/Pp_m13_sel_NB_abu$null.deviance)
Pp_m13_sel_NB_abu_expdev # Check model explained deviance

######################################################################################################################################
# CREATE A BOOTSTRAP FUNCTION AND RUN 1000 ITERATIONS TO OBTAIN PREDICTORS' COEFFICIENT
######################################################################################################################################
boot_reg <- function(data,idx) {
  Pp_m13_sel_NB_abu <- glm.nb(Total ~ bio_15 + bio_18 + dhi_evi_sea + dhi_gpp_sea + h_hii + h_pd + sb_bio_02 + sb_bio_03 + sb_bio_04 +
                        sb_bio_09 + t_dem + w_recurr + offset(log(Trans_1)), link = "log", data = Pp_m13_sel_NB_abu_670_22_pred[idx,])
  coef(Pp_m13_sel_NB_abu)
}
set.seed(234)
Pp_m13_sel_NB_abu_bootstrap <- boot::boot(Pp_m13_sel_NB_abu_670_22_pred, boot_reg, 1000) # Run 1000 Bootstrapping iterations
Pp_m13_sel_NB_abu_bootstrap
head(Pp_m13_sel_NB_abu_bootstrap)

# Make a density plot of the sampling ditribution of the slope of index 2 (bio_03) 
ggplot(data.frame(x = Pp_m13_sel_NB_abu_bootstrap$t[,2]), aes(x)) +
  geom_density()

# We can check all the values for each of the predictors and each one of the 1000 Bootstrap iterations (object "t")
head(Pp_m13_sel_NB_abu_bootstrap$t)

# We can check if there are any NA values in the matrix
any(is.na(Pp_m13_sel_NB_abu_bootstrap$t)) # If TRUE, then:
which(is.na(Pp_m13_sel_NB_abu_bootstrap$t), arr.ind=TRUE) # Check the specific location of the NA values

######################################################################################################################################
# CHANGE THE COEFFICIENTS FROM THE ORIGINAL DATA (Pp_m13_sel_NB_abu) WITH THE COEFFICIENTS OBTAINED FROM THE BOOTSTRAPPING
######################################################################################################################################
Pp_m13_sel_NB_abu # Check the original GLM model
coef(Pp_m13_sel_NB_abu) # Check the original coefficients of the GLM model
Pp_m13_sel_NB_abu_b <- Pp_m13_sel_NB_abu # Create a new model based on the original model, where coefficient values will be replaced
Pp_m13_sel_NB_abu_b 

Pp_m13_sel_NB_abu_b$coefficients[1] <- mean(Pp_m13_sel_NB_abu_bootstrap$t[,1]) # Replace the intercept value
Pp_m13_sel_NB_abu_b$coefficients[2] <- mean(Pp_m13_sel_NB_abu_bootstrap$t[,2]) # Replace the coefficient of the first predictor
Pp_m13_sel_NB_abu_b$coefficients[3] <- mean(Pp_m13_sel_NB_abu_bootstrap$t[,3]) 
Pp_m13_sel_NB_abu_b$coefficients[4] <- mean(Pp_m13_sel_NB_abu_bootstrap$t[,4]) 
Pp_m13_sel_NB_abu_b$coefficients[5] <- mean(Pp_m13_sel_NB_abu_bootstrap$t[,5]) 
Pp_m13_sel_NB_abu_b$coefficients[6] <- mean(Pp_m13_sel_NB_abu_bootstrap$t[,6])
Pp_m13_sel_NB_abu_b$coefficients[7] <- mean(Pp_m13_sel_NB_abu_bootstrap$t[,7]) 
Pp_m13_sel_NB_abu_b$coefficients[8] <- mean(Pp_m13_sel_NB_abu_bootstrap$t[,8])  
Pp_m13_sel_NB_abu_b$coefficients[9] <- mean(Pp_m13_sel_NB_abu_bootstrap$t[,9]) 
Pp_m13_sel_NB_abu_b$coefficients[10] <- mean(Pp_m13_sel_NB_abu_bootstrap$t[,10])
Pp_m13_sel_NB_abu_b$coefficients[11] <- mean(Pp_m13_sel_NB_abu_bootstrap$t[,11])
Pp_m13_sel_NB_abu_b$coefficients[12] <- mean(Pp_m13_sel_NB_abu_bootstrap$t[,12]) 
Pp_m13_sel_NB_abu_b$coefficients[13] <- mean(Pp_m13_sel_NB_abu_bootstrap$t[,13])

######################################################################################################################################
# VERIFY THE REPLACEMENT OF THE COEFFICIENTS
######################################################################################################################################
coef(Pp_m13_sel_NB_abu) # Check original coefficients
coef(Pp_m13_sel_NB_abu)[1] # Original value of the intercept
mean(Pp_m13_sel_NB_abu_bootstrap$t[,1]) # Check the value of the intercept obtained from the Bootstrapped average 
coef(Pp_m13_sel_NB_abu_b) # Check the Model with the new intercept value

coef(Pp_m13_sel_NB_abu)
coef(Pp_m13_sel_NB_abu)[2] 
mean(Pp_m13_sel_NB_abu_bootstrap$t[,2], na.rm = TRUE)
coef(Pp_m13_sel_NB_abu_b)

######################################################################################################################################
# MAKE PREDICTIONS TO THE ORIGINAL DATA USING THE BOOTSTRAPPING AVERAGED COEFFICIENTS
######################################################################################################################################
names(Pp_m13_sel_NB_abu_670_22_pred)
head(Pp_m13_sel_NB_abu_670_22_pred)
coef(Pp_m13_sel_NB_abu_b)
Pp_m13_sel_NB_abu_670_22_pred$pred_m13_sel_NB_abu_b <- predict(Pp_m13_sel_NB_abu_b, newdata = Pp_m13_sel_NB_abu_670_22_pred,
                                                               type="response")
head(Pp_m13_sel_NB_abu_670_22_pred)
min(Pp_m13_sel_NB_abu_670_22_pred$pred_m13_sel_NB_abu_b)
max(Pp_m13_sel_NB_abu_670_22_pred$pred_m13_sel_NB_abu_b)

######################################################################################################################################
# EVALUATE ABUNDANCE MODELS WITH "Pp_m13_PO_abu_670_22_pred" USING PREDICTED (pred_Pp_m13_PO_abu_b) & OBSERVED (Total) VALUES
######################################################################################################################################
# Root Mean square Error - RMSE
Pp_m13_sel_NB_abu_RMSE <- rmse(Pp_m13_sel_NB_abu_670_22_pred$Total, Pp_m13_sel_NB_abu_670_22_pred$pred_m13_sel_NB_abu_b)
Pp_m13_sel_NB_abu_RMSE

# Mean Square Error - MSE
Pp_m13_sel_NB_abu_MSE <- mse(Pp_m13_sel_NB_abu_670_22_pred$Total, Pp_m13_sel_NB_abu_670_22_pred$pred_m13_sel_NB_abu_b)
Pp_m13_sel_NB_abu_MSE

# Mean Average Error - MAE
Pp_m13_sel_NB_abu_MAE <- mae(Pp_m13_sel_NB_abu_670_22_pred$Total, Pp_m13_sel_NB_abu_670_22_pred$pred_m13_sel_NB_abu_b)
Pp_m13_sel_NB_abu_MAE

# R-Squared and Adjusted R-squared
Pp_m13_sel_NB_abu_R <- lm(Total ~ pred_m13_sel_NB_abu_b, data = Pp_m13_sel_NB_abu_670_22_pred)
summary(Pp_m13_sel_NB_abu_R) # We can obtain the R-squared and the Adjusted R-squared
Pp_m13_sel_NB_abu_Rs <- summary(Pp_m13_sel_NB_abu_R)$r.squared
Pp_m13_sel_NB_abu_Rs
Pp_m13_sel_NB_abu_Rs_ad <- summary(Pp_m13_sel_NB_abu_R)$adj.r.squared
Pp_m13_sel_NB_abu_Rs_ad

# Pearson correlation test - r
Pp_m13_sel_NB_abu_pearson <- cor.test(Pp_m13_sel_NB_abu_670_22_pred$pred_m13_sel_NB_abu_b, Pp_m13_sel_NB_abu_670_22_pred$Total,
                                      method="pearson")
Pp_m13_sel_NB_abu_pearson
Pea_r <- Pp_m13_sel_NB_abu_pearson$estimate
Pea_r
Pea_r_p <- Pp_m13_sel_NB_abu_pearson$p.value
Pea_r_p

# Spearman correlation test - rho
Pp_m13_sel_NB_abu_spearman <- cor.test(Pp_m13_sel_NB_abu_670_22_pred$pred_m13_sel_NB_abu_b, Pp_m13_sel_NB_abu_670_22_pred$Total,
                                       method="spearman")
Pp_m13_sel_NB_abu_spearman
rho <- Pp_m13_sel_NB_abu_spearman$estimate
rho
rho_p <- Pp_m13_sel_NB_abu_spearman$p.value
rho_p

# Obtain the Intercept and Slope of the linear model of "observed vs predicted"
summary(Pp_m13_sel_NB_abu_R)
Int <- Pp_m13_sel_NB_abu_R$coefficients[1]
Int
Slope <- Pp_m13_sel_NB_abu_R$coefficients[2]
Slope

# Collect final results in a table (data frame)
results_m13_sel_NB_table <- data.frame(Pp_m13_sel_NB_abu_RMSE, Pp_m13_sel_NB_abu_MSE, Pp_m13_sel_NB_abu_MAE, Pp_m13_sel_NB_abu_Rs,
                                       Pp_m13_sel_NB_abu_Rs_ad, Pea_r, Pea_r_p, rho, rho_p, Int, Slope)
results_m13_sel_NB_table

######################################################################################################################################
# MAKE MDOEL PREDICTIONS TO THE ENVIRONMENTAL LAYERS CLIPPED WITH THE AREAS CLASSIFIED AS "PRESENCE" BY THE DISTRIBUTION MODEL (13.5)
######################################################################################################################################
names(Pp_Var_13_step_22_pred_spat_pres_GLM_sel) # Check the names of the predictors

# Prepare data frames
Pp_m13_sel_NB_abu_raster_df <- data.frame(crds(Pp_Var_13_step_22_pred_spat_pres_GLM_sel),
                                          as.points(Pp_Var_13_step_22_pred_spat_pres_GLM_sel)) # Convert raster layer into data frame
head(Pp_m13_sel_NB_abu_raster_df) # Check that all values are present in the data frame
Pp_m13_sel_NB_abu_raster_df$Trans_1 <- 1 # # Insert a column "Trans_1" with values "1" used as an "log(offset) for the model
head(Pp_m13_sel_NB_abu_raster_df) # Check that data frame has all the columns
nrow(Pp_m13_sel_NB_abu_raster_df) # Check the number of rows
Pp_m13_sel_NB_abu_raster_df$pred_m13_sel_NB_abu_b <- predict(Pp_m13_sel_NB_abu_b,
                                                          newdata= Pp_m13_sel_NB_abu_raster_df, type = "response") # Make predictions
head(Pp_m13_sel_NB_abu_raster_df) # Check that a new column "pred_Pp_m13_sel_PO_abu_b" was created with the predicted values
min(Pp_m13_sel_NB_abu_raster_df$pred_m13_sel_NB_abu_b) # Check the minimum value of predictions
max(Pp_m13_sel_NB_abu_raster_df$pred_m13_sel_NB_abu_b) # Check the maximum value of predictions
quantile(Pp_m13_sel_NB_abu_raster_df$pred_m13_sel_NB_abu_b) # Check the quantiles of the predicted values

######################################################################################################################################
# REMOVE OUTLIERS BASED ON A "BOOTSTRAPPING CONFIDENCE INTERVAL" & ADJUSTED BOXPLOT THRESHOLD DEFINITION. WE WILL USE 100 ITERATIONS
######################################################################################################################################
NMC <- 100 # Define 100 iterations
set.seed(12345)
Pp_m13_sel_NB_abu_boot_pred <- do(NMC) * {
  # step 1: 
  Pp_m13_sel_NB_abu_b1 <- adjboxStats(resample(Pp_m13_sel_NB_abu_raster_df$pred_m13_sel_NB_abu_b))
  # Step 2:
  Pp_m13_sel_NB_abu_b1_res <- Pp_m13_sel_NB_abu_b1$stats
}

# We will define the threshold limits based on Adjusted boxplots limits
Pp_m13_sel_NB_abu_q_V1 <- mean(Pp_m13_sel_NB_abu_boot_pred$V1)
Pp_m13_sel_NB_abu_q_V1
Pp_m13_sel_NB_abu_q_V5 <- mean(Pp_m13_sel_NB_abu_boot_pred$V5)
Pp_m13_sel_NB_abu_q_V5

######################################################################################################################################
# MAKE PREDICTIONS USING THE PREVIOUS LIMITS. PREDICTIONS OUTSIDE LIMITS V1 & V5 ARE CONSIDERED OUTLIERS
######################################################################################################################################
# NO EXTRAPOLATION
# Replace values outside the external lower (V1) and upper (V5) limits as "no data" (-99)
Pp_m13_sel_NB_abu_raster_df$pred_boot_adjbox_V1_V5_clam <- Pp_m13_sel_NB_abu_raster_df$pred_m13_sel_NB_abu_b
head(Pp_m13_sel_NB_abu_raster_df)
Pp_m13_sel_NB_abu_raster_df$pred_boot_adjbox_V1_V5_clam <- replace(Pp_m13_sel_NB_abu_raster_df$pred_boot_adjbox_V1_V5_clam,
                                                Pp_m13_sel_NB_abu_raster_df$pred_boot_adjbox_V1_V5_clam < Pp_m13_sel_NB_abu_q_V1, -99)
Pp_m13_sel_NB_abu_raster_df$pred_boot_adjbox_V1_V5_clam <- replace(Pp_m13_sel_NB_abu_raster_df$pred_boot_adjbox_V1_V5_clam,
                                                Pp_m13_sel_NB_abu_raster_df$pred_boot_adjbox_V1_V5_clam > Pp_m13_sel_NB_abu_q_V5, -99)
head(Pp_m13_sel_NB_abu_raster_df)
Pp_m13_sel_NB_abu_map_V1_V5_clam <- terra::rast(Pp_m13_sel_NB_abu_raster_df[,c('x','y','pred_boot_adjbox_V1_V5_clam')],
                                               type='xyz', crs=crs(Pp_Var_13_22_pred_spat)) # Create raster maps with predictions
plot(Pp_m13_sel_NB_abu_map_V1_V5_clam, axes=F, main='Potential abundance') # Plot final raster map
writeRaster(Pp_m13_sel_NB_abu_map_V1_V5_clam, filename = "D:/Paper/Pp/Results/m13/GLM/Pp_m13_sel_NB_abu_V1_V5_c.tif") # Save as .tif

# EXTRAPOLATION AND CLAMPING.
# Replace values outside the external lower (V1) and upper (V5) limits with V1 & V5 values, respectively
Pp_m13_sel_NB_abu_raster_df$pred_boot_adjbox_V1_V5_ext <- Pp_m13_sel_NB_abu_raster_df$pred_m13_sel_NB_abu_b
head(Pp_m13_sel_NB_abu_raster_df)
Pp_m13_sel_NB_abu_raster_df$pred_boot_adjbox_V1_V5_ext <- replace(Pp_m13_sel_NB_abu_raster_df$pred_boot_adjbox_V1_V5_ext,
                                                      Pp_m13_sel_NB_abu_raster_df$pred_boot_adjbox_V1_V5_ext < Pp_m13_sel_NB_abu_q_V1,
                                                      Pp_m13_sel_NB_abu_q_V1)
Pp_m13_sel_NB_abu_raster_df$pred_boot_adjbox_V1_V5_ext <- replace(Pp_m13_sel_NB_abu_raster_df$pred_boot_adjbox_V1_V5_ext,
                                                      Pp_m13_sel_NB_abu_raster_df$pred_boot_adjbox_V1_V5_ext > Pp_m13_sel_NB_abu_q_V5,
                                                      Pp_m13_sel_NB_abu_q_V5)
head(Pp_m13_sel_NB_abu_raster_df)
Pp_m13_sel_NB_abu_map_V1_V5_ext <- terra::rast(Pp_m13_sel_NB_abu_raster_df[,c('x','y','pred_boot_adjbox_V1_V5_ext')],
                                              type='xyz', crs=crs(Pp_Var_13_22_pred_spat)) # Create raster maps with predictions
plot(Pp_m13_sel_NB_abu_map_V1_V5_ext, axes=F, main='Potential abundance') # Plot final raster map
writeRaster(Pp_m13_sel_NB_abu_map_V1_V5_ext, filename = "D:/Paper/Pp/Results/m13/GLM/Pp_m13_sel_NB_abu_V1_V5_e.tif") # Save as .tif

######################################################################################################################################
######################################################################################################################################
# CORRELATION ANALYSIS BETWEEN SUITABILITY MODEL (13.5) AND ABUNDANCE GLM NEGATIVE BINOMIAL (13.7)
######################################################################################################################################

######################################################################################################################################
# CORRELATION BETWEEN SUITABILITY AND ABUNDANCE (NO EXTRAPOLATION)
######################################################################################################################################
# Load Suitability map
Pp_m13_sel_sui <- terra::rast("D:/Paper/Pp/Results/m13/GLM/Pp_m13_sel_BI_dis_sui.tif")
plot(Pp_m13_sel_sui)
Pp_m13_sel_sui_df <- data.frame(crds(Pp_m13_sel_sui),as.points(Pp_m13_sel_sui)) # Convert raster into data frame
head(Pp_m13_sel_sui_df) # Check that all values are present in data frame
names(Pp_m13_sel_sui_df)[3] <- "Suitability"

# Load Abundance map (no extrapolation)
Pp_m13_sel_abu <- terra::rast("D:/Paper/Pp/Results/m13/GLM/Pp_m13_sel_NB_abu_V1_V5_c.tif")
Pp_m13_sel_abu
Pp_m13_sel_abu_df <- data.frame(crds(Pp_m13_sel_abu),as.points(Pp_m13_sel_abu)) # Convert raster into data frame
head(Pp_m13_sel_abu_df) # Check that all values are present in data frame
names(Pp_m13_sel_abu_df)[3] <- "Abundance"

# Merge Suitability and Abundance
Pp_m13_sel_sui_abu_df <- cbind(Pp_m13_sel_sui_df, Pp_m13_sel_abu_df$Abundance)
head(Pp_m13_sel_sui_abu_df)
names(Pp_m13_sel_sui_abu_df)[4] <- "Abundance"
head(Pp_m13_sel_sui_abu_df)

# Eliminate rows with "-99" values
Pp_m13_sel_sui_abu_df <- Pp_m13_sel_sui_abu_df[!(Pp_m13_sel_sui_abu_df$Abundance == "-99"),] # Drop "-99"
nrow(Pp_m13_sel_sui_abu_df)

# Random selection of 1000000 raster cell values
set.seed(456)
Pp_m13_sel_sui_abu_df_sample <- sample_n(Pp_m13_sel_sui_abu_df, 1000000)
head(Pp_m13_sel_sui_abu_df_sample)

# Pearson correlation test between Suitability and Abundance
Pp_m13_sel_sui_abu_lm <- lm(Abundance ~ Suitability, data = Pp_m13_sel_sui_abu_df_sample) # Linear model of Suitability & Abundance
summary(Pp_m13_sel_sui_abu_lm)
coef(Pp_m13_sel_sui_abu_lm) # Check the coefficients of the linear model (intercept and slope)
clam_Int <- coef(Pp_m13_sel_sui_abu_lm)[1] # Extract the intercept
clam_Slo <- coef(Pp_m13_sel_sui_abu_lm)[2] # Extract the slope
Pp_m13_sel_sui_abu_pearson <-  cor.test(Pp_m13_sel_sui_abu_df_sample$Suitability, Pp_m13_sel_sui_abu_df_sample$Abundance,
                                        method="pearson")
Clam_Pea_r <- Pp_m13_sel_sui_abu_pearson$estimate # Extract the Pearson correlation coefficient (r)
Clam_Pea_r_p <- Pp_m13_sel_sui_abu_pearson$p.value # Extract the significance (p value) of the Pearson correlation coefficient

# Create a table to summarize previous results
clam_results <- data.frame(Clam_Pea_r, Clam_Pea_r_p, clam_Int, clam_Slo)
clam_results

# Plot correlation between Suitability and Abundance using 1000000 random raster cells
Pp_m13_sel_sui_abu_plot <- ggplot(data=Pp_m13_sel_sui_abu_df_sample, mapping = aes(x=Suitability, y=Abundance)) +
  geom_point(pch=".") +
  geom_smooth(method = "lm", se = TRUE) +
  stat_cor(method = "pearson", label.x = 0.1, label.y = 66) +
  geom_smooth(color = "red", se = TRUE) +  # Lines is make with method "loess"
  labs(x = "Habitat suitability", y = "Abundance") +
  theme(axis.text = element_text(size = 40)) +
  theme(axis.title = element_text(size = 50)) +
  scale_y_continuous(breaks=seq(0,65,2)) +
  scale_x_continuous(breaks=seq(0,1,0.05)) +
  theme_bw()
ggMarginal(Pp_m13_sel_sui_abu_plot, type = "histogram")

######################################################################################################################################
# CORRELATION BETWEEN SUITABILITY AND ABUNDANCE (EXTRAPOLATION AND CLAMPING)
######################################################################################################################################
# Load Abundance map (Extrapolation and Clamping)
Pp_m13_sel_abu <- terra::rast("D:/Paper/Pp/Results/m13/GLM/Pp_m13_sel_NB_abu_V1_V5_e.tif")
plot(Pp_m13_sel_abu)
Pp_m13_sel_abu_df <- data.frame(crds(Pp_m13_sel_abu),as.points(Pp_m13_sel_abu)) # Convert raster into data frame
head(Pp_m13_sel_abu_df) # Check that all values are present in data frame
names(Pp_m13_sel_abu_df)[3] <- "Abundance"

# Merge Sutiability and Abundance
Pp_m13_sel_sui_abu_df <- cbind(Pp_m13_sel_sui_df, Pp_m13_sel_abu_df$Abundance)
head(Pp_m13_sel_sui_abu_df)
names(Pp_m13_sel_sui_abu_df)[4] <- "Abundance"
head(Pp_m13_sel_sui_abu_df)

# Random selection of 1000000 raster cell values
set.seed(456)
Pp_m13_sel_sui_abu_df_sample <- sample_n(Pp_m13_sel_sui_abu_df, 1000000)
head(Pp_m13_sel_sui_abu_df_sample)

# Pearson correlation test between Suitability and Abundance
Pp_m13_sel_sui_abu_lm <- lm(Abundance ~ Suitability, data = Pp_m13_sel_sui_abu_df_sample) # Linear model of Suitability & Abundance
summary(Pp_m13_sel_sui_abu_lm)
coef(Pp_m13_sel_sui_abu_lm) # Check the coefficients of the linear model (intercept and slope)
Extra_Int <- coef(Pp_m13_sel_sui_abu_lm)[1] # Extract the intercept
Extra_Slo <- coef(Pp_m13_sel_sui_abu_lm)[2] # Extract the slope
Pp_m13_sel_sui_abu_pearson <-  cor.test(Pp_m13_sel_sui_abu_df_sample$Suitability, Pp_m13_sel_sui_abu_df_sample$Abundance,
                                        method="pearson")
Extra_Pea_r <- Pp_m13_sel_sui_abu_pearson$estimate # Extract the Pearson correlation coefficient (r)
Extra_Pea_r_p <- Pp_m13_sel_sui_abu_pearson$p.value # Extract the significance (p value) of the Pearson correlation coefficient

# Create a table to summarize previous results
Extra_results <- data.frame(Extra_Pea_r, Extra_Pea_r_p, Extra_Int, Extra_Slo)
Extra_results

# Plot correlation between Suitability and Abundance using 1000000 random raster cells
Pp_m13_sel_sui_abu_plot <- ggplot(data=Pp_m13_sel_sui_abu_df_sample, mapping = aes(x=Suitability, y=Abundance)) +
  geom_point(pch=".") +
  geom_smooth(method = "lm", se = TRUE) +
  stat_cor(method = "pearson", label.x = 0.1, label.y = 66) +
  geom_smooth(color = "red", se = TRUE) +  # Lines is make with method "loess"
  labs(x = "Habitat suitability", y = "Abundance") +
  theme(axis.text = element_text(size = 40)) +
  theme(axis.title = element_text(size = 50)) +
  scale_y_continuous(breaks=seq(0,65,2)) +
  scale_x_continuous(breaks=seq(0,1,0.05)) +
  theme_bw()
ggMarginal(Pp_m13_sel_sui_abu_plot, type = "histogram") 

######################################################################################################################################
######################################################################################################################################
#     Model       : 13.8
#     Algorithm   : GLM - GAMMA (Selected)
#     Estimate    : Abundance model
#     Predictors  : Model_13 25 initial predictors -> Selected 22 uncorrelated -> Independent model predictors selection
######################################################################################################################################

######################################################################################################################################
# LOAD 670 OCCURRENCES WITH 22 PREDICTOR VALUES 
######################################################################################################################################

# Load 670 occurrences with 20 predictors values
Pp_m13_sel_GA_abu_670_22_pred <- read.csv("D:/Paper/Pp/Tables/Pp_m13_sel_670_22_pred.csv", row.names = 1)
names(Pp_m13_sel_GA_abu_670_22_pred) 
head(Pp_m13_sel_GA_abu_670_22_pred)
nrow(Pp_m13_sel_GA_abu_670_22_pred)
Pp_m13_sel_GA_abu_670_22_pred$Trans_1 <- ceiling(Pp_m13_sel_GA_abu_670_22_pred$Trans) # Convert offset "Trans" to integer 
head(Pp_m13_sel_GA_abu_670_22_pred)
min(Pp_m13_sel_GA_abu_670_22_pred$Trans_1) # Check minimum value
max(Pp_m13_sel_GA_abu_670_22_pred$Trans_1) # Check maximum value

######################################################################################################################################
# FIT THE GLM GAMMA MODEL FOR ABUNDANCE WITH 22 PREDICTORS
######################################################################################################################################
# Fit the GAMMA GLM model for abundance with 20 predictors with logarithmic link function "log"
Pp_m13_sel_GA_abu <- glm(Total ~ bio_03 + bio_05 + bio_08 + bio_13 + bio_15 + bio_18 + dhi_evi_sea + dhi_gpp_sea + dhi_lai_min +
                           dhi_ndvi_min + h_hii + h_pd + sa_bio_03 + sb_bio_02 + sb_bio_03 + sb_bio_04 + sb_bio_09 + t_dem +
                           t_flow_acc + t_tpi + t_vrm + w_recurr + offset(log(Trans_1)), family = Gamma(link = "log"),
                         data = Pp_m13_sel_GA_abu_670_22_pred)
summary(Pp_m13_sel_GA_abu) # View model characteristics

######################################################################################################################################
# SELECT SIGNIFICANT PREDICTORS BASED ON THE LOWEST AIC AND FIT THE MODEL WITH THE SELECTED PREDICTORS
######################################################################################################################################
Pp_m13_sel_GA_abu_step <- step(Pp_m13_sel_GA_abu)

######################################################################################################################################
# FIT THE NEW MODEL WITH THE SELECTED PREDICTORS
######################################################################################################################################
Pp_m13_sel_GA_abu <- glm(Total ~ bio_05 + bio_13 + bio_15 + bio_18 + dhi_lai_min + h_hii + h_pd + sb_bio_02 + sb_bio_03 + sb_bio_04 +
                           t_dem + t_flow_acc + w_recurr + offset(log(Trans_1)), family = Gamma(link = "log"),
                         data = Pp_m13_sel_GA_abu_670_22_pred)
summary(Pp_m13_sel_GA_abu) # Inspect the model
AIC(Pp_m13_sel_GA_abu) # Check the model AIC
Pp_m13_sel_GA_abu_expdev <- 100*((Pp_m13_sel_GA_abu$null.deviance-Pp_m13_sel_GA_abu$deviance)/Pp_m13_sel_GA_abu$null.deviance)
Pp_m13_sel_GA_abu_expdev # Check the explained deviance

######################################################################################################################################
# CREATE A BOOTSTRAP FUNCTION AND RUN 1000 ITERATIONS TO OBTAIN PREDICTORS' COEFFICIENT
######################################################################################################################################
boot_reg <- function(data,idx) {
  Pp_m13_sel_GA_abu <- glm(Total ~ bio_05 + bio_13 + bio_15 + bio_18 + dhi_lai_min + h_hii + h_pd + sb_bio_02 + sb_bio_03 +
                             sb_bio_04 + t_dem + t_flow_acc + w_recurr + offset(log(Trans_1)), family = Gamma(link = "log"),
                           data = Pp_m13_sel_GA_abu_670_22_pred[idx,])
  coef(Pp_m13_sel_GA_abu)
}
set.seed(234)
Pp_m13_sel_GA_abu_bootstrap <- boot::boot(Pp_m13_sel_GA_abu_670_22_pred, boot_reg, 1000) # Run 1000 Bootstrapping iterations
Pp_m13_sel_GA_abu_bootstrap
head(Pp_m13_sel_GA_abu_bootstrap)

# Make a density plot of the sampling ditribution of the slope of index 2 (bio_03) 
ggplot(data.frame(x = Pp_m13_sel_GA_abu_bootstrap$t[,2]), aes(x)) +
  geom_density()

# We can check all the values for each of the predictors and each one of the 1000 Bootstrap iterations (object "t")
head(Pp_m13_sel_GA_abu_bootstrap$t)

# We can check if there are any NA values in the matrix
any(is.na(Pp_m13_sel_GA_abu_bootstrap$t)) # If TRUE, then:
which(is.na(Pp_m13_sel_GA_abu_bootstrap$t), arr.ind=TRUE) # Check the specific location of the NA values

######################################################################################################################################
# CHANGE THE COEFFICIENTS FROM THE ORIGINAL DATA (Pp_m13_sel_GA_abu) WITH THE COEFFICIENTS OBTAINED FROM THE BOOTSTRAPPING
######################################################################################################################################
Pp_m13_sel_GA_abu # Check the original GLM model
coef(Pp_m13_sel_GA_abu) # Check the original coefficients of the GLM model
Pp_m13_sel_GA_abu_b <- Pp_m13_sel_GA_abu # Create a new model based on the original model, where coefficient values will be replaced
Pp_m13_sel_GA_abu_b 

Pp_m13_sel_GA_abu_b$coefficients[1] <- mean(Pp_m13_sel_GA_abu_bootstrap$t[,1]) # Replace the intercept value
Pp_m13_sel_GA_abu_b$coefficients[2] <- mean(Pp_m13_sel_GA_abu_bootstrap$t[,2]) # Replace the coefficient if the first predictor
Pp_m13_sel_GA_abu_b$coefficients[3] <- mean(Pp_m13_sel_GA_abu_bootstrap$t[,3]) 
Pp_m13_sel_GA_abu_b$coefficients[4] <- mean(Pp_m13_sel_GA_abu_bootstrap$t[,4]) 
Pp_m13_sel_GA_abu_b$coefficients[5] <- mean(Pp_m13_sel_GA_abu_bootstrap$t[,5]) 
Pp_m13_sel_GA_abu_b$coefficients[6] <- mean(Pp_m13_sel_GA_abu_bootstrap$t[,6]) 
Pp_m13_sel_GA_abu_b$coefficients[7] <- mean(Pp_m13_sel_GA_abu_bootstrap$t[,7]) 
Pp_m13_sel_GA_abu_b$coefficients[8] <- mean(Pp_m13_sel_GA_abu_bootstrap$t[,8])
Pp_m13_sel_GA_abu_b$coefficients[9] <- mean(Pp_m13_sel_GA_abu_bootstrap$t[,9]) 
Pp_m13_sel_GA_abu_b$coefficients[10] <- mean(Pp_m13_sel_GA_abu_bootstrap$t[,10])
Pp_m13_sel_GA_abu_b$coefficients[11] <- mean(Pp_m13_sel_GA_abu_bootstrap$t[,11])
Pp_m13_sel_GA_abu_b$coefficients[12] <- mean(Pp_m13_sel_GA_abu_bootstrap$t[,12]) 
Pp_m13_sel_GA_abu_b$coefficients[13] <- mean(Pp_m13_sel_GA_abu_bootstrap$t[,13]) 
Pp_m13_sel_GA_abu_b$coefficients[14] <- mean(Pp_m13_sel_GA_abu_bootstrap$t[,14])

######################################################################################################################################
# VERIFY THE REPLACEMENT OF THE COEFFICIENTS
######################################################################################################################################
coef(Pp_m13_sel_GA_abu) # Check original coefficients
coef(Pp_m13_sel_GA_abu)[1] # Original value of the intercept
mean(Pp_m13_sel_GA_abu_bootstrap$t[,1]) # Check the value of the intercept obtained from the Bootstrapped average
coef(Pp_m13_sel_GA_abu_b) # Check the Model with the new intercept value

coef(Pp_m13_sel_GA_abu) 
coef(Pp_m13_sel_GA_abu)[2] 
mean(Pp_m13_sel_GA_abu_bootstrap$t[,2])
coef(Pp_m13_sel_GA_abu_b)

######################################################################################################################################
# MAKE PREDICTIONS TO THE ORIGINAL DATA USING THE BOOTSTRAPPING AVERAGED COEFFICIENTS
######################################################################################################################################
names(Pp_m13_sel_GA_abu_670_22_pred)
head(Pp_m13_sel_GA_abu_670_22_pred)
coef(Pp_m13_sel_GA_abu_b) # Coefficients based on 1000 bootstrapped iterations
Pp_m13_sel_GA_abu_670_22_pred$pred_Pp_m13_sel_GA_abu_b <- predict(Pp_m13_sel_GA_abu_b, newdata = Pp_m13_sel_GA_abu_670_22_pred,
                                                                type="response")
head(Pp_m13_sel_GA_abu_670_22_pred)
min(Pp_m13_sel_GA_abu_670_22_pred$pred_Pp_m13_sel_GA_abu_b)
max(Pp_m13_sel_GA_abu_670_22_pred$pred_Pp_m13_sel_GA_abu_b)

######################################################################################################################################
# EVALUATE ABUNDANCE MODELS WITH "Pp_m13_GA_abu_670_22_pred" USING PREDICTED (pred_Pp_m13_GA_abu_b) & OBSERVED (Total) VALUES
######################################################################################################################################
# Root Mean square Error - RMSE
Pp_m13_sel_GA_abu_RMSE <- rmse(Pp_m13_sel_GA_abu_670_22_pred$Total, Pp_m13_sel_GA_abu_670_22_pred$pred_Pp_m13_sel_GA_abu_b)
Pp_m13_sel_GA_abu_RMSE

# Mean Square Error - MSE
Pp_m13_sel_GA_abu_MSE <- mse(Pp_m13_sel_GA_abu_670_22_pred$Total, Pp_m13_sel_GA_abu_670_22_pred$pred_Pp_m13_sel_GA_abu_b)
Pp_m13_sel_GA_abu_MSE

# Mean Average Error - MAE
Pp_m13_sel_GA_abu_MAE <- mae(Pp_m13_sel_GA_abu_670_22_pred$Total, Pp_m13_sel_GA_abu_670_22_pred$pred_Pp_m13_sel_GA_abu_b)
Pp_m13_sel_GA_abu_MAE

# R-Squared and Adjusted R-squared
Pp_m13_sel_GA_abu_R <- lm(Total ~ pred_Pp_m13_sel_GA_abu_b, data = Pp_m13_sel_GA_abu_670_22_pred)
summary(Pp_m13_sel_GA_abu_R) # We can obtain the R-squared and the Adjusted R-squared
Pp_m13_sel_GA_abu_Rs <- summary(Pp_m13_sel_GA_abu_R)$r.squared
Pp_m13_sel_GA_abu_Rs
Pp_m13_sel_GA_abu_Rs_ad <- summary(Pp_m13_sel_GA_abu_R)$adj.r.squared
Pp_m13_sel_GA_abu_Rs_ad

# Pearson correlation test - r
Pp_m13_sel_GA_abu_pearson <- cor.test(Pp_m13_sel_GA_abu_670_22_pred$pred_Pp_m13_sel_GA_abu_b, Pp_m13_sel_GA_abu_670_22_pred$Total,
                                      method="pearson")
Pp_m13_sel_GA_abu_pearson
Pea_r <- Pp_m13_sel_GA_abu_pearson$estimate
Pea_r
Pea_r_p <- Pp_m13_sel_GA_abu_pearson$p.value
Pea_r_p

# Spearman correlation test - rho
Pp_m13_sel_GA_abu_spearman <- cor.test(Pp_m13_sel_GA_abu_670_22_pred$pred_Pp_m13_sel_GA_abu_b, Pp_m13_sel_GA_abu_670_22_pred$Total,
                                       method="spearman")
Pp_m13_sel_GA_abu_spearman
rho <- Pp_m13_sel_GA_abu_spearman$estimate
rho
rho_p <- Pp_m13_sel_GA_abu_spearman$p.value
rho_p

# Obtain the Intercept and Slope of the linear model of "observed vs predicted"
summary(Pp_m13_sel_GA_abu_R)
Int <- Pp_m13_sel_GA_abu_R$coefficients[1]
Int
Slope <- Pp_m13_sel_GA_abu_R$coefficients[2]
Slope

# Collect final results in a table (data frame)
results_m13_sel_GA_table <- data.frame(Pp_m13_sel_GA_abu_RMSE, Pp_m13_sel_GA_abu_MSE, Pp_m13_sel_GA_abu_MAE, Pp_m13_sel_GA_abu_Rs,
                                       Pp_m13_sel_GA_abu_Rs_ad, Pea_r, Pea_r_p, rho, rho_p, Int, Slope)
results_m13_sel_GA_table

######################################################################################################################################
# MAKE MDOEL PREDICTIONS TO THE ENVIRONMENTAL LAYERS CLIPPED WITH THE AREAS CLASSIFIED AS "PRESENCE" BY THE DISTRIBUTION MODEL (13.5)
######################################################################################################################################
names(Pp_Var_13_step_22_pred_spat_pres_GLM_sel)

# Prepare data frames
Pp_m13_sel_GA_abu_raster_df <- data.frame(crds(Pp_Var_13_step_22_pred_spat_pres_GLM_sel),
                                          as.points(Pp_Var_13_step_22_pred_spat_pres_GLM_sel)) # Convert raster layer into data frame
head(Pp_m13_sel_GA_abu_raster_df) # Check that all predictor values are present in the data frame
Pp_m13_sel_GA_abu_raster_df$Trans_1 <- 1 # # Insert a column "Trans_1" with values "1" used as an "log(offset) for the model
head(Pp_m13_sel_GA_abu_raster_df) # Check that data frame has all the columns
nrow(Pp_m13_sel_GA_abu_raster_df) # Check the number of rows
Pp_m13_sel_GA_abu_raster_df$pred_Pp_m13_sel_GA_abu_b <- predict(Pp_m13_sel_GA_abu_b,
                                                           newdata= Pp_m13_sel_GA_abu_raster_df, type = "response") # Make predictions
head(Pp_m13_sel_GA_abu_raster_df) # Check that a new column "pred_Pp_m13_sel_GA_abu_b" was created with the predicted values
min(Pp_m13_sel_GA_abu_raster_df$pred_Pp_m13_sel_GA_abu_b) # Check the minimum value of predictions
max(Pp_m13_sel_GA_abu_raster_df$pred_Pp_m13_sel_GA_abu_b) # Check the maximum value of predictions
quantile(Pp_m13_sel_GA_abu_raster_df$pred_Pp_m13_sel_GA_abu_b) # Check the quantiles of the predicted values

######################################################################################################################################
# REMOVE OUTLIERS BASED ON A "BOOTSTRAPPING CONFIDENCE INTERVAL" & ADJUSTED BOXPLOT THRESHOLD DEFINITION. WE WILL USE 100 ITERATIONS
######################################################################################################################################
NMC <- 100 # Define 100 iterations
set.seed(12345)
Pp_m13_sel_GA_abu_boot_pred <- do(NMC) * {
  # step 1: 
  Pp_m13_sel_GA_abu_b1 <- adjboxStats(resample(Pp_m13_sel_GA_abu_raster_df$pred_Pp_m13_sel_GA_abu_b)) # Resample predicted values
  # Step 2:
  Pp_m13_sel_GA_abu_b1_res <- Pp_m13_sel_GA_abu_b1$stats
}

# Define threshold limits based on Adjusted boxplot, using whiskers extent (Q3+1.5*IQR for right and Q1–1.5*IQR from left)
Pp_m13_sel_GA_abu_q_V1 <- mean(Pp_m13_sel_GA_abu_boot_pred$V1)
Pp_m13_sel_GA_abu_q_V1
Pp_m13_sel_GA_abu_q_V5 <- mean(Pp_m13_sel_GA_abu_boot_pred$V5)
Pp_m13_sel_GA_abu_q_V5

#####################################################################################################################################
# MAKE PREDICTIONS USING THE PREVIOUS LIMITS. PREDICTIONS OUTSIDE LIMITS V1 & V5 ARE CONSIDERED OUTLIERS
######################################################################################################################################
# NO EXTRAPOLATION
# Replace values outside the external lower (V1) and upper (V5) limits as "no data" (-99)
Pp_m13_sel_GA_abu_raster_df$pred_boot_adjbox_V1_V5_clam <- Pp_m13_sel_GA_abu_raster_df$pred_Pp_m13_sel_GA_abu_b
head(Pp_m13_sel_GA_abu_raster_df)
Pp_m13_sel_GA_abu_raster_df$pred_boot_adjbox_V1_V5_clam <- replace(Pp_m13_sel_GA_abu_raster_df$pred_boot_adjbox_V1_V5_clam,
                                                Pp_m13_sel_GA_abu_raster_df$pred_boot_adjbox_V1_V5_clam < Pp_m13_sel_GA_abu_q_V1, -99)
Pp_m13_sel_GA_abu_raster_df$pred_boot_adjbox_V1_V5_clam <- replace(Pp_m13_sel_GA_abu_raster_df$pred_boot_adjbox_V1_V5_clam,
                                                Pp_m13_sel_GA_abu_raster_df$pred_boot_adjbox_V1_V5_clam > Pp_m13_sel_GA_abu_q_V5, -99)
head(Pp_m13_sel_GA_abu_raster_df)
Pp_m13_sel_GA_abu_map_V1_V5_clam <- terra::rast(Pp_m13_sel_GA_abu_raster_df[,c('x','y','pred_boot_adjbox_V1_V5_clam')],
                                               type='xyz', crs=crs(Pp_Var_13_22_pred_spat)) # Create raster maps with predictions
plot(Pp_m13_sel_GA_abu_map_V1_V5_clam, axes=F, main='Potential abundance') # Plot final raster map
writeRaster(Pp_m13_sel_GA_abu_map_V1_V5_clam, filename = "D:/Paper/Pp/Results/m13/GLM/Pp_m13_sel_GA_abu_V1_V5_c.tif") # Save as .tif

# EXTRAPOLATION AND CLAMPING.
# Replace values outside the external lower (V1) and upper (V5) limits with V1 & V5 values, respectively
Pp_m13_sel_GA_abu_raster_df$pred_boot_adjbox_V1_V5_ext <- Pp_m13_sel_GA_abu_raster_df$pred_Pp_m13_sel_GA_abu_b
head(Pp_m13_sel_GA_abu_raster_df)
Pp_m13_sel_GA_abu_raster_df$pred_boot_adjbox_V1_V5_ext <- replace(Pp_m13_sel_GA_abu_raster_df$pred_boot_adjbox_V1_V5_ext,
                              Pp_m13_sel_GA_abu_raster_df$pred_boot_adjbox_V1_V5_ext < Pp_m13_sel_GA_abu_q_V1, Pp_m13_sel_GA_abu_q_V1)
Pp_m13_sel_GA_abu_raster_df$pred_boot_adjbox_V1_V5_ext <- replace(Pp_m13_sel_GA_abu_raster_df$pred_boot_adjbox_V1_V5_ext,
                              Pp_m13_sel_GA_abu_raster_df$pred_boot_adjbox_V1_V5_ext > Pp_m13_sel_GA_abu_q_V5, Pp_m13_sel_GA_abu_q_V5)
head(Pp_m13_sel_GA_abu_raster_df)
Pp_m13_sel_GA_abu_map_V1_V5_ext <- terra::rast(Pp_m13_sel_GA_abu_raster_df[,c('x','y','pred_boot_adjbox_V1_V5_ext')],
                                              type='xyz', crs=crs(Pp_Var_13_22_pred_spat)) # Create raster maps with predictions
plot(Pp_m13_sel_GA_abu_map_V1_V5_ext, axes=F, main='Potential abundance') # Plot final raster map
writeRaster(Pp_m13_sel_GA_abu_map_V1_V5_ext, filename = "D:/Paper/Pp/Results/m13/GLM/Pp_m13_sel_GA_abu_V1_V5_e.tif") # Save as .tif

######################################################################################################################################
######################################################################################################################################
# CORRELATION ANALYSIS BETWEEN SUITABILITY MODEL (13.5) AND ABUNDANCE GLM GAMMA (13.8)
######################################################################################################################################

######################################################################################################################################
# CORRELATION BETWEEN SUITABILITY AND ABUNDANCE (NO EXTRAPOLATION)
######################################################################################################################################
# Load Suitability map
Pp_m13_sel_sui <- terra::rast("D:/Paper/Pp/Results/m13/GLM/Pp_m13_sel_BI_dis_sui.tif")
plot(Pp_m13_sel_sui)
Pp_m13_sel_sui_df <- data.frame(crds(Pp_m13_sel_sui),as.points(Pp_m13_sel_sui)) # Convert raster into data frame
head(Pp_m13_sel_sui_df) # Check that all values are present in data frame
names(Pp_m13_sel_sui_df)[3] <- "Suitability"

# Load Abundance map (no extrapolation)
Pp_m13_sel_abu <- terra::rast("D:/Paper/Pp/Results/m13/GLM/Pp_m13_sel_GA_abu_V1_V5_c.tif")
plot(Pp_m13_sel_abu)
Pp_m13_sel_abu_df <- data.frame(crds(Pp_m13_sel_abu),as.points(Pp_m13_sel_abu)) # Convert raster into data frame
head(Pp_m13_sel_abu_df) # Check that all values are present in data frame
names(Pp_m13_sel_abu_df)[3] <- "Abundance"

# Merge Suitability and Abundance
Pp_m13_sel_sui_abu_df <- cbind(Pp_m13_sel_sui_df, Pp_m13_sel_abu_df$Abundance)
head(Pp_m13_sel_sui_abu_df)
names(Pp_m13_sel_sui_abu_df)[4] <- "Abundance"
head(Pp_m13_sel_sui_abu_df)

# Eliminate rows with "-99" values
Pp_m13_sel_sui_abu_df <- Pp_m13_sel_sui_abu_df[!(Pp_m13_sel_sui_abu_df$Abundance == "-99"),] # Drop "-99"
nrow(Pp_m13_sel_sui_abu_df)

# Random selection of 1000000 raster cell values
set.seed(456)
Pp_m13_sel_sui_abu_df_sample <- sample_n(Pp_m13_sel_sui_abu_df, 1000000)
head(Pp_m13_sel_sui_abu_df_sample)

# Pearson correlation test between Suitability and Abundance
Pp_m13_sel_sui_abu_lm <- lm(Abundance ~ Suitability, data = Pp_m13_sel_sui_abu_df_sample) # Linear model of Suitability & Abundance
summary(Pp_m13_sel_sui_abu_lm)
coef(Pp_m13_sel_sui_abu_lm) # Check the coefficients of the linear model (intercept and slope)
clam_Int <- coef(Pp_m13_sel_sui_abu_lm)[1] # Extract the intercept
clam_Slo <- coef(Pp_m13_sel_sui_abu_lm)[2] # Extract the slope
Pp_m13_sel_sui_abu_pearson <-  cor.test(Pp_m13_sel_sui_abu_df_sample$Suitability, Pp_m13_sel_sui_abu_df_sample$Abundance,
                                        method="pearson")
Clam_Pea_r <- Pp_m13_sel_sui_abu_pearson$estimate # Extract the Pearson correlation coefficient (r)
Clam_Pea_r_p <- Pp_m13_sel_sui_abu_pearson$p.value # Extract the significance (p value) of the Pearson correlation coefficient

# Create a table to summarize previous results
clam_results <- data.frame(Clam_Pea_r, Clam_Pea_r_p, clam_Int, clam_Slo)
clam_results

# Plot correlation between Suitability and Abundance using 1000000 random raster cells
Pp_m13_sel_sui_abu_plot <- ggplot(data=Pp_m13_sel_sui_abu_df_sample, mapping = aes(x=Suitability, y=Abundance)) +
  geom_point(pch=".") +
  geom_smooth(method = "lm", se = TRUE) +
  stat_cor(method = "pearson", label.x = 0.1, label.y = 128) +
  geom_smooth(color = "red", se = TRUE) +  # Lines is make with method "loess"
  labs(x = "Habitat suitability", y = "Abundance") +
  theme(axis.text = element_text(size = 40)) +
  theme(axis.title = element_text(size = 50)) +
  scale_y_continuous(breaks=seq(0,127,5)) +
  scale_x_continuous(breaks=seq(0,1,0.05)) +
  theme_bw()
ggMarginal(Pp_m13_sel_sui_abu_plot, type = "histogram")

######################################################################################################################################
# CORRELATION BETWEEN SUITABILITY AND ABUNDANCE (EXTRAPOLATION AND CLAMPING)
######################################################################################################################################
# Load Abundance map (Extrapolation and Clamping)
Pp_m13_sel_abu <- terra::rast("D:/Paper/Pp/Results/m13/GLM/Pp_m13_sel_GA_abu_V1_V5_e.tif")
plot(Pp_m13_sel_abu)
Pp_m13_sel_abu_df <- data.frame(crds(Pp_m13_sel_abu),as.points(Pp_m13_sel_abu)) # Convert raster into data frame
head(Pp_m13_sel_abu_df) # Check that all values are present in data frame
names(Pp_m13_sel_abu_df)[3] <- "Abundance"

# Merge Suitability and Abundance
Pp_m13_sel_sui_abu_df <- cbind(Pp_m13_sel_sui_df, Pp_m13_sel_abu_df$Abundance)
head(Pp_m13_sel_sui_abu_df)
names(Pp_m13_sel_sui_abu_df)[4] <- "Abundance"
head(Pp_m13_sel_sui_abu_df)

# Random selection of 1000000 raster cell values
set.seed(456)
Pp_m13_sel_sui_abu_df_sample <- sample_n(Pp_m13_sel_sui_abu_df, 1000000)
head(Pp_m13_sel_sui_abu_df_sample)

# Pearson correlation test between Suitability and Abundance
Pp_m13_sel_sui_abu_lm <- lm(Abundance ~ Suitability, data = Pp_m13_sel_sui_abu_df_sample) # Linear model of Suitability & Abundance
summary(Pp_m13_sel_sui_abu_lm)
coef(Pp_m13_sel_sui_abu_lm) # Check the coefficients of the linear model (intercept and slope)
Extra_Int <- coef(Pp_m13_sel_sui_abu_lm)[1] # Extract the intercept
Extra_Slo <- coef(Pp_m13_sel_sui_abu_lm)[2] # Extract the slope
Pp_m13_sel_sui_abu_pearson <-  cor.test(Pp_m13_sel_sui_abu_df_sample$Suitability, Pp_m13_sel_sui_abu_df_sample$Abundance,
                                        method="pearson")
Extra_Pea_r <- Pp_m13_sel_sui_abu_pearson$estimate # Extract the Pearson correlation coefficient (r)
Extra_Pea_r_p <- Pp_m13_sel_sui_abu_pearson$p.value # Extract the significance (p value) of the Pearson correlation coefficient

# Create a table to summarize previous results
Extra_results <- data.frame(Extra_Pea_r, Extra_Pea_r_p, Extra_Int, Extra_Slo)
Extra_results

# Plot correlation between Suitability and Abundance using 1000000 random raster cells
Pp_m13_sel_sui_abu_plot <- ggplot(data=Pp_m13_sel_sui_abu_df_sample, mapping = aes(x=Suitability, y=Abundance)) +
  geom_point(pch=".") +
  geom_smooth(method = "lm", se = TRUE) +
  stat_cor(method = "pearson", label.x = 0.1, label.y = 128) +
  geom_smooth(color = "red", se = TRUE) +  # Lines is make with method "loess"
  labs(x = "Habitat suitability", y = "Abundance") +
  theme(axis.text = element_text(size = 40)) +
  theme(axis.title = element_text(size = 50)) +
  scale_y_continuous(breaks=seq(0,127,5)) +
  scale_x_continuous(breaks=seq(0,1,0.05)) +
  theme_bw()
ggMarginal(Pp_m13_sel_sui_abu_plot, type = "histogram") 


######################################################################################################################################
######################################################################################################################################
# GAM
######################################################################################################################################
######################################################################################################################################

######################################################################################################################################
######################################################################################################################################
#     Model       : 13.9
#     Algorithm   : GAM BINOMIAL (PRESENCE -ABSENCE)
#     Estimate    : Distribution model (Continuous and binary)
#     Predictors  : TEMP-PREC-WATER-HUMAN-TOPO-DHI-SOIL_T = 25 -> Selected 22
######################################################################################################################################
Pp_m13_GAM_dis_10405_22_pred <- read.csv("E:/Paper/Pp/Tables/Pp_m13_10405_22_pred.csv", row.names = 1) # Load 10405
head(Pp_m13_GAM_dis_10405_22_pred) # Check data
names(Pp_m13_GAM_dis_10405_22_pred) # Check the predictors to be included in the model

######################################################################################################################################
# FIT GAM BINOMAL
######################################################################################################################################
Pp_m13_GAM_dis <- gam(P_palpebrosus ~ s(bio_03,k=4) + s(bio_05, k=4) + s(bio_08, k=4) + s(bio_13, k=4) + s(bio_15, k=4) +
                        s(bio_18,k=4) + s(dhi_evi_sea, k=4) + s(dhi_gpp_sea, k=4) + s(dhi_lai_min, k=4) + s(dhi_ndvi_min, k=4) +
                        s(h_hii,k=4) + s(h_pd, k=4) + s(sa_bio_03, k=4) + s(sb_bio_02, k=4) + s(sb_bio_03, k=4) + s(sb_bio_04, k=4) +
                        s(sb_bio_09, k=4) + s(t_dem, k=4) + s(t_flow_acc, k=4) + s(t_tpi, k=4) + s(t_vrm, k=4) + s(w_recurr, k=4), 
                     family="binomial", data = Pp_m13_GAM_dis_10405_22_pred, method = "REML")
summary(Pp_m13_GAM_dis) # Inspect the model                     
AIC(Pp_m13_GAM_dis) # Check the model AIC
expl_deviance(obs = Pp_m13_GAM_dis_10405_22_pred$P_palpebrosus, pred = Pp_m13_GAM_dis$fitted) # Check explained deviance

######################################################################################################################################
# SELECT THE COLUMN NAMES OF THE 22 PREDICTORS
######################################################################################################################################
Pp_m13_GAM_dis_10405_22_pred_names <- names(Pp_m13_GAM_dis_10405_22_pred[,c(5:26)]) # Extract the names of the predictors
Pp_m13_GAM_dis_10405_22_pred_names # Check the names of the predictors

######################################################################################################################################
# EVALUATE MODEL WITH "crossvalSDM()" USING 5 k-folds (80% cal - 20% test)
######################################################################################################################################
set.seed(1234)
Pp_m13_GAM_dis_cv <- crossvalSDM(Pp_m13_GAM_dis, kfold = 5, traindat = Pp_m13_GAM_dis_10405_22_pred,
                                 colname_species = "P_palpebrosus", colname_pred = Pp_m13_GAM_dis_10405_22_pred_names)
plot(Pp_m13_GAM_dis$fitted.values, Pp_m13_GAM_dis_cv,
     xlab='Fitted values', ylab='Predicted values from CV') # Plot fitted values vs cross-validation data
abline(0,1,col='red',lwd=2)

######################################################################################################################################
# THRESHOLD-DEPENDENT EVALUATION
######################################################################################################################################
Pp_m13_GAM_dis_thresh_dat <- data.frame(ID = seq_len(nrow(Pp_m13_GAM_dis_10405_22_pred)),
                                      obs = Pp_m13_GAM_dis_10405_22_pred$P_palpebrosus, pred = Pp_m13_GAM_dis_cv)

# Find the optimal thresholds:     
Pp_m13_GAM_dis_thresh_cv <- PresenceAbsence::optimal.thresholds(DATA= Pp_m13_GAM_dis_thresh_dat)
Pp_m13_GAM_dis_thresh_cv

# Create a confusion matrix with "cmx" function and using the threshold that maximises TSS (row 3, col 2)
Pp_m13_GAM_dis_cmx_maxSSS <- PresenceAbsence::cmx(DATA= Pp_m13_GAM_dis_thresh_dat, threshold=Pp_m13_GAM_dis_thresh_cv[3,2])
Pp_m13_GAM_dis_cmx_maxSSS

# Proportion of correctly classified observations
PresenceAbsence::pcc(Pp_m13_GAM_dis_cmx_maxSSS, st.dev=F)

# Sensitivity = true positive rate
PresenceAbsence::sensitivity(Pp_m13_GAM_dis_cmx_maxSSS, st.dev=F)

# Specificity = true negative rate
PresenceAbsence::specificity(Pp_m13_GAM_dis_cmx_maxSSS, st.dev=F)

# Kappa
PresenceAbsence::Kappa(Pp_m13_GAM_dis_cmx_maxSSS, st.dev=F)

# True skill statistic
TSS(Pp_m13_GAM_dis_cmx_maxSSS) # TSS > 0.5 is assumed to indicate good predictions

######################################################################################################################################
# THRESHOLD-INDEPENDENT EVALUATION
######################################################################################################################################
Pp_m13_GAM_dis_roc_cv <- roc(Pp_m13_GAM_dis_cv, as.factor(Pp_m13_GAM_dis_10405_22_pred$P_palpebrosus))
plot(Pp_m13_GAM_dis_roc_cv, col = "grey70", lwd = 2)

# Compute the AUC:
AUC::auc(Pp_m13_GAM_dis_roc_cv)

# check different evaluation parameters
evalSDM(Pp_m13_GAM_dis_10405_22_pred$P_palpebrosus, Pp_m13_GAM_dis_cv)

######################################################################################################################################
# MAKE PREDICTIONS
######################################################################################################################################
Pp_m13_GAM_dis_raster_df <- data.frame(crds(Pp_Var_13_22_pred_spat),as.points(Pp_Var_13_22_pred_spat)) # Convert raster to data frame

######################################################################################################################################
# MAKE FINAL PREDICTION MAPS
######################################################################################################################################
Pp_m13_GAM_dis_raster_df$pred_Pp_m13_GAM_dis_con <- predict(Pp_m13_GAM_dis, newdata= Pp_m13_GAM_dis_raster_df, type="response")
head(Pp_m13_GAM_dis_raster_df) # Check that there is one column with predicted values
Pp_m13_GAM_dis_con <- terra::rast(Pp_m13_GAM_dis_raster_df[,c('x','y','pred_Pp_m13_GAM_dis_con')],
                                type='xyz', crs=crs(Pp_Var_13_22_pred_spat)) # Create a raster of predictions
plot(Pp_m13_GAM_dis_con, axes=F, main='Habitat suitability - P. palpebrosus') # Plot map
writeRaster(Pp_m13_GAM_dis_con, filename = "D:/Paper/Pp/Results/m13/GAM/Pp_m13_GAM_dis_con.tif") # Save raster file as .tif

######################################################################################################################################
# MAKE BINARY PREDICTIONS MAP. WE WILL USE THE THRESHOLD TO MAXIMIZE TSS
######################################################################################################################################
Pp_m13_GAM_dis_raster_df$pred_Pp_m13_GAM_dis_bin <-
                         ifelse(Pp_m13_GAM_dis_raster_df$pred_Pp_m13_GAM_dis_con >= Pp_m13_GAM_dis_thresh_cv[3,2], 1, 0)
head(Pp_m13_GAM_dis_raster_df) # Check that there is one column with predicted values (1 and 0)
Pp_m13_GAM_dis_bin <- terra::rast(Pp_m13_GAM_dis_raster_df[,c('x','y','pred_Pp_m13_GAM_dis_bin')],
                                type='xyz', crs=crs(Pp_Var_13_22_pred_spat)) # Create raster layer
plot(Pp_m13_GAM_dis_bin, axes=F, main='Presence/Absence - P. palpebrosus') # Plot raster
writeRaster(Pp_m13_GAM_dis_bin, filename = "D:/Paper/Pp/Results/m13/GAM/Pp_m13_GAM_dis_bin.tif") # Save raster

######################################################################################################################################
# IMPORTS 22 UNCORRELATED PREDICTORS INSIDE THE REGION CLASSIFIED AS PRESENCE
######################################################################################################################################
Var_13_25_22_sel_pres_GAM <- list.files("D:/Paper/Pp/Var_13_25_22_sel_pres_GAM", pattern = "tif$", full.names = TRUE)
Var_13_25_22_sel_pres_GAM # List of predictors
Pp_Var_13_22_pred_spat_pres_GAM <- terra::rast(Var_13_25_22_sel_pres_GAM) # Stack predictors
class(Pp_Var_13_22_pred_spat_pres_GAM) # Check class of predictors. Should be a "spatRaster"
names(Pp_Var_13_22_pred_spat_pres_GAM) # Check the names of predictors


######################################################################################################################################
######################################################################################################################################
# 13. Model       : 13.10
#     Algorithm   : GAM - Poisson
#     Estimate    : Abundance model
#     Predictors  : Model_13 25 initial predictors -> Selected 22 uncorrelated
######################################################################################################################################

######################################################################################################################################
# LOAD 670 OCCURRENCES WITH 22 PREDICTOR VALUES 
######################################################################################################################################
Pp_m13_GPO_abu_670_22_pred <- read.csv("D:/Paper/Pp/Tables/Pp_m13_670_22_pred.csv", row.names = 1)
head(Pp_m13_GPO_abu_670_22_pred)
names(Pp_m13_GPO_abu_670_22_pred) # Check the predictors to be included in the model
nrow(Pp_m13_GPO_abu_670_22_pred) # Check the number of samples
min(Pp_m13_GPO_abu_670_22_pred$Trans) # check min value
max(Pp_m13_GPO_abu_670_22_pred$Trans) # Check max value
Pp_m13_GPO_abu_670_22_pred$Trans_1 <- ceiling(Pp_m13_GPO_abu_670_22_pred$Trans) # Convert offset "Trans" (trans. dist.) to integer 
min(Pp_m13_GPO_abu_670_22_pred$Trans_1) # Check minimum value
max(Pp_m13_GPO_abu_670_22_pred$Trans_1) # Check maximum value
nrow(Pp_m13_GPO_abu_670_22_pred) # Check the number of samples

######################################################################################################################################
# FIT THE GLM POISSON MODEL FOR ABUNDANCE WITH 22 PREDICTORS
######################################################################################################################################
names(Pp_m13_GPO_abu_670_22_pred)
Pp_m13_GPO_abu <- gam(Total ~ s(bio_03,k=4) + s(bio_05, k=4) + s(bio_08, k=4) + s(bio_13, k=4) + s(bio_15, k=4) + s(bio_18,k=4) +
                        s(dhi_evi_sea, k=4) + s(dhi_gpp_sea, k=2) + s(dhi_lai_min, k=4) + s(dhi_ndvi_min, k=4) + s(h_hii,k=4) +
                        s(h_pd, k=2) + s(sa_bio_03, k=4) + s(sb_bio_02, k=4) + s(sb_bio_03, k=4) + s(sb_bio_04, k=4) +
                        s(sb_bio_09, k=4) + s(t_dem, k=4) + s(t_flow_acc, k=4) + s(t_tpi, k=4) + t_vrm + s(w_recurr, k=4) +
                        offset(log(Trans_1)), family = poisson(link = log), data = Pp_m13_GPO_abu_670_22_pred, method = "REML")
summary(Pp_m13_GPO_abu) # View model characteristics
AIC(Pp_m13_GPO_abu) # Check the AIC of model
gam.check(Pp_m13_GPO_abu)
Pp_m13_GPO_abu_expdev <- 100*((Pp_m13_GPO_abu$null.deviance-Pp_m13_GPO_abu$deviance)/Pp_m13_GPO_abu$null.deviance) # Get exp. dev.
Pp_m13_GPO_abu_expdev # Check the explained deviance of the model
coef(Pp_m13_GPO_abu) # check the model coefficients

######################################################################################################################################
# CREATE A BOOTSTRAP FUNCTION AND RUN 1000 ITERATIONS TO OBTAIN PREDICTORS' COEFFICIENT
######################################################################################################################################
boot_reg <- function(data,idx) {
  Pp_m13_GPO_abu <- gam(Total ~ s(bio_03,k=4) + s(bio_05, k=4) + s(bio_08, k=4) + s(bio_13, k=4) + s(bio_15, k=4) + s(bio_18,k=4) +
                          s(dhi_evi_sea, k=4) + s(dhi_gpp_sea, k=2) + s(dhi_lai_min, k=4) + s(dhi_ndvi_min, k=4) + s(h_hii,k=4) +
                          s(h_pd, k=2) + s(sa_bio_03, k=4) + s(sb_bio_02, k=4) + s(sb_bio_03, k=4) + s(sb_bio_04, k=4) +
                          s(sb_bio_09, k=4) + s(t_dem, k=4) + s(t_flow_acc, k=4) + s(t_tpi, k=4) + t_vrm + s(w_recurr, k=4) +
                          offset(log(Trans_1)), family = poisson(link = log), data = Pp_m13_GPO_abu_670_22_pred[idx,],method = "REML")
  coef(Pp_m13_GPO_abu)
}
set.seed(234)
Pp_m13_GPO_abu_bootstrap <- boot::boot(Pp_m13_GPO_abu_670_22_pred, boot_reg, 1000) # Run 1000 Bootstrapping iterations
Pp_m13_GPO_abu_bootstrap
head(Pp_m13_GPO_abu_bootstrap)

# Make a density plot of the sampling distribution of the slope of index 2 (bio_03.1 (first smooth)) 
ggplot(data.frame(x = Pp_m13_GPO_abu_bootstrap$t[,2]), aes(x)) +
  geom_density()

# We can check all the values for each of the predictors and each one of the 1000 Bootstrap iterations (object "t")
head(Pp_m13_GPO_abu_bootstrap$t)

# We can check if there are any NA values in the matrix
any(is.na(Pp_m13_GPO_abu_bootstrap$t)) # If TRUE, then:
which(is.na(Pp_m13_GPO_abu_bootstrap$t), arr.ind=TRUE) # Check the specific location of the NA values

######################################################################################################################################
# CHANGE THE COEFFICIENTS FROM THE ORIGINAL DATA (Pp_m13_GPO_abu) WITH THE COEFFICIENTS OBTAINED FROM THE BOOTSTRAPPING
######################################################################################################################################
Pp_m13_GPO_abu # Check the original GAM model
coef(Pp_m13_GPO_abu) # Check the original coefficients of the GAM model
Pp_m13_GPO_abu_b <- Pp_m13_GPO_abu # Create a new model based on the original model, where coefficient values will be replaced
Pp_m13_GPO_abu_b 

Pp_m13_GPO_abu_b$coefficients[1] <- mean(Pp_m13_GPO_abu_bootstrap$t[,1])
Pp_m13_GPO_abu_b$coefficients[2] <- mean(Pp_m13_GPO_abu_bootstrap$t[,2]) 
Pp_m13_GPO_abu_b$coefficients[3] <- mean(Pp_m13_GPO_abu_bootstrap$t[,3]) 
Pp_m13_GPO_abu_b$coefficients[4] <- mean(Pp_m13_GPO_abu_bootstrap$t[,4]) 
Pp_m13_GPO_abu_b$coefficients[5] <- mean(Pp_m13_GPO_abu_bootstrap$t[,5]) 
Pp_m13_GPO_abu_b$coefficients[6] <- mean(Pp_m13_GPO_abu_bootstrap$t[,6]) 
Pp_m13_GPO_abu_b$coefficients[7] <- mean(Pp_m13_GPO_abu_bootstrap$t[,7]) 
Pp_m13_GPO_abu_b$coefficients[8] <- mean(Pp_m13_GPO_abu_bootstrap$t[,8]) 
Pp_m13_GPO_abu_b$coefficients[9] <- mean(Pp_m13_GPO_abu_bootstrap$t[,9]) 
Pp_m13_GPO_abu_b$coefficients[10] <- mean(Pp_m13_GPO_abu_bootstrap$t[,10]) 
Pp_m13_GPO_abu_b$coefficients[11] <- mean(Pp_m13_GPO_abu_bootstrap$t[,11]) 
Pp_m13_GPO_abu_b$coefficients[12] <- mean(Pp_m13_GPO_abu_bootstrap$t[,12]) 
Pp_m13_GPO_abu_b$coefficients[13] <- mean(Pp_m13_GPO_abu_bootstrap$t[,13]) 
Pp_m13_GPO_abu_b$coefficients[14] <- mean(Pp_m13_GPO_abu_bootstrap$t[,14]) 
Pp_m13_GPO_abu_b$coefficients[15] <- mean(Pp_m13_GPO_abu_bootstrap$t[,15]) 
Pp_m13_GPO_abu_b$coefficients[16] <- mean(Pp_m13_GPO_abu_bootstrap$t[,16]) 
Pp_m13_GPO_abu_b$coefficients[17] <- mean(Pp_m13_GPO_abu_bootstrap$t[,17])
Pp_m13_GPO_abu_b$coefficients[18] <- mean(Pp_m13_GPO_abu_bootstrap$t[,18]) 
Pp_m13_GPO_abu_b$coefficients[19] <- mean(Pp_m13_GPO_abu_bootstrap$t[,19]) 
Pp_m13_GPO_abu_b$coefficients[20] <- mean(Pp_m13_GPO_abu_bootstrap$t[,20]) 
Pp_m13_GPO_abu_b$coefficients[21] <- mean(Pp_m13_GPO_abu_bootstrap$t[,21]) 
Pp_m13_GPO_abu_b$coefficients[22] <- mean(Pp_m13_GPO_abu_bootstrap$t[,22]) 
Pp_m13_GPO_abu_b$coefficients[23] <- mean(Pp_m13_GPO_abu_bootstrap$t[,23]) 
Pp_m13_GPO_abu_b$coefficients[24] <- mean(Pp_m13_GPO_abu_bootstrap$t[,24]) 
Pp_m13_GPO_abu_b$coefficients[25] <- mean(Pp_m13_GPO_abu_bootstrap$t[,25]) 
Pp_m13_GPO_abu_b$coefficients[26] <- mean(Pp_m13_GPO_abu_bootstrap$t[,26]) 
Pp_m13_GPO_abu_b$coefficients[27] <- mean(Pp_m13_GPO_abu_bootstrap$t[,27]) 
Pp_m13_GPO_abu_b$coefficients[28] <- mean(Pp_m13_GPO_abu_bootstrap$t[,28]) 
Pp_m13_GPO_abu_b$coefficients[29] <- mean(Pp_m13_GPO_abu_bootstrap$t[,29]) 
Pp_m13_GPO_abu_b$coefficients[30] <- mean(Pp_m13_GPO_abu_bootstrap$t[,30]) 
Pp_m13_GPO_abu_b$coefficients[31] <- mean(Pp_m13_GPO_abu_bootstrap$t[,31]) 
Pp_m13_GPO_abu_b$coefficients[32] <- mean(Pp_m13_GPO_abu_bootstrap$t[,32]) 
Pp_m13_GPO_abu_b$coefficients[33] <- mean(Pp_m13_GPO_abu_bootstrap$t[,33]) 
Pp_m13_GPO_abu_b$coefficients[34] <- mean(Pp_m13_GPO_abu_bootstrap$t[,34]) 
Pp_m13_GPO_abu_b$coefficients[35] <- mean(Pp_m13_GPO_abu_bootstrap$t[,35]) 
Pp_m13_GPO_abu_b$coefficients[36] <- mean(Pp_m13_GPO_abu_bootstrap$t[,36]) 
Pp_m13_GPO_abu_b$coefficients[37] <- mean(Pp_m13_GPO_abu_bootstrap$t[,37]) 
Pp_m13_GPO_abu_b$coefficients[38] <- mean(Pp_m13_GPO_abu_bootstrap$t[,38]) 
Pp_m13_GPO_abu_b$coefficients[39] <- mean(Pp_m13_GPO_abu_bootstrap$t[,39]) 
Pp_m13_GPO_abu_b$coefficients[40] <- mean(Pp_m13_GPO_abu_bootstrap$t[,40]) 
Pp_m13_GPO_abu_b$coefficients[41] <- mean(Pp_m13_GPO_abu_bootstrap$t[,41]) 
Pp_m13_GPO_abu_b$coefficients[42] <- mean(Pp_m13_GPO_abu_bootstrap$t[,42]) 
Pp_m13_GPO_abu_b$coefficients[43] <- mean(Pp_m13_GPO_abu_bootstrap$t[,43]) 
Pp_m13_GPO_abu_b$coefficients[44] <- mean(Pp_m13_GPO_abu_bootstrap$t[,44]) 
Pp_m13_GPO_abu_b$coefficients[45] <- mean(Pp_m13_GPO_abu_bootstrap$t[,45]) 
Pp_m13_GPO_abu_b$coefficients[46] <- mean(Pp_m13_GPO_abu_bootstrap$t[,46]) 
Pp_m13_GPO_abu_b$coefficients[47] <- mean(Pp_m13_GPO_abu_bootstrap$t[,47])
Pp_m13_GPO_abu_b$coefficients[48] <- mean(Pp_m13_GPO_abu_bootstrap$t[,48]) 
Pp_m13_GPO_abu_b$coefficients[49] <- mean(Pp_m13_GPO_abu_bootstrap$t[,49]) 
Pp_m13_GPO_abu_b$coefficients[50] <- mean(Pp_m13_GPO_abu_bootstrap$t[,50]) 
Pp_m13_GPO_abu_b$coefficients[51] <- mean(Pp_m13_GPO_abu_bootstrap$t[,51]) 
Pp_m13_GPO_abu_b$coefficients[52] <- mean(Pp_m13_GPO_abu_bootstrap$t[,52]) 
Pp_m13_GPO_abu_b$coefficients[53] <- mean(Pp_m13_GPO_abu_bootstrap$t[,53]) 
Pp_m13_GPO_abu_b$coefficients[54] <- mean(Pp_m13_GPO_abu_bootstrap$t[,54]) 
Pp_m13_GPO_abu_b$coefficients[55] <- mean(Pp_m13_GPO_abu_bootstrap$t[,55]) 
Pp_m13_GPO_abu_b$coefficients[56] <- mean(Pp_m13_GPO_abu_bootstrap$t[,56]) 
Pp_m13_GPO_abu_b$coefficients[57] <- mean(Pp_m13_GPO_abu_bootstrap$t[,57]) 
Pp_m13_GPO_abu_b$coefficients[58] <- mean(Pp_m13_GPO_abu_bootstrap$t[,58]) 
Pp_m13_GPO_abu_b$coefficients[59] <- mean(Pp_m13_GPO_abu_bootstrap$t[,59]) 
Pp_m13_GPO_abu_b$coefficients[60] <- mean(Pp_m13_GPO_abu_bootstrap$t[,60]) 
Pp_m13_GPO_abu_b$coefficients[61] <- mean(Pp_m13_GPO_abu_bootstrap$t[,61]) 
Pp_m13_GPO_abu_b$coefficients[62] <- mean(Pp_m13_GPO_abu_bootstrap$t[,62]) 
Pp_m13_GPO_abu_b$coefficients[63] <- mean(Pp_m13_GPO_abu_bootstrap$t[,63])

######################################################################################################################################
# VERIFY THE REPLACEMENT OF THE COEFFICIENTS
######################################################################################################################################
coef(Pp_m13_GPO_abu) # Check original coefficients
coef(Pp_m13_GPO_abu)[1] # Check the original value of the intercept
mean(Pp_m13_GPO_abu_bootstrap$t[,1]) # Check the coefficient value obtained from the Bootstrapped average
coef(Pp_m13_GPO_abu_b) # Check the Model with the new intercept value

coef(Pp_m13_GPO_abu)
coef(Pp_m13_GPO_abu)[2]
mean(Pp_m13_GPO_abu_bootstrap$t[,2])
coef(Pp_m13_GPO_abu_b)

######################################################################################################################################
# MAKE PREDICTIONS TO THE ORIGINAL DATA USING THE BOOTSTRAPPING AVERAGED COEFFICIENTS
######################################################################################################################################
names(Pp_m13_GPO_abu_670_22_pred)
head(Pp_m13_GPO_abu_670_22_pred)
coef(Pp_m13_GPO_abu_b)
Pp_m13_GPO_abu_670_22_pred$pred_Pp_m13_GPO_abu_b <- predict(Pp_m13_GPO_abu_b, newdata = Pp_m13_GPO_abu_670_22_pred, type="response")
head(Pp_m13_GPO_abu_670_22_pred)
min(Pp_m13_GPO_abu_670_22_pred$pred_Pp_m13_GPO_abu_b)
max(Pp_m13_GPO_abu_670_22_pred$pred_Pp_m13_GPO_abu_b)

######################################################################################################################################
# EVALUATE ABUNDANCE MODELS WITH "Pp_m13_GPO_abu_670_22_pred" USING PREDICTED (pred_Pp_m13_GPO_abu_b) & OBSERVED (Total) VALUES
######################################################################################################################################
# Root Mean square Error - RMSE
Pp_m13_GPO_abu_RMSE <- rmse(Pp_m13_GPO_abu_670_22_pred$Total, Pp_m13_GPO_abu_670_22_pred$pred_Pp_m13_GPO_abu_b)
Pp_m13_GPO_abu_RMSE

# Mean Square Error - MSE
Pp_m13_GPO_abu_MSE <- mse(Pp_m13_GPO_abu_670_22_pred$Total, Pp_m13_GPO_abu_670_22_pred$pred_Pp_m13_GPO_abu_b)
Pp_m13_GPO_abu_MSE

# Mean Average Error - MAE
Pp_m13_GPO_abu_MAE <- mae(Pp_m13_GPO_abu_670_22_pred$Total, Pp_m13_GPO_abu_670_22_pred$pred_Pp_m13_GPO_abu_b)
Pp_m13_GPO_abu_MAE

# R-Squared and Adjusted R-squared
Pp_m13_GPO_abu_R <- lm(Total ~ pred_Pp_m13_GPO_abu_b, data = Pp_m13_GPO_abu_670_22_pred)
summary(Pp_m13_GPO_abu_R) # We can obtain the R-squared and the Adjusted R-squared
Pp_m13_GPO_abu_Rs <- summary(Pp_m13_GPO_abu_R)$r.squared
Pp_m13_GPO_abu_Rs
Pp_m13_GPO_abu_Rs_ad <- summary(Pp_m13_GPO_abu_R)$adj.r.squared
Pp_m13_GPO_abu_Rs_ad

# Pearson correlation test - r
Pp_m13_GPO_abu_pearson <- cor.test(Pp_m13_GPO_abu_670_22_pred$pred_Pp_m13_GPO_abu_b, Pp_m13_GPO_abu_670_22_pred$Total,
                                   method="pearson")
Pp_m13_GPO_abu_pearson
Pea_r <- Pp_m13_GPO_abu_pearson$estimate
Pea_r
Pea_r_p <- Pp_m13_GPO_abu_pearson$p.value
Pea_r_p

# Spearman correlation test - rho
Pp_m13_GPO_abu_spearman <- cor.test(Pp_m13_GPO_abu_670_22_pred$pred_Pp_m13_GPO_abu_b, Pp_m13_GPO_abu_670_22_pred$Total,
                                    method="spearman")
Pp_m13_GPO_abu_spearman
rho <- Pp_m13_GPO_abu_spearman$estimate
rho
rho_p <- Pp_m13_GPO_abu_spearman$p.value
rho_p

# Obtain the Intercept and Slope of the linear model of "observed vs predicted"
summary(Pp_m13_GPO_abu_R)
Int <- Pp_m13_GPO_abu_R$coefficients[1]
Int
Slope <- Pp_m13_GPO_abu_R$coefficients[2]
Slope

# Collect final results in a table (data frame)
results_m13_GPO_table <- data.frame(Pp_m13_GPO_abu_RMSE, Pp_m13_GPO_abu_MSE, Pp_m13_GPO_abu_MAE, Pp_m13_GPO_abu_Rs,
                                    Pp_m13_GPO_abu_Rs_ad, Pea_r, Pea_r_p, rho, rho_p, Int, Slope)
results_m13_GPO_table

######################################################################################################################################
# MAKE MDOEL PREDICTIONS TO THE ENVIRONMENTAL LAYERS CLIPPED WITH THE AREAS CLASSIFIED AS "PRESENCE" BY THE DISTRIBUTION MODEL
######################################################################################################################################
names(Pp_Var_13_22_pred_spat_pres_GAM)
      
# Prepare data frames
Pp_m13_GPO_abu_raster_df <- data.frame(crds(Pp_Var_13_22_pred_spat_pres_GAM),
                                       as.points(Pp_Var_13_22_pred_spat_pres_GAM)) # Convert raster layer into data frame
head(Pp_m13_GPO_abu_raster_df) # Check that all the predictor values are present in the data frame
Pp_m13_GPO_abu_raster_df$Trans_1 <- 1 # # Insert a column "Trans_1" with values "1" to be used as a "log(offset) for the model
head(Pp_m13_GPO_abu_raster_df) # Check that data frame has all the columns
nrow(Pp_m13_GPO_abu_raster_df) # Check the number of rows

Pp_m13_GPO_abu_raster_df$pred_Pp_m13_GPO_abu_b <- predict(Pp_m13_GPO_abu_b,
                                                        newdata= Pp_m13_GPO_abu_raster_df, type = "response") # Make predictions
head(Pp_m13_GPO_abu_raster_df) # Check that a new column "pred_Pp_m13_GPO_abu_b" was created with the predicted values
min(Pp_m13_GPO_abu_raster_df$pred_Pp_m13_GPO_abu_b) # Check the minimum value of predictions 
max(Pp_m13_GPO_abu_raster_df$pred_Pp_m13_GPO_abu_b) # Check the maximum value of predictions
quantile(Pp_m13_GPO_abu_raster_df$pred_Pp_m13_GPO_abu_b) # Check the quantiles of the predicted values

######################################################################################################################################
# REMOVE OUTLIERS BASED ON A "BOOTSTRAPPING CONFIDENCE INTERVAL" & ADJUSTED BOXPLOT THRESHOLD DEFINITION. WE WILL USE 100 ITERATIONS
######################################################################################################################################
NMC <- 100
set.seed(12345)
Pp_m13_GPO_abu_boot_pred <- do(NMC) * {
  # step 1: 
  Pp_m13_GPO_abu_b1 <- adjboxStats(resample(Pp_m13_GPO_abu_raster_df$pred_Pp_m13_GPO_abu_b))
  # Step 2:
  Pp_m13_GPO_abu_b1_res <- Pp_m13_GPO_abu_b1$stats
}

# Define threshold limits based on Adjusted boxplot, using whiskers extent (Q3+1.5*IQR for right and Q1–1.5*IQR from left)
Pp_m13_GPO_abu_q_V1 <- mean(Pp_m13_GPO_abu_boot_pred$V1)
Pp_m13_GPO_abu_q_V1
Pp_m13_GPO_abu_q_V5 <- mean(Pp_m13_GPO_abu_boot_pred$V5)
Pp_m13_GPO_abu_q_V5

######################################################################################################################################
# MAKE PREDICTIONS USING THE PREVIOUS LIMITS. PREDICTIONS OUTSIDE LIMITS V1 & V5 ARE CONSIDERED OUTLIERS
######################################################################################################################################
# NO EXTRAPOLATION
# Replace values outside the external lower (V1) and upper (V5) limits as "no data" (-99)
Pp_m13_GPO_abu_raster_df$pred_boot_adjbox_V1_V5_clam <- Pp_m13_GPO_abu_raster_df$pred_Pp_m13_GPO_abu_b # Create column with prediction
head(Pp_m13_GPO_abu_raster_df)
Pp_m13_GPO_abu_raster_df$pred_boot_adjbox_V1_V5_clam <- replace(Pp_m13_GPO_abu_raster_df$pred_boot_adjbox_V1_V5_clam,
                                                      Pp_m13_GPO_abu_raster_df$pred_boot_adjbox_V1_V5_clam < Pp_m13_GPO_abu_q_V1, -99)
Pp_m13_GPO_abu_raster_df$pred_boot_adjbox_V1_V5_clam <- replace(Pp_m13_GPO_abu_raster_df$pred_boot_adjbox_V1_V5_clam,
                                                      Pp_m13_GPO_abu_raster_df$pred_boot_adjbox_V1_V5_clam > Pp_m13_GPO_abu_q_V5, -99)
head(Pp_m13_GPO_abu_raster_df)
Pp_m13_GPO_abu_map_V1_V5_clam <- terra::rast(Pp_m13_GPO_abu_raster_df[,c('x','y','pred_boot_adjbox_V1_V5_clam')],
                                           type='xyz', crs=crs(Pp_Var_13_22_pred_spat)) # Create raster maps with predictions
plot(Pp_m13_GPO_abu_map_V1_V5_clam, axes=F, main='Potential abundance') # Plot final raster map
writeRaster(Pp_m13_GPO_abu_map_V1_V5_clam, filename = "D:/Paper/Pp/Results/m13/GAM/Pp_m13_GPO_abu_V1_V5_c.tif") # Save file as .tif

# EXTRAPOLATION AND CLAMPING.
# Replace values outside the external lower (V1) and upper (V5) limits with V1 & V5 values, respectively
Pp_m13_GPO_abu_raster_df$pred_boot_adjbox_V1_V5_ext <- Pp_m13_GPO_abu_raster_df$pred_Pp_m13_GPO_abu_b # Create column with prediction
head(Pp_m13_GPO_abu_raster_df)
Pp_m13_GPO_abu_raster_df$pred_boot_adjbox_V1_V5_ext <- replace(Pp_m13_GPO_abu_raster_df$pred_boot_adjbox_V1_V5_ext,
                                       Pp_m13_GPO_abu_raster_df$pred_boot_adjbox_V1_V5_ext < Pp_m13_GPO_abu_q_V1, Pp_m13_GPO_abu_q_V1)
Pp_m13_GPO_abu_raster_df$pred_boot_adjbox_V1_V5_ext <- replace(Pp_m13_GPO_abu_raster_df$pred_boot_adjbox_V1_V5_ext,
                                       Pp_m13_GPO_abu_raster_df$pred_boot_adjbox_V1_V5_ext > Pp_m13_GPO_abu_q_V5, Pp_m13_GPO_abu_q_V5)
head(Pp_m13_GPO_abu_raster_df)
Pp_m13_GPO_abu_map_V1_V5_ext <- terra::rast(Pp_m13_GPO_abu_raster_df[,c('x','y','pred_boot_adjbox_V1_V5_ext')],
                                          type='xyz', crs=crs(Pp_Var_13_22_pred_spat)) # Create raster maps with predictions
plot(Pp_m13_GPO_abu_map_V1_V5_ext, axes=F, main='Potential abundance') # Plot final raster map
writeRaster(Pp_m13_GPO_abu_map_V1_V5_ext, filename = "D:/Paper/Pp/Results/m13/GAM/Pp_m13_GPO_abu_V1_V5_e.tif") # Save file as .tif

#####################################################################################################################################
######################################################################################################################################
# CORRELATION ANALYSIS BETWEEN SUITABILITY MODEL (13.9) AND ABUNDANCE GLM POISSON (13.10)
######################################################################################################################################

######################################################################################################################################
# CORRELATION BETWEEN SUITABILITY AND ABUNDANCE (NO EXTRAPOLATION)
######################################################################################################################################
# Load Suitability map
Pp_m13_sui <- terra::rast("D:/Paper/Pp/Results/m13/GAM/Pp_m13_GAM_dis_sui.tif")
plot(Pp_m13_sui)
Pp_m13_sui_df <- data.frame(crds(Pp_m13_sui),as.points(Pp_m13_sui)) # Convert raster into data frame
head(Pp_m13_sui_df) # Check that all values are present in data frame
names(Pp_m13_sui_df)[3] <- "Suitability"

# Load Abundance map (no extrapolation)
Pp_m13_abu <- terra::rast("D:/Paper/Pp/Results/m13/GAM/Pp_m13_GPO_abu_V1_V5_c.tif")
plot(Pp_m13_abu)
Pp_m13_abu_df <- data.frame(crds(Pp_m13_abu),as.points(Pp_m13_abu)) # Convert raster into data frame
head(Pp_m13_abu_df) # Check that all values are present in data frame
names(Pp_m13_abu_df)[3] <- "Abundance"

# Merge Suitability and Abundance
Pp_m13_sui_abu_df <- cbind(Pp_m13_sui_df, Pp_m13_abu_df$Abundance)
head(Pp_m13_sui_abu_df)
names(Pp_m13_sui_abu_df)[4] <- "Abundance"
head(Pp_m13_sui_abu_df)

# Eliminate rows with "-99" values
Pp_m13_sui_abu_df <- Pp_m13_sui_abu_df[!(Pp_m13_sui_abu_df$Abundance == "-99"),] # Drop "-99"
nrow(Pp_m13_sui_abu_df)

# Random selection of 1000000 raster cell values
set.seed(456)
Pp_m13_sui_abu_df_sample <- sample_n(Pp_m13_sui_abu_df, 1000000)
head(Pp_m13_sui_abu_df_sample)

# Pearson correlation test between Suitability and Abundance
Pp_m13_sui_abu_lm <- lm(Abundance ~ Suitability, data = Pp_m13_sui_abu_df_sample) # Linear model between Suitability and Abundance
summary(Pp_m13_sui_abu_lm)
coef(Pp_m13_sui_abu_lm) # Check the coefficients of the linear model (intercept and slope)
clam_Int <- coef(Pp_m13_sui_abu_lm)[1]  # Extract the intercept
clam_Slo <- coef(Pp_m13_sui_abu_lm)[2] # Extract the slope
Pp_m13_sui_abu_pearson <-  cor.test(Pp_m13_sui_abu_df_sample$Suitability, Pp_m13_sui_abu_df_sample$Abundance, method="pearson")
Clam_Pea_r <- Pp_m13_sui_abu_pearson$estimate # Extract the Pearson correlation coefficient (r)
Clam_Pea_r_p <- Pp_m13_sui_abu_pearson$p.value # Extract the significance (p value) of the Pearson correlation coefficient

# Create a table to summarize previous results
clam_results <- data.frame(Clam_Pea_r, Clam_Pea_r_p, clam_Int, clam_Slo)
clam_results

# Plot correlation between Suitability and Abundance using 1000000 random raster cells
Pp_m13_sui_abu_plot <- ggplot(data=Pp_m13_sui_abu_df_sample, mapping = aes(x=Suitability, y=Abundance)) +
  geom_point(pch=".") +
  geom_smooth(method = "lm", se = TRUE) +
  stat_cor(method = "pearson", label.x = 0.1, label.y = 205) +
  geom_smooth(color = "red", se = TRUE) +  # Lines is make with method "loess"
  labs(x = "Habitat suitability", y = "Abundance") +
  theme(axis.text = element_text(size = 40)) +
  theme(axis.title = element_text(size = 50)) +
  scale_y_continuous(breaks=seq(0,204,2)) +
  scale_x_continuous(breaks=seq(0,1,0.05)) +
  theme_bw()
ggMarginal(Pp_m13_sui_abu_plot, type = "histogram")

######################################################################################################################################
# CORRELATION BETWEEN SUITABILITY AND ABUNDANCE (EXTRAPOLATION AND CLAMPING)
######################################################################################################################################
# Load Abundance map (Extrapolation and Clamping)
Pp_m13_abu <- terra::rast("D:/Paper/Pp/Results/m13/GAM/Pp_m13_GPO_abu_V1_V5_e.tif")
plot(Pp_m13_abu)
Pp_m13_abu_df <- data.frame(crds(Pp_m13_abu),as.points(Pp_m13_abu)) # Convert raster into data frame
head(Pp_m13_abu_df) # Check that all values are present in data frame
names(Pp_m13_abu_df)[3] <- "Abundance"

# Merge Suitability and Abundance
Pp_m13_sui_abu_df <- cbind(Pp_m13_sui_df, Pp_m13_abu_df$Abundance)
head(Pp_m13_sui_abu_df)
names(Pp_m13_sui_abu_df)[4] <- "Abundance"
head(Pp_m13_sui_abu_df)

# Random selection of 1000000 raster cell values
set.seed(456)
Pp_m13_sui_abu_df_sample <- sample_n(Pp_m13_sui_abu_df, 1000000)
head(Pp_m13_sui_abu_df_sample)

# Pearson correlation test between Suitability and Abundance
Pp_m13_sui_abu_lm <- lm(Abundance ~ Suitability, data = Pp_m13_sui_abu_df_sample) # Linear model between Suitability and Abundance
summary(Pp_m13_sui_abu_lm)
coef(Pp_m13_sui_abu_lm) # Check the coefficients of the linear model (intercept and slope)
Extra_Int <- coef(Pp_m13_sui_abu_lm)[1] # Extract the intercept
Extra_Slo <- coef(Pp_m13_sui_abu_lm)[2] # Extract the slope
Pp_m13_sui_abu_pearson <-  cor.test(Pp_m13_sui_abu_df_sample$Suitability, Pp_m13_sui_abu_df_sample$Abundance, method="pearson")
Extra_Pea_r <- Pp_m13_sui_abu_pearson$estimate # Extract the Pearson correlation coefficient (r)
Extra_Pea_r_p <- Pp_m13_sui_abu_pearson$p.value # Extract the significance (p value) of the Pearson correlation coefficient

# Create a table to summarize previous results
Extra_results <- data.frame(Extra_Pea_r, Extra_Pea_r_p, Extra_Int, Extra_Slo)
Extra_results

# Plot correlation between Suitability and Abundance using 1000000 random raster cells
Pp_m13_sui_abu_plot <- ggplot(data=Pp_m13_sui_abu_df_sample, mapping = aes(x=Suitability, y=Abundance)) +
  geom_point(pch=".") +
  geom_smooth(method = "lm", se = TRUE) +
  stat_cor(method = "pearson", label.x = 0.1, label.y = 205) +
  # stat_regline_equation(label.x=30, label.y=310)
  geom_smooth(color = "red", se = TRUE) +  # Lines is make with method "loess"
  labs(x = "Habitat suitability", y = "Abundance") +
  theme(axis.text = element_text(size = 40)) +
  theme(axis.title = element_text(size = 50)) +
  scale_y_continuous(breaks=seq(0,204,5)) +
  scale_x_continuous(breaks=seq(0,1,0.05)) +
  theme_bw()
ggMarginal(Pp_m13_sui_abu_plot, type = "histogram")

######################################################################################################################################
######################################################################################################################################
# 13. Model       : 13.11
#     Algorithm   : GAM - Negative Binomial
#     Estimate    : Abundance model
#     Predictors  : Model_13 25 initial predictors -> Selected 22 uncorrelated
######################################################################################################################################

######################################################################################################################################
# LOAD 670 OCCURRENCES WITH 22 PREDICTOR VALUES 
######################################################################################################################################
Pp_m13_GNB_abu_670_22_pred <- read.csv("D:/Paper/Pp/Tables/Pp_m13_670_22_pred.csv", row.names = 1)
head(Pp_m13_GNB_abu_670_22_pred)
names(Pp_m13_GNB_abu_670_22_pred) # Check the predictors to be included in the model
nrow(Pp_m13_GNB_abu_670_22_pred) # Check the number of samples
min(Pp_m13_GNB_abu_670_22_pred$Trans) # check min value
max(Pp_m13_GNB_abu_670_22_pred$Trans) # Check max value
Pp_m13_GNB_abu_670_22_pred$Trans_1 <- ceiling(Pp_m13_GNB_abu_670_22_pred$Trans) # Convert offset "Trans" (trans. dist.) to integer 
min(Pp_m13_GNB_abu_670_22_pred$Trans_1) # Check min value
max(Pp_m13_GNB_abu_670_22_pred$Trans_1) # Check max value
nrow(Pp_m13_GNB_abu_670_22_pred) # Check the number of samples

######################################################################################################################################
# FIT THE GLM POISSON MODEL FOR ABUNDANCE WITH 22 PREDICTORS
######################################################################################################################################
names(Pp_m13_GNB_abu_670_22_pred)
Pp_m13_GNB_abu <- gam(Total ~ s(bio_03,k=4) + s(bio_05, k=4) + s(bio_08, k=4) + s(bio_13, k=4) + s(bio_15, k=4) + s(bio_18,k=4) +
                        s(dhi_evi_sea, k=4) + s(dhi_gpp_sea, k=2) + s(dhi_lai_min, k=4) + s(dhi_ndvi_min, k=4) + s(h_hii,k=4) +
                        s(h_pd, k=2) + s(sa_bio_03, k=4) +s(sb_bio_02, k=4) +s(sb_bio_03, k=4) +s(sb_bio_04, k=4) +s(sb_bio_09, k=4) +
                        s(t_dem, k=4) + s(t_flow_acc, k=4) + s(t_tpi, k=4) + t_vrm + s(w_recurr, k=4) + offset(log(Trans_1)),
                     family = nb(link = "log"), data = Pp_m13_GNB_abu_670_22_pred, method = "REML")
summary(Pp_m13_GNB_abu) # View model characteristics
AIC(Pp_m13_GNB_abu) # Check the AIC of model
Pp_m13_GNB_abu_expdev <- 100*((Pp_m13_GNB_abu$null.deviance-Pp_m13_GNB_abu$deviance)/Pp_m13_GNB_abu$null.deviance) # Obtain exp. dev.
Pp_m13_GNB_abu_expdev # Check the explained deviance of the model
coef(Pp_m13_GNB_abu) # check the model coefficients

######################################################################################################################################
# CREATE A BOOTSTRAP FUNCTION AND RUN 1000 ITERATIONS TO OBTAIN PREDICTORS' COEFFICIENT
######################################################################################################################################
boot_reg <- function(data,idx) {
  Pp_m13_GNB_abu <- gam(Total ~ s(bio_03,k=4) + s(bio_05, k=4) + s(bio_08, k=4) + s(bio_13, k=4) + s(bio_15, k=4) + s(bio_18,k=4) +
                         s(dhi_evi_sea, k=4) + s(dhi_gpp_sea, k=2) + s(dhi_lai_min, k=4) + s(dhi_ndvi_min, k=4) + s(h_hii,k=4) +
                         s(h_pd, k=2) +s(sa_bio_03, k=4) +s(sb_bio_02, k=4) +s(sb_bio_03, k=4) +s(sb_bio_04, k=4) +s(sb_bio_09, k=4) +
                         s(t_dem, k=4) + s(t_flow_acc, k=4) + s(t_tpi, k=4) + t_vrm + s(w_recurr, k=4) + offset(log(Trans_1)),
                       family = nb(link = "log"), data = Pp_m13_GNB_abu_670_22_pred[idx,], method = "REML")
  coef(Pp_m13_GNB_abu)
}
set.seed(234)
Pp_m13_GNB_abu_bootstrap <- boot::boot(Pp_m13_GNB_abu_670_22_pred, boot_reg, 1000) # Run 1000 Bootstrapping iterations
Pp_m13_GNB_abu_bootstrap
head(Pp_m13_GNB_abu_bootstrap)

# Make a density plot of the sampling distribution of the slope of index 2 (bio_03.1 (first smooth)) 
ggplot(data.frame(x = Pp_m13_GNB_abu_bootstrap$t[,2]), aes(x)) +
  geom_density()

# We can check all the values for each of the predictors and each one of the 1000 Bootstrap iterations (object "t")
head(Pp_m13_GNB_abu_bootstrap$t)

# We can check if there are any NA values in the matrix
any(is.na(Pp_m13_GNB_abu_bootstrap$t)) # If TRUE, then:
which(is.na(Pp_m13_GNB_abu_bootstrap$t), arr.ind=TRUE) # Check the specific location of the NA values

######################################################################################################################################
# CHANGE THE COEFFICIENTS FROM THE ORIGINAL DATA (Pp_m13_PO_abu) WITH THE COEFFICIENTS OBTAINED FROM THE BOOTSTRAPPING
######################################################################################################################################
Pp_m13_GNB_abu # Check the original GAM model
coef(Pp_m13_GNB_abu) # Check the original coefficients of the GLM model
Pp_m13_GNB_abu_b <- Pp_m13_GNB_abu # Create a new model based on the original model, where coefficient values will be replaced
Pp_m13_GNB_abu_b 

Pp_m13_GNB_abu_b$coefficients[1] <- mean(Pp_m13_GNB_abu_bootstrap$t[,1])
Pp_m13_GNB_abu_b$coefficients[2] <- mean(Pp_m13_GNB_abu_bootstrap$t[,2]) 
Pp_m13_GNB_abu_b$coefficients[3] <- mean(Pp_m13_GNB_abu_bootstrap$t[,3]) 
Pp_m13_GNB_abu_b$coefficients[4] <- mean(Pp_m13_GNB_abu_bootstrap$t[,4]) 
Pp_m13_GNB_abu_b$coefficients[5] <- mean(Pp_m13_GNB_abu_bootstrap$t[,5]) 
Pp_m13_GNB_abu_b$coefficients[6] <- mean(Pp_m13_GNB_abu_bootstrap$t[,6]) 
Pp_m13_GNB_abu_b$coefficients[7] <- mean(Pp_m13_GNB_abu_bootstrap$t[,7]) 
Pp_m13_GNB_abu_b$coefficients[8] <- mean(Pp_m13_GNB_abu_bootstrap$t[,8]) 
Pp_m13_GNB_abu_b$coefficients[9] <- mean(Pp_m13_GNB_abu_bootstrap$t[,9]) 
Pp_m13_GNB_abu_b$coefficients[10] <- mean(Pp_m13_GNB_abu_bootstrap$t[,10]) 
Pp_m13_GNB_abu_b$coefficients[11] <- mean(Pp_m13_GNB_abu_bootstrap$t[,11]) 
Pp_m13_GNB_abu_b$coefficients[12] <- mean(Pp_m13_GNB_abu_bootstrap$t[,12]) 
Pp_m13_GNB_abu_b$coefficients[13] <- mean(Pp_m13_GNB_abu_bootstrap$t[,13]) 
Pp_m13_GNB_abu_b$coefficients[14] <- mean(Pp_m13_GNB_abu_bootstrap$t[,14]) 
Pp_m13_GNB_abu_b$coefficients[15] <- mean(Pp_m13_GNB_abu_bootstrap$t[,15]) 
Pp_m13_GNB_abu_b$coefficients[16] <- mean(Pp_m13_GNB_abu_bootstrap$t[,16]) 
Pp_m13_GNB_abu_b$coefficients[17] <- mean(Pp_m13_GNB_abu_bootstrap$t[,17])
Pp_m13_GNB_abu_b$coefficients[18] <- mean(Pp_m13_GNB_abu_bootstrap$t[,18]) 
Pp_m13_GNB_abu_b$coefficients[19] <- mean(Pp_m13_GNB_abu_bootstrap$t[,19]) 
Pp_m13_GNB_abu_b$coefficients[20] <- mean(Pp_m13_GNB_abu_bootstrap$t[,20]) 
Pp_m13_GNB_abu_b$coefficients[21] <- mean(Pp_m13_GNB_abu_bootstrap$t[,21]) 
Pp_m13_GNB_abu_b$coefficients[22] <- mean(Pp_m13_GNB_abu_bootstrap$t[,22]) 
Pp_m13_GNB_abu_b$coefficients[23] <- mean(Pp_m13_GNB_abu_bootstrap$t[,23]) 
Pp_m13_GNB_abu_b$coefficients[24] <- mean(Pp_m13_GNB_abu_bootstrap$t[,24]) 
Pp_m13_GNB_abu_b$coefficients[25] <- mean(Pp_m13_GNB_abu_bootstrap$t[,25]) 
Pp_m13_GNB_abu_b$coefficients[26] <- mean(Pp_m13_GNB_abu_bootstrap$t[,26]) 
Pp_m13_GNB_abu_b$coefficients[27] <- mean(Pp_m13_GNB_abu_bootstrap$t[,27]) 
Pp_m13_GNB_abu_b$coefficients[28] <- mean(Pp_m13_GNB_abu_bootstrap$t[,28]) 
Pp_m13_GNB_abu_b$coefficients[29] <- mean(Pp_m13_GNB_abu_bootstrap$t[,29]) 
Pp_m13_GNB_abu_b$coefficients[30] <- mean(Pp_m13_GNB_abu_bootstrap$t[,30]) 
Pp_m13_GNB_abu_b$coefficients[31] <- mean(Pp_m13_GNB_abu_bootstrap$t[,31]) 
Pp_m13_GNB_abu_b$coefficients[32] <- mean(Pp_m13_GNB_abu_bootstrap$t[,32]) 
Pp_m13_GNB_abu_b$coefficients[33] <- mean(Pp_m13_GNB_abu_bootstrap$t[,33]) 
Pp_m13_GNB_abu_b$coefficients[34] <- mean(Pp_m13_GNB_abu_bootstrap$t[,34]) 
Pp_m13_GNB_abu_b$coefficients[35] <- mean(Pp_m13_GNB_abu_bootstrap$t[,35]) 
Pp_m13_GNB_abu_b$coefficients[36] <- mean(Pp_m13_GNB_abu_bootstrap$t[,36]) 
Pp_m13_GNB_abu_b$coefficients[37] <- mean(Pp_m13_GNB_abu_bootstrap$t[,37]) 
Pp_m13_GNB_abu_b$coefficients[38] <- mean(Pp_m13_GNB_abu_bootstrap$t[,38]) 
Pp_m13_GNB_abu_b$coefficients[39] <- mean(Pp_m13_GNB_abu_bootstrap$t[,39]) 
Pp_m13_GNB_abu_b$coefficients[40] <- mean(Pp_m13_GNB_abu_bootstrap$t[,40]) 
Pp_m13_GNB_abu_b$coefficients[41] <- mean(Pp_m13_GNB_abu_bootstrap$t[,41]) 
Pp_m13_GNB_abu_b$coefficients[42] <- mean(Pp_m13_GNB_abu_bootstrap$t[,42]) 
Pp_m13_GNB_abu_b$coefficients[43] <- mean(Pp_m13_GNB_abu_bootstrap$t[,43]) 
Pp_m13_GNB_abu_b$coefficients[44] <- mean(Pp_m13_GNB_abu_bootstrap$t[,44]) 
Pp_m13_GNB_abu_b$coefficients[45] <- mean(Pp_m13_GNB_abu_bootstrap$t[,45]) 
Pp_m13_GNB_abu_b$coefficients[46] <- mean(Pp_m13_GNB_abu_bootstrap$t[,46]) 
Pp_m13_GNB_abu_b$coefficients[47] <- mean(Pp_m13_GNB_abu_bootstrap$t[,47])
Pp_m13_GNB_abu_b$coefficients[48] <- mean(Pp_m13_GNB_abu_bootstrap$t[,48]) 
Pp_m13_GNB_abu_b$coefficients[49] <- mean(Pp_m13_GNB_abu_bootstrap$t[,49]) 
Pp_m13_GNB_abu_b$coefficients[50] <- mean(Pp_m13_GNB_abu_bootstrap$t[,50]) 
Pp_m13_GNB_abu_b$coefficients[51] <- mean(Pp_m13_GNB_abu_bootstrap$t[,51]) 
Pp_m13_GNB_abu_b$coefficients[52] <- mean(Pp_m13_GNB_abu_bootstrap$t[,52]) 
Pp_m13_GNB_abu_b$coefficients[53] <- mean(Pp_m13_GNB_abu_bootstrap$t[,53]) 
Pp_m13_GNB_abu_b$coefficients[54] <- mean(Pp_m13_GNB_abu_bootstrap$t[,54]) 
Pp_m13_GNB_abu_b$coefficients[55] <- mean(Pp_m13_GNB_abu_bootstrap$t[,55]) 
Pp_m13_GNB_abu_b$coefficients[56] <- mean(Pp_m13_GNB_abu_bootstrap$t[,56]) 
Pp_m13_GNB_abu_b$coefficients[57] <- mean(Pp_m13_GNB_abu_bootstrap$t[,57]) 
Pp_m13_GNB_abu_b$coefficients[58] <- mean(Pp_m13_GNB_abu_bootstrap$t[,58]) 
Pp_m13_GNB_abu_b$coefficients[59] <- mean(Pp_m13_GNB_abu_bootstrap$t[,59]) 
Pp_m13_GNB_abu_b$coefficients[60] <- mean(Pp_m13_GNB_abu_bootstrap$t[,60]) 
Pp_m13_GNB_abu_b$coefficients[61] <- mean(Pp_m13_GNB_abu_bootstrap$t[,61]) 
Pp_m13_GNB_abu_b$coefficients[62] <- mean(Pp_m13_GNB_abu_bootstrap$t[,62]) 
Pp_m13_GNB_abu_b$coefficients[63] <- mean(Pp_m13_GNB_abu_bootstrap$t[,63]) 

######################################################################################################################################
# VERIFY THE REPLACEMENT OF THE COEFFICIENTS
######################################################################################################################################
coef(Pp_m13_GNB_abu) # Check original coefficients
coef(Pp_m13_GNB_abu)[1] # Original value of the intercept
mean(Pp_m13_GNB_abu_bootstrap$t[,1]) # Check the value of the intercept obtained from the Bootstrapped average
coef(Pp_m13_GNB_abu_b) # Check the Model with the new intercept value

coef(Pp_m13_GNB_abu)
coef(Pp_m13_GNB_abu)[2]
mean(Pp_m13_GNB_abu_bootstrap$t[,2])
coef(Pp_m13_GNB_abu_b)

######################################################################################################################################
# MAKE PREDICTIONS TO THE ORIGINAL DATA USING THE BOOTSTRAPPING AVERAGED COEFFICIENTS
######################################################################################################################################
names(Pp_m13_GNB_abu_670_22_pred)
head(Pp_m13_GNB_abu_670_22_pred)
coef(Pp_m13_GNB_abu_b)
Pp_m13_GNB_abu_670_22_pred$pred_Pp_m13_GNB_abu_b <- predict(Pp_m13_GNB_abu_b, newdata = Pp_m13_GNB_abu_670_22_pred, type="response")
head(Pp_m13_GNB_abu_670_22_pred)
min(Pp_m13_GNB_abu_670_22_pred$pred_Pp_m13_GNB_abu_b)
max(Pp_m13_GNB_abu_670_22_pred$pred_Pp_m13_GNB_abu_b)

######################################################################################################################################
# EVALUATE ABUNDANCE MODELS WITH "Pp_m13_PO_abu_670_22_pred" USING PREDICTED (pred_Pp_m13_PO_abu_b) & OBSERVED (Total) VALUES
######################################################################################################################################
# Root Mean square Error - RMSE
Pp_m13_GNB_abu_RMSE <- rmse(Pp_m13_GNB_abu_670_22_pred$Total, Pp_m13_GNB_abu_670_22_pred$pred_Pp_m13_GNB_abu_b)
Pp_m13_GNB_abu_RMSE

# Mean Square Error - MSE
Pp_m13_GNB_abu_MSE <- mse(Pp_m13_GNB_abu_670_22_pred$Total, Pp_m13_GNB_abu_670_22_pred$pred_Pp_m13_GNB_abu_b)
Pp_m13_GNB_abu_MSE

# Mean Average Error - MAE
Pp_m13_GNB_abu_MAE <- mae(Pp_m13_GNB_abu_670_22_pred$Total, Pp_m13_GNB_abu_670_22_pred$pred_Pp_m13_GNB_abu_b)
Pp_m13_GNB_abu_MAE

# R-Squared and Adjusted R-squared
Pp_m13_GNB_abu_R <- lm(Total ~ pred_Pp_m13_GNB_abu_b, data = Pp_m13_GNB_abu_670_22_pred)
summary(Pp_m13_GNB_abu_R) # We can obtain the R-squared and the Adjusted R-squared
Pp_m13_GNB_abu_Rs <- summary(Pp_m13_GNB_abu_R)$r.squared
Pp_m13_GNB_abu_Rs
Pp_m13_GNB_abu_Rs_ad <- summary(Pp_m13_GNB_abu_R)$adj.r.squared
Pp_m13_GNB_abu_Rs_ad

# Pearson correlation test - r
Pp_m13_GNB_abu_pearson <- cor.test(Pp_m13_GNB_abu_670_22_pred$pred_Pp_m13_GNB_abu_b,
                                   Pp_m13_GNB_abu_670_22_pred$Total, method="pearson")
Pp_m13_GNB_abu_pearson
Pea_r <- Pp_m13_GNB_abu_pearson$estimate
Pea_r
Pea_r_p <- Pp_m13_GNB_abu_pearson$p.value
Pea_r_p

# Spearman correlation test - rho
Pp_m13_GNB_abu_spearman <- cor.test(Pp_m13_GNB_abu_670_22_pred$pred_Pp_m13_GNB_abu_b,
                                    Pp_m13_GNB_abu_670_22_pred$Total, method="spearman")
Pp_m13_GNB_abu_spearman
rho <- Pp_m13_GNB_abu_spearman$estimate
rho
rho_p <- Pp_m13_GNB_abu_spearman$p.value
rho_p

# Obtain the Intercept and Slope of the linear model of "observed vs predicted"
summary(Pp_m13_GNB_abu_R)
Int <- Pp_m13_GNB_abu_R$coefficients[1]
Int
Slope <- Pp_m13_GNB_abu_R$coefficients[2]
Slope

# Collect final results in a table (data frame)
results_m13_GNB_table <- data.frame(Pp_m13_GNB_abu_RMSE, Pp_m13_GNB_abu_MSE, Pp_m13_GNB_abu_MAE, Pp_m13_GNB_abu_Rs,
                                    Pp_m13_GNB_abu_Rs_ad, Pea_r, Pea_r_p, rho, rho_p, Int, Slope)
results_m13_GNB_table

######################################################################################################################################
# MAKE MDOEL PREDICTIONS TO THE ENVIRONMENTAL LAYERS CLIPPED WITH THE AREAS CLASSIFIED AS "PRESENCE" BY THE DISTRIBUTION MODEL
######################################################################################################################################
names(Pp_Var_13_22_pred_spat_pres_GAM)

# Prepare data frames
Pp_m13_GNB_abu_raster_df <- data.frame(crds(Pp_Var_13_22_pred_spat_pres_GAM),
                                       as.points(Pp_Var_13_22_pred_spat_pres_GAM)) # Convert raster into data frame
head(Pp_m13_GNB_abu_raster_df) # Check that all values are present in data frame
Pp_m13_GNB_abu_raster_df$Trans_1 <- 1 # # Insert a column "Trans_1" with values "1" used as an "log(offset) for the model
head(Pp_m13_GNB_abu_raster_df) # Check that data frame has all the columns
nrow(Pp_m13_GNB_abu_raster_df) # Check the number of rows
Pp_m13_GNB_abu_raster_df$pred_Pp_m13_GNB_abu_b <- predict(Pp_m13_GNB_abu_b,
                                                        newdata= Pp_m13_GNB_abu_raster_df, type = "response") # Make predictions
head(Pp_m13_GNB_abu_raster_df) # Check that a new column "pred_Pp_m13_GNB_abu_b" was created with the predicted values
min(Pp_m13_GNB_abu_raster_df$pred_Pp_m13_GNB_abu_b) # Check the minimum value of predictions
max(Pp_m13_GNB_abu_raster_df$pred_Pp_m13_GNB_abu_b) # Check the maximum value of predictions
quantile(Pp_m13_GNB_abu_raster_df$pred_Pp_m13_GNB_abu_b) # Check the quantiles of the predicted values

######################################################################################################################################
# REMOVE OUTLIERS BASED ON A "BOOTSTRAPPING CONFIDENCE INTERVAL" & ADJUSTED BOXPLOT THRESHOLD DEFINITION. WE WILL USE 100 ITERATIONS
######################################################################################################################################
NMC <- 100 # Define 100 iterations
set.seed(12345)
Pp_m13_GNB_abu_boot_pred <- do(NMC) * {
  # step 1: 
  Pp_m13_GNB_abu_b1 <- adjboxStats(resample(Pp_m13_GNB_abu_raster_df$pred_Pp_m13_GNB_abu_b)) # Resample predicted values
  # Step 2:
  Pp_m13_GNB_abu_b1_res <- Pp_m13_GNB_abu_b1$stats
}

# Define threshold limits based on Adjusted boxplot, using whiskers extent (Q3+1.5*IQR for right and Q1–1.5*IQR from left)
Pp_m13_GNB_abu_q_V1 <- mean(Pp_m13_GNB_abu_boot_pred$V1) # Limit to the left (Q1–1.5*IQR) = V1
Pp_m13_GNB_abu_q_V1
Pp_m13_GNB_abu_q_V5 <- mean(Pp_m13_GNB_abu_boot_pred$V5) # Limit to the right (Q3+1.5*IQR) = V5
Pp_m13_GNB_abu_q_V5

######################################################################################################################################
# MAKE PREDICTIONS USING THE PREVIOUS LIMITS. PREDICTIONS OUTSIDE LIMITS V1 & V5 ARE CONSIDERED OUTLIERS
######################################################################################################################################
# NO EXTRAPOLATION
# Replace values outside the external lower (V1) and upper (V5) limits as "no data" (-99)
Pp_m13_GNB_abu_raster_df$pred_boot_adjbox_V1_V5_clam <- Pp_m13_GNB_abu_raster_df$pred_Pp_m13_GNB_abu_b #Create column with predictions
head(Pp_m13_GNB_abu_raster_df)
Pp_m13_GNB_abu_raster_df$pred_boot_adjbox_V1_V5_clam <- replace(Pp_m13_GNB_abu_raster_df$pred_boot_adjbox_V1_V5_clam,
                                                      Pp_m13_GNB_abu_raster_df$pred_boot_adjbox_V1_V5_clam < Pp_m13_GNB_abu_q_V1, -99)
Pp_m13_GNB_abu_raster_df$pred_boot_adjbox_V1_V5_clam <- replace(Pp_m13_GNB_abu_raster_df$pred_boot_adjbox_V1_V5_clam,
                                                      Pp_m13_GNB_abu_raster_df$pred_boot_adjbox_V1_V5_clam > Pp_m13_GNB_abu_q_V5, -99)
head(Pp_m13_GNB_abu_raster_df)
Pp_m13_GNB_abu_map_V1_V5_clam <- terra::rast(Pp_m13_GNB_abu_raster_df[,c('x','y','pred_boot_adjbox_V1_V5_clam')],
                                            type='xyz', crs=crs(Pp_Var_13_22_pred_spat)) # Create raster maps with predictions
plot(Pp_m13_GNB_abu_map_V1_V5_clam, axes=F, main='Potential abundance') # Plot final raster map
writeRaster(Pp_m13_GNB_abu_map_V1_V5_clam, filename = "D:/Paper/Pp/Results/m13/GAM/Pp_m13_GNB_abu_V1_V5_c.tif") # Save file as .tif

# EXTRAPOLATION AND CLAMPING.
# Replace values outside the external lower (V1) and upper (V5) limits with V1 & V5 values, respectively
Pp_m13_GNB_abu_raster_df$pred_boot_adjbox_V1_V5_ext <- Pp_m13_GNB_abu_raster_df$pred_Pp_m13_GNB_abu_b # Create column with predictions
head(Pp_m13_GNB_abu_raster_df)
# Extrapolate extreme whiskers values
Pp_m13_GNB_abu_raster_df$pred_boot_adjbox_V1_V5_ext <- replace(Pp_m13_GNB_abu_raster_df$pred_boot_adjbox_V1_V5_ext,
                                       Pp_m13_GNB_abu_raster_df$pred_boot_adjbox_V1_V5_ext < Pp_m13_GNB_abu_q_V1, Pp_m13_GNB_abu_q_V1)
Pp_m13_GNB_abu_raster_df$pred_boot_adjbox_V1_V5_ext <- replace(Pp_m13_GNB_abu_raster_df$pred_boot_adjbox_V1_V5_ext,
                                       Pp_m13_GNB_abu_raster_df$pred_boot_adjbox_V1_V5_ext > Pp_m13_GNB_abu_q_V5, Pp_m13_GNB_abu_q_V5)
head(Pp_m13_GNB_abu_raster_df)
Pp_m13_GNB_abu_map_V1_V5_ext <- terra::rast(Pp_m13_GNB_abu_raster_df[,c('x','y','pred_boot_adjbox_V1_V5_ext')],
                                           type='xyz', crs=crs(Pp_Var_13_22_pred_spat)) # Create raster maps with predictions
plot(Pp_m13_GNB_abu_map_V1_V5_ext, axes=F, main='Potential abundance') # Plot final raster map
writeRaster(Pp_m13_GNB_abu_map_V1_V5_ext, filename = "D:/Paper/Pp/Results/m13/GAM/Pp_m13_GNB_abu_V1_V5_e.tif") # Save file as .tif

######################################################################################################################################
######################################################################################################################################
# CORRELATION ANALYSIS BETWEEN SUITABILITY MODEL (13.9) AND ABUNDANCE GLM POISSON (13.11)
######################################################################################################################################

######################################################################################################################################
# CORRELATION BETWEEN SUITABILITY AND ABUNDANCE (NO EXTRAPOLATION)
######################################################################################################################################
# Load Suitability map
Pp_m13_sui <- terra::rast("D:/Paper/Pp/Results/m13/GAM/Pp_m13_GAM_dis_sui.tif")
plot(Pp_m13_sui)
Pp_m13_sui_df <- data.frame(crds(Pp_m13_sui),as.points(Pp_m13_sui)) # Convert raster into data frame
head(Pp_m13_sui_df) # Check that all values are present in data frame
names(Pp_m13_sui_df)[3] <- "Suitability"

# Load Abundance map (no extrapolation)
Pp_m13_abu <- terra::rast("D:/Paper/Pp/Results/m13/GAM/Pp_m13_GNB_abu_V1_V5_c.tif")
plot(Pp_m13_abu)
Pp_m13_abu_df <- data.frame(crds(Pp_m13_abu),as.points(Pp_m13_abu)) # Convert raster into data frame
head(Pp_m13_abu_df) # Check that all values are present in data frame
names(Pp_m13_abu_df)[3] <- "Abundance"

# Merge Suitability and Abundance
Pp_m13_sui_abu_df <- cbind(Pp_m13_sui_df, Pp_m13_abu_df$Abundance)
head(Pp_m13_sui_abu_df)
names(Pp_m13_sui_abu_df)[4] <- "Abundance"
head(Pp_m13_sui_abu_df)

# Eliminate rows with "-99" values
Pp_m13_sui_abu_df <- Pp_m13_sui_abu_df[!(Pp_m13_sui_abu_df$Abundance == "-99"),] # Drop "-99"
nrow(Pp_m13_sui_abu_df)

# Random selection of 1000000 raster cell values
set.seed(456)
Pp_m13_sui_abu_df_sample <- sample_n(Pp_m13_sui_abu_df, 1000000)
head(Pp_m13_sui_abu_df_sample)

# Pearson correlation test between Suitability and Abundance
Pp_m13_sui_abu_lm <- lm(Abundance ~ Suitability, data = Pp_m13_sui_abu_df_sample) # Linear model between Suitability and Abundance
summary(Pp_m13_sui_abu_lm)
coef(Pp_m13_sui_abu_lm) # Check the coefficients of the linear model (intercept and slope)
clam_Int <- coef(Pp_m13_sui_abu_lm)[1] # Extract the intercept
clam_Slo <- coef(Pp_m13_sui_abu_lm)[2] # Extract the slope
Pp_m13_sui_abu_pearson <-  cor.test(Pp_m13_sui_abu_df_sample$Suitability, Pp_m13_sui_abu_df_sample$Abundance, method="pearson")
Pp_m13_sui_abu_pearson
Clam_Pea_r <- Pp_m13_sui_abu_pearson$estimate # Extract the Pearson correlation coefficient (r)
Clam_Pea_r_p <- Pp_m13_sui_abu_pearson$p.value # Extract the significance (p value) of the Pearson correlation coefficient

# Create a table to summarize previous results
clam_results <- data.frame(Clam_Pea_r, Clam_Pea_r_p, clam_Int, clam_Slo)
clam_results

# Plot correlation between Suitability and Abundance using 1000000 random raster cells
Pp_m13_sui_abu_plot <- ggplot(data=Pp_m13_sui_abu_df_sample, mapping = aes(x=Suitability, y=Abundance)) +
  geom_point(pch=".") +
  geom_smooth(method = "lm", se = TRUE) +
  stat_cor(method = "pearson", label.x = 0.1, label.y = 354) +
  geom_smooth(color = "red", se = TRUE) +  # Lines is make with method "loess"
  labs(x = "Habitat suitability", y = "Abundance") +
  theme(axis.text = element_text(size = 40)) +
  theme(axis.title = element_text(size = 50)) +
  scale_y_continuous(breaks=seq(0,353,20)) +
  scale_x_continuous(breaks=seq(0,1,0.05)) +
  theme_bw()
ggMarginal(Pp_m13_sui_abu_plot, type = "histogram")

######################################################################################################################################
# CORRELATION BETWEEN SUITABILITY AND ABUNDANCE (EXTRAPOLATION AND CLAMPING)
######################################################################################################################################
# Load Abundance map (Extrapolation and Clamping)
Pp_m13_abu <- terra::rast("D:/Paper/Pp/Results/m13/GAM/Pp_m13_GNB_abu_V1_V5_e.tif")
plot(Pp_m13_abu)
Pp_m13_abu_df <- data.frame(crds(Pp_m13_abu),as.points(Pp_m13_abu)) # Convert raster into data frame
head(Pp_m13_abu_df) # Check that all values are present in data frame
names(Pp_m13_abu_df)[3] <- "Abundance"

# Merge Suitability and Abundance
Pp_m13_sui_abu_df <- cbind(Pp_m13_sui_df, Pp_m13_abu_df$Abundance)
head(Pp_m13_sui_abu_df)
names(Pp_m13_sui_abu_df)[4] <- "Abundance"
head(Pp_m13_sui_abu_df)

# Random selection of 1000000 raster cell values
set.seed(456)
Pp_m13_sui_abu_df_sample <- sample_n(Pp_m13_sui_abu_df, 1000000)
head(Pp_m13_sui_abu_df_sample)

# Pearson correlation test between Suitability and Abundance
Pp_m13_sui_abu_lm <- lm(Abundance ~ Suitability, data = Pp_m13_sui_abu_df_sample) # Linear model between Suitability and Abundance
summary(Pp_m13_sui_abu_lm)
coef(Pp_m13_sui_abu_lm) # Check the coefficients of the linear model (intercept and slope)
Extra_Int <- coef(Pp_m13_sui_abu_lm)[1] # Extract the intercept
Extra_Slo <- coef(Pp_m13_sui_abu_lm)[2] # Extract the slope
Pp_m13_sui_abu_pearson <-  cor.test(Pp_m13_sui_abu_df_sample$Suitability, Pp_m13_sui_abu_df_sample$Abundance, method="pearson")
Extra_Pea_r <- Pp_m13_sui_abu_pearson$estimate # Extract the Pearson correlation coefficient (r)
Extra_Pea_r_p <- Pp_m13_sui_abu_pearson$p.value # Extract the significance (p value) of the Pearson correlation coefficient

# Create a table to summarize previous results
Extra_results <- data.frame(Extra_Pea_r, Extra_Pea_r_p, Extra_Int, Extra_Slo)
Extra_results

# Plot correlation between Suitability and Abundance using 1000000 random raster cells
Pp_m13_sui_abu_plot <- ggplot(data=Pp_m13_sui_abu_df_sample, mapping = aes(x=Suitability, y=Abundance)) +
  geom_point(pch=".") +
  geom_smooth(method = "lm", se = TRUE) +
  stat_cor(method = "pearson", label.x = 0.1, label.y = 354) +
  # stat_regline_equation(label.x=30, label.y=310)
  geom_smooth(color = "red", se = TRUE) +  # Lines is make with method "loess"
  labs(x = "Habitat suitability", y = "Abundance") +
  theme(axis.text = element_text(size = 40)) +
  theme(axis.title = element_text(size = 50)) +
  scale_y_continuous(breaks=seq(0,353,20)) +
  scale_x_continuous(breaks=seq(0,1,0.05)) +
  theme_bw()
ggMarginal(Pp_m13_sui_abu_plot, type = "histogram")


######################################################################################################################################
######################################################################################################################################
# 13. Model       : 13.12
#     Algorithm   : GAM - Gamma
#     Estimate    : Abundance model
#     Predictors  : Model_13 25 initial predictors -> Selected 22 uncorrelated
######################################################################################################################################

######################################################################################################################################
# LOAD 670 OCCURRENCES WITH 22 PREDICTOR VALUES 
######################################################################################################################################
Pp_m13_GGA_abu_670_22_pred <- read.csv("D:/Paper/Pp/Tables/Pp_m13_670_22_pred.csv", row.names = 1)
head(Pp_m13_GGA_abu_670_22_pred)
names(Pp_m13_GGA_abu_670_22_pred) # Check the predictors to be included in the model
nrow(Pp_m13_GGA_abu_670_22_pred) # Check the number of samples
min(Pp_m13_GGA_abu_670_22_pred$Trans) # check min value
max(Pp_m13_GGA_abu_670_22_pred$Trans) # Check max value
Pp_m13_GGA_abu_670_22_pred$Trans_1 <- ceiling(Pp_m13_GGA_abu_670_22_pred$Trans) # Convert offset "Trans" (trans. dist.) to integer 
min(Pp_m13_GGA_abu_670_22_pred$Trans_1) # Check min value
max(Pp_m13_GGA_abu_670_22_pred$Trans_1) # Check max value
nrow(Pp_m13_GGA_abu_670_22_pred) # Check the number of samples

######################################################################################################################################
# FIT THE GLM POISSON MODEL FOR ABUNDANCE WITH 22 PREDICTORS
######################################################################################################################################
Pp_m13_GGA_abu <- gam(Total ~ s(bio_03,k=4) + s(bio_05, k=4) + s(bio_08, k=4) + s(bio_13, k=4) + s(bio_15, k=4) + s(bio_18,k=4) +
                      s(dhi_evi_sea, k=4) + s(dhi_gpp_sea, k=2) + s(dhi_lai_min, k=4) + s(dhi_ndvi_min, k=4) + s(h_hii,k=4) +
                      s(h_pd, k=2) + s(sa_bio_03, k=4) + s(sb_bio_02, k=4) + s(sb_bio_03, k=4) +s(sb_bio_04, k=4) +s(sb_bio_09, k=4) +
                      s(t_dem, k=4) + s(t_flow_acc, k=4) + s(t_tpi, k=4) + t_vrm + s(w_recurr, k=4) + offset(log(Trans_1)),
                     family = Gamma(link = "log"), data = Pp_m13_GGA_abu_670_22_pred, method = "REML")
summary(Pp_m13_GGA_abu) # View model characteristics
AIC(Pp_m13_GGA_abu) # Check the AIC of model
Pp_m13_GGA_abu_expdev <- 100*((Pp_m13_GGA_abu$null.deviance-Pp_m13_GGA_abu$deviance)/Pp_m13_GGA_abu$null.deviance) # Model exp. dev.
Pp_m13_GGA_abu_expdev # Check the explained deviance of the model
coef(Pp_m13_GGA_abu) # check the model coefficients

######################################################################################################################################
# CREATE A BOOTSTRAP FUNCTION AND RUN 1000 ITERATIONS TO OBTAIN PREDICTORS' COEFFICIENT
######################################################################################################################################
boot_reg <- function(data,idx) {
  Pp_m13_GGA_abu <- gam(Total ~ s(bio_03,k=4) + s(bio_05, k=4) + s(bio_08, k=4) + s(bio_13, k=4) + s(bio_15, k=4) + s(bio_18,k=4) +
                        s(dhi_evi_sea, k=4) + s(dhi_gpp_sea, k=2) + s(dhi_lai_min, k=4) + s(dhi_ndvi_min, k=4) + s(h_hii,k=4) +
                        s(h_pd, k=2) + s(sa_bio_03, k=4) +s(sb_bio_02, k=4) +s(sb_bio_03, k=4) +s(sb_bio_04, k=4) +s(sb_bio_09, k=4) +
                        s(t_dem, k=4) + s(t_flow_acc, k=4) + s(t_tpi, k=4) + t_vrm + s(w_recurr, k=4) + offset(log(Trans_1)),
                       family = Gamma(link = "log"), data = Pp_m13_GGA_abu_670_22_pred[idx,], method = "REML")
  coef(Pp_m13_GGA_abu)
}
set.seed(234)
Pp_m13_GGA_abu_bootstrap <- boot::boot(Pp_m13_GGA_abu_670_22_pred, boot_reg, 1000) # Run 1000 Bootstrapping iterations
Pp_m13_GGA_abu_bootstrap
head(Pp_m13_GGA_abu_bootstrap)

# Make a density plot of the sampling distribution of the slope of index 2 (bio_03.1 (first smooth)) 
ggplot(data.frame(x = Pp_m13_GGA_abu_bootstrap$t[,2]), aes(x)) +
  geom_density()

# We can check all the values for each of the predictors and each one of the 1000 Bootstrap iterations (object "t")
head(Pp_m13_GGA_abu_bootstrap$t)

# We can check if there are any NA values in the matrix
any(is.na(Pp_m13_GGA_abu_bootstrap$t)) # If TRUE, then:
which(is.na(Pp_m13_GGA_abu_bootstrap$t), arr.ind=TRUE) # Check the specific location of the NA values

######################################################################################################################################
# CHANGE THE COEFFICIENTS FROM THE ORIGINAL DATA (Pp_m13_GGA_abu) WITH THE COEFFICIENTS OBTAINED FROM THE BOOTSTRAPPING
######################################################################################################################################
Pp_m13_GGA_abu # Check the original GAM model
coef(Pp_m13_GGA_abu) # Check the original coefficients of the GAM model
Pp_m13_GGA_abu_b <- Pp_m13_GGA_abu # Create a new model based on the original model, where coefficient values will be replaced
Pp_m13_GGA_abu_b 

Pp_m13_GGA_abu_b$coefficients[1] <- mean(Pp_m13_GGA_abu_bootstrap$t[,1])
Pp_m13_GGA_abu_b$coefficients[2] <- mean(Pp_m13_GGA_abu_bootstrap$t[,2]) 
Pp_m13_GGA_abu_b$coefficients[3] <- mean(Pp_m13_GGA_abu_bootstrap$t[,3]) 
Pp_m13_GGA_abu_b$coefficients[4] <- mean(Pp_m13_GGA_abu_bootstrap$t[,4]) 
Pp_m13_GGA_abu_b$coefficients[5] <- mean(Pp_m13_GGA_abu_bootstrap$t[,5]) 
Pp_m13_GGA_abu_b$coefficients[6] <- mean(Pp_m13_GGA_abu_bootstrap$t[,6]) 
Pp_m13_GGA_abu_b$coefficients[7] <- mean(Pp_m13_GGA_abu_bootstrap$t[,7]) 
Pp_m13_GGA_abu_b$coefficients[8] <- mean(Pp_m13_GGA_abu_bootstrap$t[,8]) 
Pp_m13_GGA_abu_b$coefficients[9] <- mean(Pp_m13_GGA_abu_bootstrap$t[,9]) 
Pp_m13_GGA_abu_b$coefficients[10] <- mean(Pp_m13_GGA_abu_bootstrap$t[,10]) 
Pp_m13_GGA_abu_b$coefficients[11] <- mean(Pp_m13_GGA_abu_bootstrap$t[,11]) 
Pp_m13_GGA_abu_b$coefficients[12] <- mean(Pp_m13_GGA_abu_bootstrap$t[,12]) 
Pp_m13_GGA_abu_b$coefficients[13] <- mean(Pp_m13_GGA_abu_bootstrap$t[,13]) 
Pp_m13_GGA_abu_b$coefficients[14] <- mean(Pp_m13_GGA_abu_bootstrap$t[,14]) 
Pp_m13_GGA_abu_b$coefficients[15] <- mean(Pp_m13_GGA_abu_bootstrap$t[,15]) 
Pp_m13_GGA_abu_b$coefficients[16] <- mean(Pp_m13_GGA_abu_bootstrap$t[,16]) 
Pp_m13_GGA_abu_b$coefficients[17] <- mean(Pp_m13_GGA_abu_bootstrap$t[,17])
Pp_m13_GGA_abu_b$coefficients[18] <- mean(Pp_m13_GGA_abu_bootstrap$t[,18]) 
Pp_m13_GGA_abu_b$coefficients[19] <- mean(Pp_m13_GGA_abu_bootstrap$t[,19]) 
Pp_m13_GGA_abu_b$coefficients[20] <- mean(Pp_m13_GGA_abu_bootstrap$t[,20]) 
Pp_m13_GGA_abu_b$coefficients[21] <- mean(Pp_m13_GGA_abu_bootstrap$t[,21]) 
Pp_m13_GGA_abu_b$coefficients[22] <- mean(Pp_m13_GGA_abu_bootstrap$t[,22]) 
Pp_m13_GGA_abu_b$coefficients[23] <- mean(Pp_m13_GGA_abu_bootstrap$t[,23]) 
Pp_m13_GGA_abu_b$coefficients[24] <- mean(Pp_m13_GGA_abu_bootstrap$t[,24]) 
Pp_m13_GGA_abu_b$coefficients[25] <- mean(Pp_m13_GGA_abu_bootstrap$t[,25]) 
Pp_m13_GGA_abu_b$coefficients[26] <- mean(Pp_m13_GGA_abu_bootstrap$t[,26]) 
Pp_m13_GGA_abu_b$coefficients[27] <- mean(Pp_m13_GGA_abu_bootstrap$t[,27]) 
Pp_m13_GGA_abu_b$coefficients[28] <- mean(Pp_m13_GGA_abu_bootstrap$t[,28]) 
Pp_m13_GGA_abu_b$coefficients[29] <- mean(Pp_m13_GGA_abu_bootstrap$t[,29]) 
Pp_m13_GGA_abu_b$coefficients[30] <- mean(Pp_m13_GGA_abu_bootstrap$t[,30]) 
Pp_m13_GGA_abu_b$coefficients[31] <- mean(Pp_m13_GGA_abu_bootstrap$t[,31]) 
Pp_m13_GGA_abu_b$coefficients[32] <- mean(Pp_m13_GGA_abu_bootstrap$t[,32]) 
Pp_m13_GGA_abu_b$coefficients[33] <- mean(Pp_m13_GGA_abu_bootstrap$t[,33])
Pp_m13_GGA_abu_b$coefficients[34] <- mean(Pp_m13_GGA_abu_bootstrap$t[,34]) 
Pp_m13_GGA_abu_b$coefficients[35] <- mean(Pp_m13_GGA_abu_bootstrap$t[,35]) 
Pp_m13_GGA_abu_b$coefficients[36] <- mean(Pp_m13_GGA_abu_bootstrap$t[,36]) 
Pp_m13_GGA_abu_b$coefficients[37] <- mean(Pp_m13_GGA_abu_bootstrap$t[,37]) 
Pp_m13_GGA_abu_b$coefficients[38] <- mean(Pp_m13_GGA_abu_bootstrap$t[,38]) 
Pp_m13_GGA_abu_b$coefficients[39] <- mean(Pp_m13_GGA_abu_bootstrap$t[,39]) 
Pp_m13_GGA_abu_b$coefficients[40] <- mean(Pp_m13_GGA_abu_bootstrap$t[,40]) 
Pp_m13_GGA_abu_b$coefficients[41] <- mean(Pp_m13_GGA_abu_bootstrap$t[,41]) 
Pp_m13_GGA_abu_b$coefficients[42] <- mean(Pp_m13_GGA_abu_bootstrap$t[,42]) 
Pp_m13_GGA_abu_b$coefficients[43] <- mean(Pp_m13_GGA_abu_bootstrap$t[,43]) 
Pp_m13_GGA_abu_b$coefficients[44] <- mean(Pp_m13_GGA_abu_bootstrap$t[,44]) 
Pp_m13_GGA_abu_b$coefficients[45] <- mean(Pp_m13_GGA_abu_bootstrap$t[,45]) 
Pp_m13_GGA_abu_b$coefficients[46] <- mean(Pp_m13_GGA_abu_bootstrap$t[,46]) 
Pp_m13_GGA_abu_b$coefficients[47] <- mean(Pp_m13_GGA_abu_bootstrap$t[,47])
Pp_m13_GGA_abu_b$coefficients[48] <- mean(Pp_m13_GGA_abu_bootstrap$t[,48]) 
Pp_m13_GGA_abu_b$coefficients[49] <- mean(Pp_m13_GGA_abu_bootstrap$t[,49]) 
Pp_m13_GGA_abu_b$coefficients[50] <- mean(Pp_m13_GGA_abu_bootstrap$t[,50]) 
Pp_m13_GGA_abu_b$coefficients[51] <- mean(Pp_m13_GGA_abu_bootstrap$t[,51]) 
Pp_m13_GGA_abu_b$coefficients[52] <- mean(Pp_m13_GGA_abu_bootstrap$t[,52]) 
Pp_m13_GGA_abu_b$coefficients[53] <- mean(Pp_m13_GGA_abu_bootstrap$t[,53]) 
Pp_m13_GGA_abu_b$coefficients[54] <- mean(Pp_m13_GGA_abu_bootstrap$t[,54]) 
Pp_m13_GGA_abu_b$coefficients[55] <- mean(Pp_m13_GGA_abu_bootstrap$t[,55]) 
Pp_m13_GGA_abu_b$coefficients[56] <- mean(Pp_m13_GGA_abu_bootstrap$t[,56]) 
Pp_m13_GGA_abu_b$coefficients[57] <- mean(Pp_m13_GGA_abu_bootstrap$t[,57]) 
Pp_m13_GGA_abu_b$coefficients[58] <- mean(Pp_m13_GGA_abu_bootstrap$t[,58]) 
Pp_m13_GGA_abu_b$coefficients[59] <- mean(Pp_m13_GGA_abu_bootstrap$t[,59]) 
Pp_m13_GGA_abu_b$coefficients[60] <- mean(Pp_m13_GGA_abu_bootstrap$t[,60]) 
Pp_m13_GGA_abu_b$coefficients[61] <- mean(Pp_m13_GGA_abu_bootstrap$t[,61]) 
Pp_m13_GGA_abu_b$coefficients[62] <- mean(Pp_m13_GGA_abu_bootstrap$t[,62]) 
Pp_m13_GGA_abu_b$coefficients[63] <- mean(Pp_m13_GGA_abu_bootstrap$t[,63])

######################################################################################################################################
# VERIFY THE REPLACEMENT OF THE COEFFICIENTS
######################################################################################################################################
coef(Pp_m13_GGA_abu) # Check original coefficients
coef(Pp_m13_GGA_abu)[1] # Original value of the intercept
mean(Pp_m13_GGA_abu_bootstrap$t[,1]) # Check the value of the intercept obtained from the Bootstrapped average
coef(Pp_m13_GGA_abu_b) # Check the Model with the new intercept value

coef(Pp_m13_GGA_abu)
coef(Pp_m13_GGA_abu)[2]
mean(Pp_m13_GGA_abu_bootstrap$t[,2])
coef(Pp_m13_GGA_abu_b)

######################################################################################################################################
# MAKE PREDICTIONS TO THE ORIGINAL DATA USING THE BOOTSTRAPPING AVERAGED COEFFICIENTS
######################################################################################################################################
names(Pp_m13_GGA_abu_670_22_pred)
head(Pp_m13_GGA_abu_670_22_pred)
coef(Pp_m13_GGA_abu_b)
Pp_m13_GGA_abu_670_22_pred$pred_Pp_m13_GGA_abu_b <- predict(Pp_m13_GGA_abu_b, newdata = Pp_m13_GGA_abu_670_22_pred, type="response")
head(Pp_m13_GGA_abu_670_22_pred)
min(Pp_m13_GGA_abu_670_22_pred$pred_Pp_m13_GGA_abu_b)
max(Pp_m13_GGA_abu_670_22_pred$pred_Pp_m13_GGA_abu_b)

######################################################################################################################################
# EVALUATE ABUNDANCE MODELS WITH "Pp_m13_GGA_abu_670_22_pred" USING PREDICTED (pred_Pp_m13_GGA_abu_b) & OBSERVED (Total) VALUES
######################################################################################################################################
# Root Mean square Error - RMSE
Pp_m13_GGA_abu_RMSE <- rmse(Pp_m13_GGA_abu_670_22_pred$Total, Pp_m13_GGA_abu_670_22_pred$pred_Pp_m13_GGA_abu_b)
Pp_m13_GGA_abu_RMSE

# Mean Square Error - MSE
Pp_m13_GGA_abu_MSE <- mse(Pp_m13_GGA_abu_670_22_pred$Total, Pp_m13_GGA_abu_670_22_pred$pred_Pp_m13_GGA_abu_b)
Pp_m13_GGA_abu_MSE

# Mean Average Error - MAE
Pp_m13_GGA_abu_MAE <- mae(Pp_m13_GGA_abu_670_22_pred$Total, Pp_m13_GGA_abu_670_22_pred$pred_Pp_m13_GGA_abu_b)
Pp_m13_GGA_abu_MAE

# R-Squared and Adjusted R-squared
Pp_m13_GGA_abu_R <- lm(Total ~ pred_Pp_m13_GGA_abu_b, data = Pp_m13_GGA_abu_670_22_pred)
summary(Pp_m13_GGA_abu_R) # We can obtain the R-squared and the Adjusted R-squared
Pp_m13_GGA_abu_Rs <- summary(Pp_m13_GGA_abu_R)$r.squared
Pp_m13_GGA_abu_Rs
Pp_m13_GGA_abu_Rs_ad <- summary(Pp_m13_GGA_abu_R)$adj.r.squared
Pp_m13_GGA_abu_Rs_ad

# Pearson correlation test - r
Pp_m13_GGA_abu_pearson <- cor.test(Pp_m13_GGA_abu_670_22_pred$pred_Pp_m13_GGA_abu_b, Pp_m13_GGA_abu_670_22_pred$Total,
                                   method="pearson")
Pp_m13_GGA_abu_pearson
Pea_r <- Pp_m13_GGA_abu_pearson$estimate
Pea_r
Pea_r_p <- Pp_m13_GGA_abu_pearson$p.value
Pea_r_p

# Spearman correlation test - rho
Pp_m13_GGA_abu_spearman <- cor.test(Pp_m13_GGA_abu_670_22_pred$pred_Pp_m13_GGA_abu_b, Pp_m13_GGA_abu_670_22_pred$Total,
                                    method="spearman")
Pp_m13_GGA_abu_spearman
rho <- Pp_m13_GGA_abu_spearman$estimate
rho
rho_p <- Pp_m13_GGA_abu_spearman$p.value
rho_p

# Obtain the Intercept and Slope of the linear model of "observed vs predicted"
summary(Pp_m13_GGA_abu_R)
Int <- Pp_m13_GGA_abu_R$coefficients[1]
Int
Slope <- Pp_m13_GGA_abu_R$coefficients[2]
Slope

# Collect final results in a table (data frame)
results_m13_GGA_table <- data.frame(Pp_m13_GGA_abu_RMSE, Pp_m13_GGA_abu_MSE, Pp_m13_GGA_abu_MAE, Pp_m13_GGA_abu_Rs,
                                    Pp_m13_GGA_abu_Rs_ad, Pea_r, Pea_r_p, rho, rho_p, Int, Slope)
results_m13_GGA_table

######################################################################################################################################
# MAKE MDOEL PREDICTIONS TO THE ENVIRONMENTAL LAYERS CLIPPED WITH THE AREAS CLASSIFIED AS "PRESENCE" BY THE DISTRIBUTION MODEL
######################################################################################################################################
names(Pp_Var_13_22_pred_spat_pres_GAM)

# Prepare data frames
Pp_m13_GGA_abu_raster_df <- data.frame(crds(Pp_Var_13_22_pred_spat_pres_GAM),
                                       as.points(Pp_Var_13_22_pred_spat_pres_GAM)) # Convert raster layer into data frame
head(Pp_m13_GGA_abu_raster_df) # Check that all values are present in data frame
Pp_m13_GGA_abu_raster_df$Trans_1 <- 1 # # Insert a column "Trans_1" with values "1" to be used as a "log(offset) for the model
head(Pp_m13_GGA_abu_raster_df) # Check that data frame has all the columns
nrow(Pp_m13_GGA_abu_raster_df) # Check the number of rows
Pp_m13_GGA_abu_raster_df$pred_Pp_m13_GGA_abu_b <- predict(Pp_m13_GGA_abu_b,
                                                        newdata= Pp_m13_GGA_abu_raster_df, type = "response") # Make predictions
head(Pp_m13_GGA_abu_raster_df) # Check that a new column "pred_Pp_m13_GGA_abu_b" was created with the predicted values
min(Pp_m13_GGA_abu_raster_df$pred_Pp_m13_GGA_abu_b) # Check the minimum value of predictions
max(Pp_m13_GGA_abu_raster_df$pred_Pp_m13_GGA_abu_b) # Check the maximum value of predictions
quantile(Pp_m13_GGA_abu_raster_df$pred_Pp_m13_GGA_abu_b) # Check the quantiles of the predicted values

######################################################################################################################################
# REMOVE OUTLIERS BASED ON A "BOOTSTRAPPING CONFIDENCE INTERVAL" & ADJUSTED BOXPLOT THRESHOLD DEFINITION. WE WILL USE 100 ITERATIONS
######################################################################################################################################
NMC <- 100 # Define 100 iterations
set.seed(12345)
Pp_m13_GGA_abu_boot_pred <- do(NMC) * {
  # step 1: 
  Pp_m13_GGA_abu_b1 <- adjboxStats(resample(Pp_m13_GGA_abu_raster_df$pred_Pp_m13_GGA_abu_b))
  # Step 2:
  Pp_m13_GGA_abu_b1_res <- Pp_m13_GGA_abu_b1$stats
}
# Define threshold limits based on Adjusted boxplot, using whiskers extent (Q3+1.5*IQR for right and Q1–1.5*IQR from left)
Pp_m13_GGA_abu_q_V1 <- mean(Pp_m13_GGA_abu_boot_pred$V1) # Limit to the left (Q1–1.5*IQR) = V1
Pp_m13_GGA_abu_q_V1
Pp_m13_GGA_abu_q_V5 <- mean(Pp_m13_GGA_abu_boot_pred$V5) # Limit to the right (Q3+1.5*IQR) = V5
Pp_m13_GGA_abu_q_V5

######################################################################################################################################
# MAKE PREDICTIONS USING THE PREVIOUS LIMITS. PREDICTIONS OUTSIDE LIMITS V1 & V5 ARE CONSIDERED OUTLIERS
######################################################################################################################################
# NO EXTRAPOLATION
# Replace values outside the external lower (V1) and upper (V5) limits as "no data" (-99)
Pp_m13_GGA_abu_raster_df$pred_boot_adjbox_V1_V5_clam <- Pp_m13_GGA_abu_raster_df$pred_Pp_m13_GGA_abu_b #Create column with predictions
head(Pp_m13_GGA_abu_raster_df)
Pp_m13_GGA_abu_raster_df$pred_boot_adjbox_V1_V5_clam <- replace(Pp_m13_GGA_abu_raster_df$pred_boot_adjbox_V1_V5_clam,
                                                      Pp_m13_GGA_abu_raster_df$pred_boot_adjbox_V1_V5_clam < Pp_m13_GGA_abu_q_V1, -99)
Pp_m13_GGA_abu_raster_df$pred_boot_adjbox_V1_V5_clam <- replace(Pp_m13_GGA_abu_raster_df$pred_boot_adjbox_V1_V5_clam,
                                                      Pp_m13_GGA_abu_raster_df$pred_boot_adjbox_V1_V5_clam > Pp_m13_GGA_abu_q_V5, -99)
head(Pp_m13_GGA_abu_raster_df)
Pp_m13_GGA_abu_map_V1_V5_clam <- terra::rast(Pp_m13_GGA_abu_raster_df[,c('x','y','pred_boot_adjbox_V1_V5_clam')],
                                            type='xyz', crs=crs(Pp_Var_13_22_pred_spat)) # Create raster maps with predictions
plot(Pp_m13_GGA_abu_map_V1_V5_clam, axes=F, main='Potential abundance') # Plot final raster map
writeRaster(Pp_m13_GGA_abu_map_V1_V5_clam, filename = "D:/Paper/Pp/Results/m13/GAM/Pp_m13_GGA_abu_V1_V5_c.tif") # Save file as .tif

# EXTRAPOLATION AND CLAMPING.
# Replace values outside the external lower (V1) and upper (V5) limits with V1 & V5 values, respectively
Pp_m13_GGA_abu_raster_df$pred_boot_adjbox_V1_V5_ext <- Pp_m13_GGA_abu_raster_df$pred_Pp_m13_GGA_abu_b # Create column with predictions
head(Pp_m13_GGA_abu_raster_df)
Pp_m13_GGA_abu_raster_df$pred_boot_adjbox_V1_V5_ext <- replace(Pp_m13_GGA_abu_raster_df$pred_boot_adjbox_V1_V5_ext,
                                       Pp_m13_GGA_abu_raster_df$pred_boot_adjbox_V1_V5_ext < Pp_m13_GGA_abu_q_V1, Pp_m13_GGA_abu_q_V1)
Pp_m13_GGA_abu_raster_df$pred_boot_adjbox_V1_V5_ext <- replace(Pp_m13_GGA_abu_raster_df$pred_boot_adjbox_V1_V5_ext,
                                       Pp_m13_GGA_abu_raster_df$pred_boot_adjbox_V1_V5_ext > Pp_m13_GGA_abu_q_V5, Pp_m13_GGA_abu_q_V5)
head(Pp_m13_GGA_abu_raster_df)
Pp_m13_GGA_abu_map_V1_V5_ext <- terra::rast(Pp_m13_GGA_abu_raster_df[,c('x','y','pred_boot_adjbox_V1_V5_ext')],
                                           type='xyz', crs=crs(Pp_Var_13_22_pred_spat)) # Create raster maps with predictions
plot(Pp_m13_GGA_abu_map_V1_V5_ext, axes=F, main='Potential abundance') # Plot final raster map
writeRaster(Pp_m13_GGA_abu_map_V1_V5_ext, filename = "D:/Paper/Pp/Results/m13/GAM/Pp_m13_GGA_abu_V1_V5_e.tif") # Save file as .tif

######################################################################################################################################
######################################################################################################################################
# CORRELATION ANALYSIS BETWEEN SUITABILITY MODEL (13.9) AND ABUNDANCE GAM GAMMA (13.12)
######################################################################################################################################

######################################################################################################################################
# CORRELATION BETWEEN SUITABILITY AND ABUNDANCE (NO EXTRAPOLATION)
######################################################################################################################################
# Load Suitability map
Pp_m13_sui <- terra::rast("D:/Paper/Pp/Results/m13/GAM/Pp_m13_GAM_dis_sui.tif")
plot(Pp_m13_sui)
Pp_m13_sui_df <- data.frame(crds(Pp_m13_sui),as.points(Pp_m13_sui)) # Convert raster into data frame
head(Pp_m13_sui_df) # Check that all values are present in data frame
names(Pp_m13_sui_df)[3] <- "Suitability"

# Load Abundance map (no extrapolation)
Pp_m13_abu <- terra::rast("D:/Paper/Pp/Results/m13/GAM/Pp_m13_GGA_abu_V1_V5_c.tif")
Pp_m13_abu_df <- data.frame(crds(Pp_m13_abu),as.points(Pp_m13_abu)) # Convert raster into data frame
head(Pp_m13_abu_df) # Check that all values are present in data frame
names(Pp_m13_abu_df)[3] <- "Abundance"

# Merge Suitability and Abundance
Pp_m13_sui_abu_df <- cbind(Pp_m13_sui_df, Pp_m13_abu_df$Abundance)
head(Pp_m13_sui_abu_df)
names(Pp_m13_sui_abu_df)[4] <- "Abundance"
head(Pp_m13_sui_abu_df)

# Eliminate rows with "-99" values
Pp_m13_sui_abu_df <- Pp_m13_sui_abu_df[!(Pp_m13_sui_abu_df$Abundance == "-99"),] # Drop "-99"
nrow(Pp_m13_sui_abu_df)

# Random selection of 1000000 raster cell values
set.seed(456)
Pp_m13_sui_abu_df_sample <- sample_n(Pp_m13_sui_abu_df, 1000000)
head(Pp_m13_sui_abu_df_sample)

# Pearson correlation test between Suitability and Abundance
Pp_m13_sui_abu_lm <- lm(Abundance ~ Suitability, data = Pp_m13_sui_abu_df_sample) # Linear model between Suitability and Abundance
summary(Pp_m13_sui_abu_lm)
coef(Pp_m13_sui_abu_lm) # Check the coefficients of the linear model (intercept and slope)
clam_Int <- coef(Pp_m13_sui_abu_lm)[1] # Extract the intercept
clam_Slo <- coef(Pp_m13_sui_abu_lm)[2] # Extract the slope
Pp_m13_sui_abu_pearson <-  cor.test(Pp_m13_sui_abu_df_sample$Suitability, Pp_m13_sui_abu_df_sample$Abundance, method="pearson")
Clam_Pea_r <- Pp_m13_sui_abu_pearson$estimate # Extract the Pearson correlation coefficient (r)
Clam_Pea_r_p <- Pp_m13_sui_abu_pearson$p.value # Extract the significance (p value) of the Pearson correlation coefficient

# Create a table to summarize previous results
clam_results <- data.frame(Clam_Pea_r, Clam_Pea_r_p, clam_Int, clam_Slo)
clam_results

# Plot correlation between Suitability and Abundance using 1000000 random raster cells
Pp_m13_sui_abu_plot <- ggplot(data=Pp_m13_sui_abu_df_sample, mapping = aes(x=Suitability, y=Abundance)) +
  geom_point(pch=".") +
  geom_smooth(method = "lm", se = TRUE) +
  stat_cor(method = "pearson", label.x = 0.1, label.y = 247) +
  geom_smooth(color = "red", se = TRUE) +  # Lines is make with method "loess"
  labs(x = "Habitat suitability", y = "Abundance") +
  theme(axis.text = element_text(size = 40)) +
  theme(axis.title = element_text(size = 50)) +
  scale_y_continuous(breaks=seq(0,246,20)) +
  scale_x_continuous(breaks=seq(0,1,0.05)) +
  theme_bw()
ggMarginal(Pp_m13_sui_abu_plot, type = "histogram")


######################################################################################################################################
# CORRELATION BETWEEN SUITABILITY AND ABUNDANCE (EXTRAPOLATION AND CLAMPING)
######################################################################################################################################
# Load Abundance map (Extrapolation and Clamping)
Pp_m13_abu <- terra::rast("D:/Paper/Pp/Results/m13/GAM/Pp_m13_GGA_abu_V1_V5_e.tif")
plot(Pp_m13_abu)
Pp_m13_abu_df <- data.frame(crds(Pp_m13_abu),as.points(Pp_m13_abu)) # Convert raster into data frame
head(Pp_m13_abu_df) # Check that all values are present in data frame
names(Pp_m13_abu_df)[3] <- "Abundance"

# Merge Suitability and Abundance
Pp_m13_sui_abu_df <- cbind(Pp_m13_sui_df, Pp_m13_abu_df$Abundance)
head(Pp_m13_sui_abu_df)
names(Pp_m13_sui_abu_df)[4] <- "Abundance"
head(Pp_m13_sui_abu_df)

# Random selection of 1000000 raster cell values
set.seed(456)
Pp_m13_sui_abu_df_sample <- sample_n(Pp_m13_sui_abu_df, 1000000)
head(Pp_m13_sui_abu_df_sample)

# Pearson correlation test between Suitability and Abundance
Pp_m13_sui_abu_lm <- lm(Abundance ~ Suitability, data = Pp_m13_sui_abu_df_sample) # Linear model between Suitability and Abundance
summary(Pp_m13_sui_abu_lm)
coef(Pp_m13_sui_abu_lm) # Check the coefficients of the linear model (intercept and slope)
Extra_Int <- coef(Pp_m13_sui_abu_lm)[1] # Extract the intercept
Extra_Slo <- coef(Pp_m13_sui_abu_lm)[2] # Extract the slope
Pp_m13_sui_abu_pearson <-  cor.test(Pp_m13_sui_abu_df_sample$Suitability, Pp_m13_sui_abu_df_sample$Abundance, method="pearson")
Extra_Pea_r <- Pp_m13_sui_abu_pearson$estimate # Extract the Pearson correlation coefficient (r)
Extra_Pea_r_p <- Pp_m13_sui_abu_pearson$p.value # Extract the significance (p value) of the Pearson correlation coefficient

# Create a table to summarize previous results
Extra_results <- data.frame(Extra_Pea_r, Extra_Pea_r_p, Extra_Int, Extra_Slo)
Extra_results

# Plot correlation between Suitability and Abundance using 1000000 random raster cells
Pp_m13_sui_abu_plot <- ggplot(data=Pp_m13_sui_abu_df_sample, mapping = aes(x=Suitability, y=Abundance)) +
  geom_point(pch=".") +
  geom_smooth(method = "lm", se = TRUE) +
  stat_cor(method = "pearson", label.x = 0.1, label.y = 247) +
  # stat_regline_equation(label.x=30, label.y=310)
  geom_smooth(color = "red", se = TRUE) +  # Lines is make with method "loess"
  labs(x = "Habitat suitability", y = "Abundance") +
  theme(axis.text = element_text(size = 40)) +
  theme(axis.title = element_text(size = 50)) +
  scale_y_continuous(breaks=seq(0,246,20)) +
  scale_x_continuous(breaks=seq(0,1,0.05)) +
  theme_bw()
ggMarginal(Pp_m13_sui_abu_plot, type = "histogram")


######################################################################################################################################
######################################################################################################################################
# 13. Model       : 13.13
#     Algorithm   : GAM BINOMIAL (PRESENCE -ABSENCE)
#     Estimate    : Distribution (Continuous and binary)
#     Predictors  : TEMP-PREC-WATER-HUMAN-TOPO-DHI-SOIL_T = 25 -> Selected 22 -> Independent model predictors selection
######################################################################################################################################
Pp_m13_sel_GAM_dis_10405_22_pred <- read.csv("D:/Paper/Pp/Tables/Pp_m13_sel_10405_22_pred.csv", row.names = 1) # Load 10405
head(Pp_m13_sel_GAM_dis_10405_22_pred) # Check data
names(Pp_m13_sel_GAM_dis_10405_22_pred) # Check the predictors to be included in the model

######################################################################################################################################
# FIT GAM BINOMAL
######################################################################################################################################
Pp_m13_sel_GAM_dis <- gam(P_palpebrosus ~ s(bio_03,k=4) + s(bio_05, k=4) + s(bio_08, k=4) + s(bio_13, k=4) + s(bio_15, k=4) +
                          s(bio_18,k=4) + s(dhi_evi_sea, k=4) + s(dhi_gpp_sea, k=4) + s(dhi_lai_min, k=4) + s(dhi_ndvi_min, k=4) +
                          s(h_hii,k=4) + s(h_pd, k=4) + s(sa_bio_03, k=4) + s(sb_bio_02, k=4) + s(sb_bio_03, k=4) +s(sb_bio_04, k=4) +
                          s(sb_bio_09, k=4) +  s(t_dem, k=4) + s(t_flow_acc, k=4) + s(t_tpi, k=4) + s(t_vrm, k=4) + s(w_recurr, k=4),
                          family="binomial", data = Pp_m13_sel_GAM_dis_10405_22_pred, method = "REML", select = TRUE)
summary(Pp_m13_sel_GAM_dis)

######################################################################################################################################
# FIT THE NEW MODEL WITH THE SELECTED PREDICTORS
######################################################################################################################################
Pp_m13_sel_GAM_dis <- gam(P_palpebrosus ~ s(bio_03,k=4) + s(bio_05, k=4) + s(bio_13, k=4) + s(bio_15, k=4) + s(bio_18,k=4) +
                            s(dhi_evi_sea, k=4) + s(dhi_gpp_sea, k=4) + s(h_hii,k=4) + s(sb_bio_02, k=4) + s(sb_bio_03, k=4) +
                            s(sb_bio_04, k=4) + s(sb_bio_09, k=4) +  s(t_dem, k=4) + s(t_flow_acc, k=4) + s(w_recurr, k=4),
                         family="binomial", data = Pp_m13_sel_GAM_dis_10405_22_pred, method = "REML", select = TRUE)
summary(Pp_m13_sel_GAM_dis) # Inspect the model                     
AIC(Pp_m13_sel_GAM_dis) # Check the model AIC
expl_deviance(obs = Pp_m13_sel_GAM_dis_10405_22_pred$P_palpebrosus, pred = Pp_m13_sel_GAM_dis$fitted) # Check explained deviance

######################################################################################################################################
# SELECT THE COLUMN NAMES OF THE SELECTED PREDICTORS
######################################################################################################################################
Pp_m13_sel_GAM_dis_10405_22_pred_names <- names(Pp_m13_sel_GAM_dis_10405_22_pred[,c(5:26)])
Pp_m13_sel_GAM_dis_10405_22_pred_names # Check the names of the predictors

######################################################################################################################################
# EVALUATE MODEL WITH "crossvalSDM()" USING 5 k-folds (80% calibration - 20% test)
######################################################################################################################################
set.seed(1234)
head(Pp_m13_sel_GAM_dis_10405_22_pred)
Pp_m13_sel_GAM_dis_10405_22_pred_names
Pp_m13_sel_GAM_dis_cv <- crossvalSDM(Pp_m13_sel_GAM_dis, kfold = 5, traindat = Pp_m13_sel_GAM_dis_10405_22_pred,
                                colname_species = "P_palpebrosus", colname_pred = Pp_m13_sel_GAM_dis_10405_22_pred_names)
plot(Pp_m13_sel_GAM_dis$fitted.values, Pp_m13_sel_GAM_dis_cv,
     xlab='Fitted values', ylab='Predicted values from CV') # Plot fitted values vs cross-validation data
abline(0,1,col='red',lwd=2)

######################################################################################################################################
# THRESHOLD-DEPENDENT EVALUATION
######################################################################################################################################
Pp_m13_sel_GAM_dis_thresh_dat <- data.frame(ID = seq_len(nrow(Pp_m13_sel_GAM_dis_10405_22_pred)),
                                       obs = Pp_m13_sel_GAM_dis_10405_22_pred$P_palpebrosus, pred = Pp_m13_sel_GAM_dis_cv)

# Find the optimal thresholds:     
Pp_m13_sel_GAM_dis_thresh_cv <- PresenceAbsence::optimal.thresholds(DATA= Pp_m13_sel_GAM_dis_thresh_dat)
Pp_m13_sel_GAM_dis_thresh_cv

# Create a confusion matrix and use the threshold that maximizes TSS (row 3, col 2)
Pp_m13_sel_GAM_dis_cmx_maxSSS <- PresenceAbsence::cmx(DATA=Pp_m13_sel_GAM_dis_thresh_dat, threshold=Pp_m13_sel_GAM_dis_thresh_cv[3,2])
Pp_m13_sel_GAM_dis_cmx_maxSSS

# Proportion of correctly classified observations
PresenceAbsence::pcc(Pp_m13_sel_GAM_dis_cmx_maxSSS, st.dev=F)

# Sensitivity = true positive rate
PresenceAbsence::sensitivity(Pp_m13_sel_GAM_dis_cmx_maxSSS, st.dev=F)

# Specificity = true negative rate
PresenceAbsence::specificity(Pp_m13_sel_GAM_dis_cmx_maxSSS, st.dev=F)

# Kappa
PresenceAbsence::Kappa(Pp_m13_sel_GAM_dis_cmx_maxSSS, st.dev=F) # Kappa > 0.4 indicates good predictions

# True skill statistic
TSS(Pp_m13_sel_GAM_dis_cmx_maxSSS) # TSS > 0.5 is assumed to indicate good predictions

######################################################################################################################################
# THRESHOLD-INDEPENDENT EVALUATION
######################################################################################################################################
Pp_m13_sel_GAM_dis_roc_cv <- roc(Pp_m13_sel_GAM_dis_cv, as.factor(Pp_m13_sel_GAM_dis_10405_22_pred$P_palpebrosus))
plot(Pp_m13_sel_GAM_dis_roc_cv, col = "grey70", lwd = 2)

# Compute the AUC:
AUC::auc(Pp_m13_sel_GAM_dis_roc_cv)

# check different evaluation parameters
evalSDM(Pp_m13_sel_GAM_dis_10405_22_pred$P_palpebrosus, Pp_m13_sel_GAM_dis_cv)

######################################################################################################################################
# MAKE PREDICTIONS
######################################################################################################################################
Pp_m13_sel_GAM_dis_raster_df <- data.frame(crds(Pp_Var_13_22_pred_spat),as.points(Pp_Var_13_22_pred_spat))#Convert raster to dataframe

######################################################################################################################################
# MAKE FINAL PREDICTION MAPS
######################################################################################################################################
Pp_m13_sel_GAM_dis_raster_df$pred_Pp_m13_sel_GAM_dis_con <- predict(Pp_m13_sel_GAM_dis, newdata= Pp_m13_sel_GAM_dis_raster_df,
                                                                    type="response") # Predict values
head(Pp_m13_sel_GAM_dis_raster_df) # Check that there is one column with predicted values
Pp_m13_sel_GAM_dis_con <- terra::rast(Pp_m13_sel_GAM_dis_raster_df[,c('x','y','pred_Pp_m13_sel_GAM_dis_con')],
                                    type='xyz', crs=crs(Pp_Var_13_22_pred_spat)) # Create a raster of predictions
plot(Pp_m13_sel_GAM_dis_con, axes=F, main='Habitat suitability - P. palpebrosus') # Plot map
writeRaster(Pp_m13_sel_GAM_dis_con, filename = "D:/Paper/Pp/Results/m13/GAM/Pp_m13_sel_GAM_dis_con.tif") # Save raster file as .tif

######################################################################################################################################
# MAKE BINARY PREDICTIONS MAP. WE WILL USE THE THRESHOLD TO MAXIMIZE TSS
######################################################################################################################################
Pp_m13_sel_GAM_dis_raster_df$pred_Pp_m13_sel_GAM_dis_bin <-
  ifelse(Pp_m13_sel_GAM_dis_raster_df$pred_Pp_m13_sel_GAM_dis_con >= Pp_m13_sel_GAM_dis_thresh_cv[3,2], 1, 0)
head(Pp_m13_sel_GAM_dis_raster_df) # Check that there is one column with predicted values (1 & 0)
Pp_m13_sel_GAM_dis_bin <- terra::rast(Pp_m13_sel_GAM_dis_raster_df[,c('x','y','pred_Pp_m13_sel_GAM_dis_bin')],
                                     type='xyz', crs=crs(Pp_Var_13_22_pred_spat)) # Create a raster layer
plot(Pp_m13_sel_GAM_dis_bin, axes=F, main='Presence/Absence - P. palpebrosus') # Plot raster
writeRaster(Pp_m13_sel_GAM_dis_bin, filename = "D:/Paper/Pp/Results/m13/GAM/Pp_m13_sel_GAM_dis_bin.tif") # Save raster file as .tif

######################################################################################################################################
# IMPORTS 22 UNCORRELATED PREDICTORS INSIDE THE REGION CLASSIFIED AS PRESENCE
######################################################################################################################################
Var_13_step_25_22_sel_pres_GAM <- list.files("E:/Paper/Pp/Var_13_step_25_22_sel_pres_GAM", pattern = "tif$", full.names = TRUE)
Var_13_step_25_22_sel_pres_GAM # List of predictors
Pp_Var_13_step_22_pred_spat_pres_GAM_sel <- terra::rast(Var_13_step_25_22_sel_pres_GAM) # Stack predictors
class(Pp_Var_13_step_22_pred_spat_pres_GAM_sel) # Check class of predictors. Should be a "spatRaster"
names(Pp_Var_13_step_22_pred_spat_pres_GAM_sel) # Check the names of predictors

######################################################################################################################################
######################################################################################################################################
#     Model       : 13.14
#     Algorithm   : GAM - Poisson (Selected)
#     Estimate    : Abundance model
#     Predictors  : Model_13 25 initial predictors -> Selected 22 uncorrelated -> Independent model predictors selection
######################################################################################################################################

######################################################################################################################################
# LOAD 670 OCCURRENCES WITH 22 PREDICTOR VALUES 
######################################################################################################################################
Pp_m13_sel_GPO_abu_670_22_pred <- read.csv("D:/Paper/Pp/Tables/Pp_m13_sel_670_22_pred.csv", row.names = 1)
head(Pp_m13_sel_GPO_abu_670_22_pred)
names(Pp_m13_sel_GPO_abu_670_22_pred) # Check the predictors to be included in the model
nrow(Pp_m13_sel_GPO_abu_670_22_pred) # Check the number of samples
min(Pp_m13_sel_GPO_abu_670_22_pred$Trans) # check min value
max(Pp_m13_sel_GPO_abu_670_22_pred$Trans) # Check max value
Pp_m13_sel_GPO_abu_670_22_pred$Trans_1 <- ceiling(Pp_m13_sel_GPO_abu_670_22_pred$Trans) # Convert offset "Trans" to integer 
min(Pp_m13_sel_GPO_abu_670_22_pred$Trans_1) # Check minimum value
max(Pp_m13_sel_GPO_abu_670_22_pred$Trans_1) # Check maximum value
nrow(Pp_m13_sel_GPO_abu_670_22_pred) # Check the number of samples

######################################################################################################################################
# FIT THE GLM POISSON MODEL FOR ABUNDANCE WITH 22 PREDICTORS
######################################################################################################################################
names(Pp_m13_sel_GPO_abu_670_22_pred)
Pp_m13_sel_GPO_abu <- gam(Total ~ s(bio_03,k=4) + s(bio_05, k=4) + s(bio_08, k=4) + s(bio_13, k=4) + s(bio_15, k=4) + s(bio_18,k=4) +
                      s(dhi_evi_sea, k=4) + s(dhi_gpp_sea, k=4) + s(dhi_lai_min, k=4) + s(dhi_ndvi_min, k=4) + s(h_hii,k=4) +
                      s(h_pd, k=2) + s(sa_bio_03, k=4) + s(sb_bio_02, k=4) + s(sb_bio_03, k=4) +s(sb_bio_04, k=4) +s(sb_bio_09, k=4) +
                      s(t_dem, k=4) + s(t_flow_acc, k=4) + s(t_tpi, k=4) + t_vrm + s(w_recurr, k=4) + offset(log(Trans_1)),
                      family = poisson(link = log), data = Pp_m13_sel_GPO_abu_670_22_pred, method = "REML", select = TRUE)
summary(Pp_m13_sel_GPO_abu) # View model characteristics

######################################################################################################################################
# FIT THE NEW MODEL WITH THE SELECTED PREDICTORS
######################################################################################################################################
Pp_m13_sel_GPO_abu <- gam(Total ~ s(bio_03,k=4) + s(bio_08, k=4) +s(bio_13, k=4) +s(bio_15, k=4) +s(bio_18,k=4) +s(dhi_evi_sea, k=4) +
                            s(h_hii,k=4) + s(sb_bio_04, k=4) + s(sb_bio_09, k=4) + s(t_dem, k=4) + offset(log(Trans_1)),
                          family = poisson(link = log), data = Pp_m13_sel_GPO_abu_670_22_pred, method = "REML", selec = TRUE)
summary(Pp_m13_sel_GPO_abu) # Inspect the model
AIC(Pp_m13_sel_GPO_abu) # Check the model AIC
Pp_m13_sel_GPO_abu_expdev <- 100*((Pp_m13_sel_GPO_abu$null.deviance-Pp_m13_sel_GPO_abu$deviance)/Pp_m13_sel_GPO_abu$null.deviance)
Pp_m13_sel_GPO_abu_expdev # Check explained deviance

######################################################################################################################################
# CREATE A BOOTSTRAP FUNCTION AND RUN 1000 ITERATIONS TO OBTAIN PREDICTORS' COEFFICIENT
######################################################################################################################################
boot_reg <- function(data,idx) {
  Pp_m13_sel_GPO_abu <- gam(Total ~ s(bio_03,k=4)+s(bio_08, k=4) +s(bio_13, k=4) +s(bio_15, k=4) +s(bio_18,k=4) +s(dhi_evi_sea, k=4) +
                              s(h_hii,k=4) + s(sb_bio_04, k=4) + s(sb_bio_09, k=4) + s(t_dem, k=4) + offset(log(Trans_1)),
                            family = poisson(link = log), data = Pp_m13_sel_GPO_abu_670_22_pred[idx,], method = "REML", select = TRUE)
    coef(Pp_m13_sel_GPO_abu)
}
set.seed(234)
Pp_m13_sel_GPO_abu_bootstrap <- boot::boot(Pp_m13_sel_GPO_abu_670_22_pred, boot_reg, 1000) # Run 1000 Bootstrapping iterations
Pp_m13_sel_GPO_abu_bootstrap
head(Pp_m13_sel_GPO_abu_bootstrap)

# Make a density plot of the sampling distribution of the slope of index 2 (bio_03.1 (first smooth)) 
ggplot(data.frame(x = Pp_m13_sel_GPO_abu_bootstrap$t[,2]), aes(x)) +
  geom_density()

# We can check all the values for each of the predictors and each one of the 1000 Bootstrap iterations (object "t")
head(Pp_m13_sel_GPO_abu_bootstrap$t)

# We can check if there are any NA values in the matrix
any(is.na(Pp_m13_sel_GPO_abu_bootstrap$t)) # If TRUE, then:
which(is.na(Pp_m13_sel_GPO_abu_bootstrap$t), arr.ind=TRUE) # Check the specific location of the NA values

######################################################################################################################################
# CHANGE THE COEFFICIENTS FROM THE ORIGINAL DATA (Pp_m13_sel_GPO_abu) WITH THE COEFFICIENTS OBTAINED FROM THE BOOTSTRAPPING
######################################################################################################################################
Pp_m13_sel_GPO_abu # Check the original GAM model
coef(Pp_m13_sel_GPO_abu) # Check the original coefficients of the GAM model
Pp_m13_sel_GPO_abu_b <- Pp_m13_sel_GPO_abu # Create a new model based on the original model, where coefficient values will be replaced
Pp_m13_sel_GPO_abu_b 

Pp_m13_sel_GPO_abu_b$coefficients[1] <- mean(Pp_m13_sel_GPO_abu_bootstrap$t[,1])
Pp_m13_sel_GPO_abu_b$coefficients[2] <- mean(Pp_m13_sel_GPO_abu_bootstrap$t[,2]) 
Pp_m13_sel_GPO_abu_b$coefficients[3] <- mean(Pp_m13_sel_GPO_abu_bootstrap$t[,3]) 
Pp_m13_sel_GPO_abu_b$coefficients[4] <- mean(Pp_m13_sel_GPO_abu_bootstrap$t[,4]) 
Pp_m13_sel_GPO_abu_b$coefficients[5] <- mean(Pp_m13_sel_GPO_abu_bootstrap$t[,5]) 
Pp_m13_sel_GPO_abu_b$coefficients[6] <- mean(Pp_m13_sel_GPO_abu_bootstrap$t[,6]) 
Pp_m13_sel_GPO_abu_b$coefficients[7] <- mean(Pp_m13_sel_GPO_abu_bootstrap$t[,7]) 
Pp_m13_sel_GPO_abu_b$coefficients[8] <- mean(Pp_m13_sel_GPO_abu_bootstrap$t[,8]) 
Pp_m13_sel_GPO_abu_b$coefficients[9] <- mean(Pp_m13_sel_GPO_abu_bootstrap$t[,9]) 
Pp_m13_sel_GPO_abu_b$coefficients[10] <- mean(Pp_m13_sel_GPO_abu_bootstrap$t[,10]) 
Pp_m13_sel_GPO_abu_b$coefficients[11] <- mean(Pp_m13_sel_GPO_abu_bootstrap$t[,11]) 
Pp_m13_sel_GPO_abu_b$coefficients[12] <- mean(Pp_m13_sel_GPO_abu_bootstrap$t[,12]) 
Pp_m13_sel_GPO_abu_b$coefficients[13] <- mean(Pp_m13_sel_GPO_abu_bootstrap$t[,13]) 
Pp_m13_sel_GPO_abu_b$coefficients[14] <- mean(Pp_m13_sel_GPO_abu_bootstrap$t[,14])
Pp_m13_sel_GPO_abu_b$coefficients[15] <- mean(Pp_m13_sel_GPO_abu_bootstrap$t[,15]) 
Pp_m13_sel_GPO_abu_b$coefficients[16] <- mean(Pp_m13_sel_GPO_abu_bootstrap$t[,16]) 
Pp_m13_sel_GPO_abu_b$coefficients[17] <- mean(Pp_m13_sel_GPO_abu_bootstrap$t[,17]) 
Pp_m13_sel_GPO_abu_b$coefficients[18] <- mean(Pp_m13_sel_GPO_abu_bootstrap$t[,18]) 
Pp_m13_sel_GPO_abu_b$coefficients[19] <- mean(Pp_m13_sel_GPO_abu_bootstrap$t[,19]) 
Pp_m13_sel_GPO_abu_b$coefficients[20] <- mean(Pp_m13_sel_GPO_abu_bootstrap$t[,20]) 
Pp_m13_sel_GPO_abu_b$coefficients[21] <- mean(Pp_m13_sel_GPO_abu_bootstrap$t[,21]) 
Pp_m13_sel_GPO_abu_b$coefficients[22] <- mean(Pp_m13_sel_GPO_abu_bootstrap$t[,22]) 
Pp_m13_sel_GPO_abu_b$coefficients[23] <- mean(Pp_m13_sel_GPO_abu_bootstrap$t[,23]) 
Pp_m13_sel_GPO_abu_b$coefficients[24] <- mean(Pp_m13_sel_GPO_abu_bootstrap$t[,24]) 
Pp_m13_sel_GPO_abu_b$coefficients[25] <- mean(Pp_m13_sel_GPO_abu_bootstrap$t[,25]) 
Pp_m13_sel_GPO_abu_b$coefficients[26] <- mean(Pp_m13_sel_GPO_abu_bootstrap$t[,26]) 
Pp_m13_sel_GPO_abu_b$coefficients[27] <- mean(Pp_m13_sel_GPO_abu_bootstrap$t[,27]) 
Pp_m13_sel_GPO_abu_b$coefficients[28] <- mean(Pp_m13_sel_GPO_abu_bootstrap$t[,28]) 
Pp_m13_sel_GPO_abu_b$coefficients[29] <- mean(Pp_m13_sel_GPO_abu_bootstrap$t[,29]) 
Pp_m13_sel_GPO_abu_b$coefficients[30] <- mean(Pp_m13_sel_GPO_abu_bootstrap$t[,30]) 
Pp_m13_sel_GPO_abu_b$coefficients[31] <- mean(Pp_m13_sel_GPO_abu_bootstrap$t[,31]) 

######################################################################################################################################
# VERIFY THE REPLACEMENT OF THE COEFFICIENTS
######################################################################################################################################
coef(Pp_m13_sel_GPO_abu) # Check original coefficients
coef(Pp_m13_sel_GPO_abu)[1] # Original value of the intercept
mean(Pp_m13_sel_GPO_abu_bootstrap$t[,1]) # Check the value of the intercept obtained from the Bootstrapped average
coef(Pp_m13_sel_GPO_abu_b) # Check the Model with the new intercept value

coef(Pp_m13_sel_GPO_abu)
coef(Pp_m13_sel_GPO_abu)[2]
mean(Pp_m13_sel_GPO_abu_bootstrap$t[,2], na.rm = TRUE)
coef(Pp_m13_sel_GPO_abu_b)

######################################################################################################################################
# MAKE PREDICTIONS TO THE ORIGINAL DATA USING THE BOOTSTRAPPING AVERAGED COEFFICIENTS
######################################################################################################################################
names(Pp_m13_sel_GPO_abu_670_22_pred)
head(Pp_m13_sel_GPO_abu_670_22_pred)
coef(Pp_m13_sel_GPO_abu_b)
Pp_m13_sel_GPO_abu_670_22_pred$pred_Pp_m13_sel_GPO_abu_b <- predict(Pp_m13_sel_GPO_abu_b, newdata = Pp_m13_sel_GPO_abu_670_22_pred,
                                                                    type="response")
head(Pp_m13_sel_GPO_abu_670_22_pred)
min(Pp_m13_sel_GPO_abu_670_22_pred$pred_Pp_m13_sel_GPO_abu_b)
max(Pp_m13_sel_GPO_abu_670_22_pred$pred_Pp_m13_sel_GPO_abu_b)

######################################################################################################################################
# EVALUATE ABUNDANCE MODELS WITH "Pp_m13_GPO_abu_670_22_pred" USING PREDICTED (pred_Pp_m13_GPO_abu_b) & OBSERVED (Total) VALUES
######################################################################################################################################
# Root Mean square Error - RMSE
Pp_m13_sel_GPO_abu_RMSE <- rmse(Pp_m13_sel_GPO_abu_670_22_pred$Total, Pp_m13_sel_GPO_abu_670_22_pred$pred_Pp_m13_sel_GPO_abu_b)
Pp_m13_sel_GPO_abu_RMSE

# Mean Square Error - MSE
Pp_m13_sel_GPO_abu_MSE <- mse(Pp_m13_sel_GPO_abu_670_22_pred$Total, Pp_m13_sel_GPO_abu_670_22_pred$pred_Pp_m13_sel_GPO_abu_b)
Pp_m13_sel_GPO_abu_MSE

# Mean Average Error - MAE
Pp_m13_sel_GPO_abu_MAE <- mae(Pp_m13_sel_GPO_abu_670_22_pred$Total, Pp_m13_sel_GPO_abu_670_22_pred$pred_Pp_m13_sel_GPO_abu_b)
Pp_m13_sel_GPO_abu_MAE

# R-Squared and Adjusted R-squared
Pp_m13_sel_GPO_abu_R <- lm(Total ~ pred_Pp_m13_sel_GPO_abu_b, data = Pp_m13_sel_GPO_abu_670_22_pred)
summary(Pp_m13_sel_GPO_abu_R) # We can obtain the R-squared and the Adjusted R-squared
Pp_m13_sel_GPO_abu_Rs <- summary(Pp_m13_sel_GPO_abu_R)$r.squared
Pp_m13_sel_GPO_abu_Rs
Pp_m13_sel_GPO_abu_Rs_ad <- summary(Pp_m13_sel_GPO_abu_R)$adj.r.squared
Pp_m13_sel_GPO_abu_Rs_ad

# Pearson correlation test - r
Pp_m13_sel_GPO_abu_pearson <- cor.test(Pp_m13_sel_GPO_abu_670_22_pred$pred_Pp_m13_sel_GPO_abu_b, Pp_m13_sel_GPO_abu_670_22_pred$Total,
                                       method="pearson")
Pp_m13_sel_GPO_abu_pearson
Pea_r <- Pp_m13_sel_GPO_abu_pearson$estimate
Pea_r
Pea_r_p <- Pp_m13_sel_GPO_abu_pearson$p.value
Pea_r_p

# Spearman correlation test - rho
Pp_m13_sel_GPO_abu_spearman <- cor.test(Pp_m13_sel_GPO_abu_670_22_pred$pred_Pp_m13_sel_GPO_abu_b,Pp_m13_sel_GPO_abu_670_22_pred$Total,
                                        method="spearman")
Pp_m13_sel_GPO_abu_spearman
rho <- Pp_m13_sel_GPO_abu_spearman$estimate
rho
rho_p <- Pp_m13_sel_GPO_abu_spearman$p.value
rho_p

# Obtain the Intercept and Slope of the linear model of "observed vs predicted"
summary(Pp_m13_sel_GPO_abu_R)
Int <- Pp_m13_sel_GPO_abu_R$coefficients[1]
Int
Slope <- Pp_m13_sel_GPO_abu_R$coefficients[2]
Slope

# Collect final results in a table (data frame)
results_m13_sel_GPO_table <- data.frame(Pp_m13_sel_GPO_abu_RMSE, Pp_m13_sel_GPO_abu_MSE, Pp_m13_sel_GPO_abu_MAE,Pp_m13_sel_GPO_abu_Rs,
                                        Pp_m13_sel_GPO_abu_Rs_ad, Pea_r, Pea_r_p, rho, rho_p, Int, Slope)
results_m13_sel_GPO_table

######################################################################################################################################
# MAKE MDOEL PREDICTIONS TO THE ENVIRONMENTAL LAYERS CLIPPED WITH THE AREAS CLASSIFIED AS "PRESENCE" BY THE DISTRIBUTION MODEL (13.13)
######################################################################################################################################
names(Pp_Var_13_step_22_pred_spat_pres_GAM_sel)

# Prepare data frames
Pp_m13_sel_GPO_abu_raster_df <- data.frame(crds(Pp_Var_13_step_22_pred_spat_pres_GAM_sel),
                                           as.points(Pp_Var_13_step_22_pred_spat_pres_GAM_sel)) # Convert raster layer into data frame
head(Pp_m13_sel_GPO_abu_raster_df) # Check that all values are present in the data frame
Pp_m13_sel_GPO_abu_raster_df$Trans_1 <- 1 # # Insert a column "Trans_1" with values "1" used as a "log(offset) for the model
head(Pp_m13_sel_GPO_abu_raster_df) # Check that data frame has all the columns
nrow(Pp_m13_sel_GPO_abu_raster_df) # Check the number of rows
Pp_m13_sel_GPO_abu_raster_df$pred_Pp_m13_sel_GPO_abu_b <- predict(Pp_m13_sel_GPO_abu_b,
                                                        newdata= Pp_m13_sel_GPO_abu_raster_df, type = "response") # Make predictions
head(Pp_m13_sel_GPO_abu_raster_df) # Check that a new column "pred_Pp_m13_sel_GPO_abu_b" was created with the predicted values
min(Pp_m13_sel_GPO_abu_raster_df$pred_Pp_m13_sel_GPO_abu_b) # Check the minimum value of predictions
max(Pp_m13_sel_GPO_abu_raster_df$pred_Pp_m13_sel_GPO_abu_b) # Check the maximum value of predictions
quantile(Pp_m13_sel_GPO_abu_raster_df$pred_Pp_m13_sel_GPO_abu_b) # Check the quantiles of the predicted values

######################################################################################################################################
# REMOVE OUTLIERS BASED ON A "BOOTSTRAPPING CONFIDENCE INTERVAL" & ADJUSTED BOXPLOT THRESHOLD DEFINITION. WE WILL USE 100 ITERATIONS
######################################################################################################################################
NMC <- 100 # Define 100 iterations
set.seed(12345)
Pp_m13_sel_GPO_abu_boot_pred <- do(NMC) * {
  # step 1: 
  Pp_m13_sel_GPO_abu_b1 <- adjboxStats(resample(Pp_m13_sel_GPO_abu_raster_df$pred_Pp_m13_sel_GPO_abu_b)) # Resample predicted values
  # Step 2:
  Pp_m13_sel_GPO_abu_b1_res <- Pp_m13_sel_GPO_abu_b1$stats
}

# Define threshold limits based on Adjusted boxplot, using whiskers extent (Q3+1.5*IQR for right and Q1–1.5*IQR from left)
Pp_m13_sel_GPO_abu_q_V1 <- mean(Pp_m13_sel_GPO_abu_boot_pred$V1)
Pp_m13_sel_GPO_abu_q_V1
Pp_m13_sel_GPO_abu_q_V5 <- mean(Pp_m13_sel_GPO_abu_boot_pred$V5)
Pp_m13_sel_GPO_abu_q_V5

######################################################################################################################################
# MAKE PREDICTIONS USING THE PREVIOUS LIMITS. PREDICTIONS OUTSIDE LIMITS V1 & V5 ARE CONSIDERED OUTLIERS
######################################################################################################################################
# NO EXTRAPOLATION
# Replace values outside the external lower (V1) and upper (V5) limits as "no data" (-99)
Pp_m13_sel_GPO_abu_raster_df$pred_boot_adjbox_V1_V5_clam <- Pp_m13_sel_GPO_abu_raster_df$pred_Pp_m13_sel_GPO_abu_b
head(Pp_m13_sel_GPO_abu_raster_df)
Pp_m13_sel_GPO_abu_raster_df$pred_boot_adjbox_V1_V5_clam <- replace(Pp_m13_sel_GPO_abu_raster_df$pred_boot_adjbox_V1_V5_clam,
                                              Pp_m13_sel_GPO_abu_raster_df$pred_boot_adjbox_V1_V5_clam < Pp_m13_sel_GPO_abu_q_V1, -99)
Pp_m13_sel_GPO_abu_raster_df$pred_boot_adjbox_V1_V5_clam <- replace(Pp_m13_sel_GPO_abu_raster_df$pred_boot_adjbox_V1_V5_clam,
                                              Pp_m13_sel_GPO_abu_raster_df$pred_boot_adjbox_V1_V5_clam > Pp_m13_sel_GPO_abu_q_V5, -99)
head(Pp_m13_sel_GPO_abu_raster_df)
Pp_m13_sel_GPO_abu_map_V1_V5_clam <- terra::rast(Pp_m13_sel_GPO_abu_raster_df[,c('x','y','pred_boot_adjbox_V1_V5_clam')],
                                            type='xyz', crs=crs(Pp_Var_13_25_pred_spat)) # Create raster maps with predictions
plot(Pp_m13_sel_GPO_abu_map_V1_V5_clam, axes=F, main='Potential abundance') # Plot final raster map
writeRaster(Pp_m13_sel_GPO_abu_map_V1_V5_clam, filename = "D:/Paper/Pp/Results/m13/GAM/Pp_m13_sel_GPO_abu_V1_V5_c.tif") # Save as .tif

# EXTRAPOLATION AND CLAMPING.
# Replace values outside the external lower (V1) and upper (V5) limits with V1 & V5 values, respectively
Pp_m13_sel_GPO_abu_raster_df$pred_boot_adjbox_V1_V5_ext <- Pp_m13_sel_GPO_abu_raster_df$pred_Pp_m13_sel_GPO_abu_b
head(Pp_m13_sel_GPO_abu_raster_df)
Pp_m13_sel_GPO_abu_raster_df$pred_boot_adjbox_V1_V5_ext <- replace(Pp_m13_sel_GPO_abu_raster_df$pred_boot_adjbox_V1_V5_ext,
                           Pp_m13_sel_GPO_abu_raster_df$pred_boot_adjbox_V1_V5_ext < Pp_m13_sel_GPO_abu_q_V1, Pp_m13_sel_GPO_abu_q_V1)
Pp_m13_sel_GPO_abu_raster_df$pred_boot_adjbox_V1_V5_ext <- replace(Pp_m13_sel_GPO_abu_raster_df$pred_boot_adjbox_V1_V5_ext,
                           Pp_m13_sel_GPO_abu_raster_df$pred_boot_adjbox_V1_V5_ext > Pp_m13_sel_GPO_abu_q_V5, Pp_m13_sel_GPO_abu_q_V5)
head(Pp_m13_sel_GPO_abu_raster_df)
Pp_m13_sel_GPO_abu_map_V1_V5_ext <- terra::rast(Pp_m13_sel_GPO_abu_raster_df[,c('x','y','pred_boot_adjbox_V1_V5_ext')],
                                           type='xyz', crs=crs(Pp_Var_13_25_pred_spat)) # Create raster maps with predictions
plot(Pp_m13_sel_GPO_abu_map_V1_V5_ext, axes=F, main='Potential abundance') # Plot final raster map
writeRaster(Pp_m13_sel_GPO_abu_map_V1_V5_ext, filename = "D:/Paper/Pp/Results/m13/GAM/Pp_m13_sel_GPO_abu_V1_V5_e.tif") # Save as .tif

######################################################################################################################################
######################################################################################################################################
# CORRELATION ANALYSIS BETWEEN SUITABILITY MODEL (13.13) AND ABUNDANCE GLM POISSON (13.)
######################################################################################################################################

######################################################################################################################################
# CORRELATION BETWEEN SUITABILITY AND ABUNDANCE (NO EXTRAPOLATION)
######################################################################################################################################
# Load Suitability map
Pp_m13_sui <- terra::rast("D:/Paper/Pp/Results/m13/GAM/Pp_m13_sel_GAM_dis_sui.tif")
plot(Pp_m13_sui)
Pp_m13_sui_df <- data.frame(crds(Pp_m13_sui),as.points(Pp_m13_sui)) # Convert raster into data frame
head(Pp_m13_sui_df) # Check that all values are present in data frame
names(Pp_m13_sui_df)[3] <- "Suitability"

# Load Abundance map (no extrapolation)
Pp_m13_abu <- terra::rast("D:/Paper/Pp/Results/m13/GAM/Pp_m13_sel_GPO_abu_V1_V5_c.tif")
plot(Pp_m13_abu)
Pp_m13_abu_df <- data.frame(crds(Pp_m13_abu),as.points(Pp_m13_abu)) # Convert raster into data frame
head(Pp_m13_abu_df) # Check that all values are present in data frame
names(Pp_m13_abu_df)[3] <- "Abundance"

# Merge Suitability and Abundance
Pp_m13_sui_abu_df <- cbind(Pp_m13_sui_df, Pp_m13_abu_df$Abundance)
head(Pp_m13_sui_abu_df)
names(Pp_m13_sui_abu_df)[4] <- "Abundance"
head(Pp_m13_sui_abu_df)

# Eliminate rows with "-99" values
Pp_m13_sui_abu_df <- Pp_m13_sui_abu_df[!(Pp_m13_sui_abu_df$Abundance == "-99"),] # Drop "-99"
nrow(Pp_m13_sui_abu_df)

# Random selection of 1000000 raster cell values
set.seed(456)
Pp_m13_sui_abu_df_sample <- sample_n(Pp_m13_sui_abu_df, 1000000)
head(Pp_m13_sui_abu_df_sample)

# Pearson correlation test between Suitability and Abundance
Pp_m13_sui_abu_lm <- lm(Abundance ~ Suitability, data = Pp_m13_sui_abu_df_sample) # Linear model of Suitability & Abundance
summary(Pp_m13_sui_abu_lm)
coef(Pp_m13_sui_abu_lm) # Check the coefficients of the linear model (intercept and slope)
clam_Int <- coef(Pp_m13_sui_abu_lm)[1] # Extract the intercept
clam_Slo <- coef(Pp_m13_sui_abu_lm)[2] # Extract the slope
Pp_m13_sui_abu_pearson <-  cor.test(Pp_m13_sui_abu_df_sample$Suitability, Pp_m13_sui_abu_df_sample$Abundance, method="pearson")
Clam_Pea_r <- Pp_m13_sui_abu_pearson$estimate # Extract the Pearson correlation coefficient (r)
Clam_Pea_r_p <- Pp_m13_sui_abu_pearson$p.value # Extract the significance (p value) of the Pearson correlation coefficient

# Create a table to summarize previous results
clam_results <- data.frame(Clam_Pea_r, Clam_Pea_r_p, clam_Int, clam_Slo)
clam_results

# Plot correlation between Suitability and Abundance using 1000000 random raster cells
Pp_m13_sui_abu_plot <- ggplot(data=Pp_m13_sui_abu_df_sample, mapping = aes(x=Suitability, y=Abundance)) +
  geom_point(pch=".") +
  geom_smooth(method = "lm", se = TRUE) +
  stat_cor(method = "pearson", label.x = 0.1, label.y = 59) +
  geom_smooth(color = "red", se = TRUE) +  # Lines is make with method "loess"
  labs(x = "Habitat suitability", y = "Abundance") +
  theme(axis.text = element_text(size = 40)) +
  theme(axis.title = element_text(size = 50)) +
  scale_y_continuous(breaks=seq(0,58,2)) +
  scale_x_continuous(breaks=seq(0,1,0.05)) +
  theme_bw()
ggMarginal(Pp_m13_sui_abu_plot, type = "histogram")

######################################################################################################################################
# CORRELATION BETWEEN SUITABILITY AND ABUNDANCE (EXTRAPOLATION AND CLAMPING)
######################################################################################################################################
# Load Abundance map (Extrapolation and Clamping)
Pp_m13_abu <- terra::rast("D:/Paper/Pp/Results/m13/GAM/Pp_m13_sel_GPO_abu_V1_V5_e.tif")
plot(Pp_m13_abu)
Pp_m13_abu_df <- data.frame(crds(Pp_m13_abu),as.points(Pp_m13_abu)) # Convert raster into data frame
head(Pp_m13_abu_df) # Check that all values are present in data frame
names(Pp_m13_abu_df)[3] <- "Abundance"

# Merge Suitability and Abundance
Pp_m13_sui_abu_df <- cbind(Pp_m13_sui_df, Pp_m13_abu_df$Abundance)
head(Pp_m13_sui_abu_df)
names(Pp_m13_sui_abu_df)[4] <- "Abundance"
head(Pp_m13_sui_abu_df)

# Random selection of 1000000 raster cell values
set.seed(456)
Pp_m13_sui_abu_df_sample <- sample_n(Pp_m13_sui_abu_df, 1000000)
head(Pp_m13_sui_abu_df_sample)

# Pearson correlation test between Suitability and Abundance
Pp_m13_sui_abu_lm <- lm(Abundance ~ Suitability, data = Pp_m13_sui_abu_df_sample) # Linear model of Suitability & Abundance
summary(Pp_m13_sui_abu_lm)
coef(Pp_m13_sui_abu_lm) # Check the coefficients of the linear model (intercept and slope)
Extra_Int <- coef(Pp_m13_sui_abu_lm)[1] # Extract the intercept
Extra_Slo <- coef(Pp_m13_sui_abu_lm)[2] # Extract the slope
Pp_m13_sui_abu_pearson <-  cor.test(Pp_m13_sui_abu_df_sample$Suitability, Pp_m13_sui_abu_df_sample$Abundance, method="pearson")
Extra_Pea_r <- Pp_m13_sui_abu_pearson$estimate # Extract the Pearson correlation coefficient (r)
Extra_Pea_r_p <- Pp_m13_sui_abu_pearson$p.value # Extract the significance (p value) of the Pearson correlation coefficient

# Create a table to summarize previous results
Extra_results <- data.frame(Extra_Pea_r, Extra_Pea_r_p, Extra_Int, Extra_Slo)
Extra_results

# Plot correlation between Suitability and Abundance using 1000000 random raster cells
Pp_m13_sui_abu_plot <- ggplot(data=Pp_m13_sui_abu_df_sample, mapping = aes(x=Suitability, y=Abundance)) +
  geom_point(pch=".") +
  geom_smooth(method = "lm", se = TRUE) +
  stat_cor(method = "pearson", label.x = 0.1, label.y = 59) +
  # stat_regline_equation(label.x=30, label.y=310)
  geom_smooth(color = "red", se = TRUE) +  # Lines is make with method "loess"
  labs(x = "Habitat suitability", y = "Abundance") +
  theme(axis.text = element_text(size = 40)) +
  theme(axis.title = element_text(size = 50)) +
  scale_y_continuous(breaks=seq(0,58,2)) +
  scale_x_continuous(breaks=seq(0,1,0.05)) +
  theme_bw()
ggMarginal(Pp_m13_sui_abu_plot, type = "histogram")


######################################################################################################################################
######################################################################################################################################
#     Model       : 13.15
#     Algorithm   : GAM - Negative Binomial (Selected)
#     Estimate    : Abundance model
#     Predictors  : Model_10 25 initial predictors -> Selected 22 uncorrelated -> Independent model predictors selection
######################################################################################################################################

######################################################################################################################################
# LOAD 670 OCCURRENCES WITH 22 PREDICTOR VALUES 
######################################################################################################################################
Pp_m13_sel_GNB_abu_670_22_pred <- read.csv("E:/Paper/Pp/Tables/Pp_m13_sel_670_22_pred.csv", row.names = 1)
head(Pp_m13_sel_GNB_abu_670_22_pred)
names(Pp_m13_sel_GNB_abu_670_22_pred) # Check the predictors to be included in the model
nrow(Pp_m13_sel_GNB_abu_670_22_pred) # Check the number of samples
min(Pp_m13_sel_GNB_abu_670_22_pred$Trans) # check min value
max(Pp_m13_sel_GNB_abu_670_22_pred$Trans) # Check max value
Pp_m13_sel_GNB_abu_670_22_pred$Trans_1 <- ceiling(Pp_m13_sel_GNB_abu_670_22_pred$Trans) # Convert offset "Trans" to integer 
min(Pp_m13_sel_GNB_abu_670_22_pred$Trans_1) # Check min value
max(Pp_m13_sel_GNB_abu_670_22_pred$Trans_1) # Check max value
nrow(Pp_m13_sel_GNB_abu_670_22_pred) # Check the number of samples

######################################################################################################################################
# FIT THE GLM POISSON MODEL FOR ABUNDANCE WITH 22 PREDICTORS
######################################################################################################################################
names(Pp_m13_sel_GNB_abu_670_22_pred)
Pp_m13_sel_GNB_abu <- gam(Total ~ s(bio_03,k=4) + s(bio_05, k=4) + s(bio_08, k=4) + s(bio_13, k=4) + s(bio_15, k=4) + s(bio_18,k=4) +
                          s(dhi_evi_sea, k=4) + s(dhi_gpp_sea, k=2) + s(dhi_lai_min, k=4) + s(dhi_ndvi_min, k=4) + s(h_hii,k=4) +
                          s(h_pd, k=2)+s(sa_bio_03, k=4) +s(sb_bio_02, k=4) +s(sb_bio_03, k=4) +s(sb_bio_04, k=4) +s(sb_bio_09, k=4) +
                          s(t_dem, k=4) + s(t_flow_acc, k=4) + s(t_tpi, k=4) + t_vrm + s(w_recurr, k=4) + offset(log(Trans_1)),
                          family = nb(link = "log"), data = Pp_m13_sel_GNB_abu_670_22_pred, method = "REML", select = TRUE)
summary(Pp_m13_sel_GNB_abu) # View model characteristics

######################################################################################################################################
# FIT THE NEW MODEL WITH THE SELECTED PREDICTORS
######################################################################################################################################
Pp_m13_sel_GNB_abu <- gam(Total ~ s(bio_03,k=4) + s(bio_13, k=4) + s(bio_15, k=4) + s(bio_18,k=4) + s(dhi_evi_sea, k=4) +
                            s(h_hii,k=4) + s(sb_bio_04, k=4) + s(sb_bio_09, k=4) + s(t_dem, k=4) + offset(log(Trans_1)),
                          family = nb(link = "log"), data = Pp_m13_sel_GNB_abu_670_22_pred, method = "REML", select = TRUE)
summary(Pp_m13_sel_GNB_abu) # Inspect the model
AIC(Pp_m13_sel_GNB_abu) # Check the model AIC
Pp_m13_sel_GNB_abu_expdev <- 100*((Pp_m13_sel_GNB_abu$null.deviance-Pp_m13_sel_GNB_abu$deviance)/Pp_m13_sel_GNB_abu$null.deviance)
Pp_m13_sel_GNB_abu_expdev # Check explained deviance

######################################################################################################################################
# CREATE A BOOTSTRAP FUNCTION AND RUN 1000 ITERATIONS TO OBTAIN PREDICTORS' COEFFICIENT
######################################################################################################################################
boot_reg <- function(data,idx) {
  Pp_m13_sel_GNB_abu <- gam(Total ~ s(bio_03,k=4) + s(bio_13, k=4) +s(bio_15, k=4) +s(bio_18,k=4) +s(dhi_evi_sea, k=4) +s(h_hii,k=4) +
                              s(sb_bio_04, k=4) + s(sb_bio_09, k=4) + s(t_dem, k=4) + offset(log(Trans_1)),
                            family = nb(link = "log"), data = Pp_m13_sel_GNB_abu_670_22_pred[idx,], method = "REML", select = TRUE)
  coef(Pp_m13_sel_GNB_abu)
}
set.seed(234)
Pp_m13_sel_GNB_abu_bootstrap <- boot::boot(Pp_m13_sel_GNB_abu_670_22_pred, boot_reg, 1000) # Run 1000 Bootstrapping iterations
Pp_m13_sel_GNB_abu_bootstrap
head(Pp_m13_sel_GNB_abu_bootstrap)

# Make a density plot of the sampling distribution of the slope of index 2 (bio_03.1 (first smooth)) 
ggplot(data.frame(x = Pp_m13_sel_GNB_abu_bootstrap$t[,2]), aes(x)) +
  geom_density()

# We can check all the values for each of the predictors and each one of the 1000 Bootstrap iterations (object "t")
head(Pp_m13_sel_GNB_abu_bootstrap$t)

# We can check if there are any NA values in the matrix
any(is.na(Pp_m13_sel_GNB_abu_bootstrap$t)) # If TRUE, then:
which(is.na(Pp_m13_sel_GNB_abu_bootstrap$t), arr.ind=TRUE) # Check the specific location of the NA values

######################################################################################################################################
# CHANGE THE COEFFICIENTS FROM THE ORIGINAL DATA (Pp_m13_sel_GNB_abu) WITH THE COEFFICIENTS OBTAINED FROM THE BOOTSTRAPPING
######################################################################################################################################
Pp_m13_sel_GNB_abu # Check the original GLM model
coef(Pp_m13_sel_GNB_abu) # Check the original coefficients of the GAM model
Pp_m13_sel_GNB_abu_b <- Pp_m13_sel_GNB_abu # Create a new model based on the original model, where coefficient values will be replaced
Pp_m13_sel_GNB_abu_b 

Pp_m13_sel_GNB_abu_b$coefficients[1] <- mean(Pp_m13_sel_GNB_abu_bootstrap$t[,1])
Pp_m13_sel_GNB_abu_b$coefficients[2] <- mean(Pp_m13_sel_GNB_abu_bootstrap$t[,2]) 
Pp_m13_sel_GNB_abu_b$coefficients[3] <- mean(Pp_m13_sel_GNB_abu_bootstrap$t[,3]) 
Pp_m13_sel_GNB_abu_b$coefficients[4] <- mean(Pp_m13_sel_GNB_abu_bootstrap$t[,4]) 
Pp_m13_sel_GNB_abu_b$coefficients[5] <- mean(Pp_m13_sel_GNB_abu_bootstrap$t[,5]) 
Pp_m13_sel_GNB_abu_b$coefficients[6] <- mean(Pp_m13_sel_GNB_abu_bootstrap$t[,6]) 
Pp_m13_sel_GNB_abu_b$coefficients[7] <- mean(Pp_m13_sel_GNB_abu_bootstrap$t[,7]) 
Pp_m13_sel_GNB_abu_b$coefficients[8] <- mean(Pp_m13_sel_GNB_abu_bootstrap$t[,8]) 
Pp_m13_sel_GNB_abu_b$coefficients[9] <- mean(Pp_m13_sel_GNB_abu_bootstrap$t[,9]) 
Pp_m13_sel_GNB_abu_b$coefficients[10] <- mean(Pp_m13_sel_GNB_abu_bootstrap$t[,10]) 
Pp_m13_sel_GNB_abu_b$coefficients[11] <- mean(Pp_m13_sel_GNB_abu_bootstrap$t[,11]) 
Pp_m13_sel_GNB_abu_b$coefficients[12] <- mean(Pp_m13_sel_GNB_abu_bootstrap$t[,12]) 
Pp_m13_sel_GNB_abu_b$coefficients[13] <- mean(Pp_m13_sel_GNB_abu_bootstrap$t[,13]) 
Pp_m13_sel_GNB_abu_b$coefficients[14] <- mean(Pp_m13_sel_GNB_abu_bootstrap$t[,14]) 
Pp_m13_sel_GNB_abu_b$coefficients[15] <- mean(Pp_m13_sel_GNB_abu_bootstrap$t[,15]) 
Pp_m13_sel_GNB_abu_b$coefficients[16] <- mean(Pp_m13_sel_GNB_abu_bootstrap$t[,16]) 
Pp_m13_sel_GNB_abu_b$coefficients[17] <- mean(Pp_m13_sel_GNB_abu_bootstrap$t[,17]) 
Pp_m13_sel_GNB_abu_b$coefficients[18] <- mean(Pp_m13_sel_GNB_abu_bootstrap$t[,18]) 
Pp_m13_sel_GNB_abu_b$coefficients[19] <- mean(Pp_m13_sel_GNB_abu_bootstrap$t[,19]) 
Pp_m13_sel_GNB_abu_b$coefficients[20] <- mean(Pp_m13_sel_GNB_abu_bootstrap$t[,20]) 
Pp_m13_sel_GNB_abu_b$coefficients[21] <- mean(Pp_m13_sel_GNB_abu_bootstrap$t[,21]) 
Pp_m13_sel_GNB_abu_b$coefficients[22] <- mean(Pp_m13_sel_GNB_abu_bootstrap$t[,22])
Pp_m13_sel_GNB_abu_b$coefficients[23] <- mean(Pp_m13_sel_GNB_abu_bootstrap$t[,23]) 
Pp_m13_sel_GNB_abu_b$coefficients[24] <- mean(Pp_m13_sel_GNB_abu_bootstrap$t[,24]) 
Pp_m13_sel_GNB_abu_b$coefficients[25] <- mean(Pp_m13_sel_GNB_abu_bootstrap$t[,25]) 
Pp_m13_sel_GNB_abu_b$coefficients[26] <- mean(Pp_m13_sel_GNB_abu_bootstrap$t[,26]) 
Pp_m13_sel_GNB_abu_b$coefficients[27] <- mean(Pp_m13_sel_GNB_abu_bootstrap$t[,27]) 
Pp_m13_sel_GNB_abu_b$coefficients[28] <- mean(Pp_m13_sel_GNB_abu_bootstrap$t[,28])

######################################################################################################################################
# VERIFY THE REPLACEMENT OF THE COEFFICIENTS
######################################################################################################################################
coef(Pp_m13_sel_GNB_abu) # Check original coefficients
coef(Pp_m13_sel_GNB_abu)[1] # Original value of the intercept
mean(Pp_m13_sel_GNB_abu_bootstrap$t[,1]) # Check the value of the intercept obtained from the Bootstrapped average
coef(Pp_m13_sel_GNB_abu_b) # Check the Model with the new intercept value

coef(Pp_m13_sel_GNB_abu) 
coef(Pp_m13_sel_GNB_abu)[2]
mean(Pp_m13_sel_GNB_abu_bootstrap$t[,2])
coef(Pp_m13_sel_GNB_abu_b)

######################################################################################################################################
# MAKE PREDICTIONS TO THE ORIGINAL DATA USING THE BOOTSTRAPPING AVERAGED COEFFICIENTS
######################################################################################################################################
names(Pp_m13_sel_GNB_abu_670_22_pred)
head(Pp_m13_sel_GNB_abu_670_22_pred)
coef(Pp_m13_sel_GNB_abu_b)
Pp_m13_sel_GNB_abu_670_22_pred$pred_Pp_m13_sel_GNB_abu_b <- predict(Pp_m13_sel_GNB_abu_b, newdata = Pp_m13_sel_GNB_abu_670_22_pred,
                                                                    type="response")
head(Pp_m13_sel_GNB_abu_670_22_pred)
min(Pp_m13_sel_GNB_abu_670_22_pred$pred_Pp_m13_sel_GNB_abu_b)
max(Pp_m13_sel_GNB_abu_670_22_pred$pred_Pp_m13_sel_GNB_abu_b)

######################################################################################################################################
# EVALUATE ABUNDANCE MODELS WITH "Pp_m13_sel_GNB_abu_670_22_pred" USING PREDICTED (pred_Pp_m13_sel_GNB_abu_b) & OBSERVED (Total) VALUE
######################################################################################################################################
# Root Mean square Error - RMSE
Pp_m13_sel_GNB_abu_RMSE <- rmse(Pp_m13_sel_GNB_abu_670_22_pred$Total, Pp_m13_sel_GNB_abu_670_22_pred$pred_Pp_m13_sel_GNB_abu_b)
Pp_m13_sel_GNB_abu_RMSE

# Mean Square Error - MSE
Pp_m13_sel_GNB_abu_MSE <- mse(Pp_m13_sel_GNB_abu_670_22_pred$Total, Pp_m13_sel_GNB_abu_670_22_pred$pred_Pp_m13_sel_GNB_abu_b)
Pp_m13_sel_GNB_abu_MSE

# Mean Average Error - MAE
Pp_m13_sel_GNB_abu_MAE <- mae(Pp_m13_sel_GNB_abu_670_22_pred$Total, Pp_m13_sel_GNB_abu_670_22_pred$pred_Pp_m13_sel_GNB_abu_b)
Pp_m13_sel_GNB_abu_MAE

# R-Squared and Adjusted R-squared
Pp_m13_sel_GNB_abu_R <- lm(Total ~ pred_Pp_m13_sel_GNB_abu_b, data = Pp_m13_sel_GNB_abu_670_22_pred)
summary(Pp_m13_sel_GNB_abu_R) # We can obtain the R-squared and the Adjusted R-squared
Pp_m13_sel_GNB_abu_Rs <- summary(Pp_m13_sel_GNB_abu_R)$r.squared
Pp_m13_sel_GNB_abu_Rs
Pp_m13_sel_GNB_abu_Rs_ad <- summary(Pp_m13_sel_GNB_abu_R)$adj.r.squared
Pp_m13_sel_GNB_abu_Rs_ad

# Pearson correlation test - r
Pp_m13_sel_GNB_abu_pearson <- cor.test(Pp_m13_sel_GNB_abu_670_22_pred$pred_Pp_m13_sel_GNB_abu_b, Pp_m13_sel_GNB_abu_670_22_pred$Total,
                                       method="pearson")
Pp_m13_sel_GNB_abu_pearson
Pea_r <- Pp_m13_sel_GNB_abu_pearson$estimate
Pea_r
Pea_r_p <- Pp_m13_sel_GNB_abu_pearson$p.value
Pea_r_p

# Spearman correlation test - rho
Pp_m13_sel_GNB_abu_spearman <- cor.test(Pp_m13_sel_GNB_abu_670_22_pred$pred_Pp_m13_sel_GNB_abu_b,Pp_m13_sel_GNB_abu_670_22_pred$Total,
                                        method="spearman")
Pp_m13_sel_GNB_abu_spearman
rho <- Pp_m13_sel_GNB_abu_spearman$estimate
rho
rho_p <- Pp_m13_sel_GNB_abu_spearman$p.value
rho_p

# Obtain the Intercept and Slope of the linear model of "observed vs predicted"
summary(Pp_m13_sel_GNB_abu_R)
Int <- Pp_m13_sel_GNB_abu_R$coefficients[1]
Int
Slope <- Pp_m13_sel_GNB_abu_R$coefficients[2]
Slope

# Collect final results in a table (data frame)
results_m13_sel_GNB_table <- data.frame(Pp_m13_sel_GNB_abu_RMSE, Pp_m13_sel_GNB_abu_MSE, Pp_m13_sel_GNB_abu_MAE,Pp_m13_sel_GNB_abu_Rs,
                                        Pp_m13_sel_GNB_abu_Rs_ad, Pea_r, Pea_r_p, rho, rho_p, Int, Slope)
results_m13_sel_GNB_table

######################################################################################################################################
# MAKE MDOEL PREDICTIONS TO THE ENVIRONMENTAL LAYERS CLIPPED WITH THE AREAS CLASSIFIED AS "PRESENCE" BY THE DISTRIBUTION MODEL (13.13)
######################################################################################################################################
names(Pp_Var_13_step_22_pred_spat_pres_GAM_sel) # Check the names of the predictors

# Prepare data frames
Pp_m13_sel_GNB_abu_raster_df <- data.frame(crds(Pp_Var_13_step_22_pred_spat_pres_GAM_sel),
                                           as.points(Pp_Var_13_step_22_pred_spat_pres_GAM_sel)) # Convert raster layer into data frame
head(Pp_m13_sel_GNB_abu_raster_df) # Check that all values are present in data frame
Pp_m13_sel_GNB_abu_raster_df$Trans_1 <- 1 # Insert a column "Trans_1" with values "1" used as a "log(offset) for the model
head(Pp_m13_sel_GNB_abu_raster_df) # Check that data frame has all the columns
nrow(Pp_m13_sel_GNB_abu_raster_df) # Check the number of rows
Pp_m13_sel_GNB_abu_raster_df$pred_Pp_m13_sel_GNB_abu_b <- predict(Pp_m13_sel_GNB_abu_b,
                                                          newdata= Pp_m13_sel_GNB_abu_raster_df, type = "response") # Make predictions
head(Pp_m13_sel_GNB_abu_raster_df) # Check that a new column "pred_Pp_m13_sel_GNB_abu_b" was created with the predicted values
min(Pp_m13_sel_GNB_abu_raster_df$pred_Pp_m13_sel_GNB_abu_b) # Check the minimum value of predictions
max(Pp_m13_sel_GNB_abu_raster_df$pred_Pp_m13_sel_GNB_abu_b) # Check the maximum value of predictions
quantile(Pp_m13_sel_GNB_abu_raster_df$pred_Pp_m13_sel_GNB_abu_b) # Check the quantiles of the predicted values

######################################################################################################################################
# REMOVE OUTLIERS BASED ON A "BOOTSTRAPPING CONFIDENCE INTERVAL" & ADJUSTED BOXPLOT THRESHOLD DEFINITION. WE WILL USE 100 ITERATIONS
######################################################################################################################################
NMC <- 100 # Define 100 iterations
set.seed(12345)
Pp_m13_sel_GNB_abu_boot_pred <- do(NMC) * {
  # step 1: 
  Pp_m13_sel_GNB_abu_b1 <- adjboxStats(resample(Pp_m13_sel_GNB_abu_raster_df$pred_Pp_m13_sel_GNB_abu_b)) # Resample predicted values
  # Step 2:
  Pp_m13_sel_GNB_abu_b1_res <- Pp_m13_sel_GNB_abu_b1$stats
}

# Define threshold limits based on Adjusted boxplot, using whiskers extent (Q3+1.5*IQR for right and Q1–1.5*IQR from left)
Pp_m13_sel_GNB_abu_q_V1 <- mean(Pp_m13_sel_GNB_abu_boot_pred$V1)
Pp_m13_sel_GNB_abu_q_V1
Pp_m13_sel_GNB_abu_q_V5 <- mean(Pp_m13_sel_GNB_abu_boot_pred$V5)
Pp_m13_sel_GNB_abu_q_V5

######################################################################################################################################
# MAKE PREDICTIONS USING THE PREVIOUS LIMITS. PREDICTIONS OUTSIDE LIMITS V1 & V5 ARE CONSIDERED OUTLIERS
######################################################################################################################################
# NO EXTRAPOLATION
# Replace values outside the external lower (V1) and upper (V5) limits as "no data" (-99)
Pp_m13_sel_GNB_abu_raster_df$pred_boot_adjbox_V1_V5_clam <- Pp_m13_sel_GNB_abu_raster_df$pred_Pp_m13_sel_GNB_abu_b
head(Pp_m13_sel_GNB_abu_raster_df)
Pp_m13_sel_GNB_abu_raster_df$pred_boot_adjbox_V1_V5_clam <- replace(Pp_m13_sel_GNB_abu_raster_df$pred_boot_adjbox_V1_V5_clam,
                                              Pp_m13_sel_GNB_abu_raster_df$pred_boot_adjbox_V1_V5_clam < Pp_m13_sel_GNB_abu_q_V1, -99)
Pp_m13_sel_GNB_abu_raster_df$pred_boot_adjbox_V1_V5_clam <- replace(Pp_m13_sel_GNB_abu_raster_df$pred_boot_adjbox_V1_V5_clam,
                                              Pp_m13_sel_GNB_abu_raster_df$pred_boot_adjbox_V1_V5_clam > Pp_m13_sel_GNB_abu_q_V5, -99)
head(Pp_m13_sel_GNB_abu_raster_df)
Pp_m13_sel_GNB_abu_map_V1_V5_clam <- terra::rast(Pp_m13_sel_GNB_abu_raster_df[,c('x','y','pred_boot_adjbox_V1_V5_clam')],
                                                type='xyz', crs=crs(Pp_Var_13_25_pred_spat)) # Create raster maps with predictions
plot(Pp_m13_sel_GNB_abu_map_V1_V5_clam, axes=F, main='Potential abundance') # Plot final raster map
writeRaster(Pp_m13_sel_GNB_abu_map_V1_V5_clam, filename = "E:/Paper/Pp/Results/m13/GAM/Pp_m13_sel_GNB_abu_V1_V5_c.tif") # Save as .tif

# EXTRAPOLATION AND CLAMPING.
# Replace values outside the external lower (V1) and upper (V5) limits with V1 & V5 values, respectively
Pp_m13_sel_GNB_abu_raster_df$pred_boot_adjbox_V1_V5_ext <- Pp_m13_sel_GNB_abu_raster_df$pred_Pp_m13_sel_GNB_abu_b
head(Pp_m13_sel_GNB_abu_raster_df)
Pp_m13_sel_GNB_abu_raster_df$pred_boot_adjbox_V1_V5_ext <- replace(Pp_m13_sel_GNB_abu_raster_df$pred_boot_adjbox_V1_V5_ext,
                           Pp_m13_sel_GNB_abu_raster_df$pred_boot_adjbox_V1_V5_ext < Pp_m13_sel_GNB_abu_q_V1, Pp_m13_sel_GNB_abu_q_V1)
Pp_m13_sel_GNB_abu_raster_df$pred_boot_adjbox_V1_V5_ext <- replace(Pp_m13_sel_GNB_abu_raster_df$pred_boot_adjbox_V1_V5_ext,
                           Pp_m13_sel_GNB_abu_raster_df$pred_boot_adjbox_V1_V5_ext > Pp_m13_sel_GNB_abu_q_V5, Pp_m13_sel_GNB_abu_q_V5)
head(Pp_m13_sel_GNB_abu_raster_df)
Pp_m13_sel_GNB_abu_map_V1_V5_ext <- terra::rast(Pp_m13_sel_GNB_abu_raster_df[,c('x','y','pred_boot_adjbox_V1_V5_ext')],
                                               type='xyz', crs=crs(Pp_Var_13_25_pred_spat)) # Create raster maps with predictions
plot(Pp_m13_sel_GNB_abu_map_V1_V5_ext, axes=F, main='Potential abundance') # Plot final raster map
writeRaster(Pp_m13_sel_GNB_abu_map_V1_V5_ext, filename = "E:/Paper/Pp/Results/m13/GAM/Pp_m13_sel_GNB_abu_V1_V5_e.tif") # Save as .tif

######################################################################################################################################
######################################################################################################################################
# CORRELATION ANALYSIS BETWEEN SUITABILITY MODEL (13.13) AND ABUNDANCE GAM NEGATIVE BINOMIAL (13.15)
######################################################################################################################################

######################################################################################################################################
# CORRELATION BETWEEN SUITABILITY AND ABUNDANCE (NO EXTRAPOLATION)
######################################################################################################################################
# Load Suitability map
Pp_m13_sui <- terra::rast("E:/Paper/Pp/Results/m13/GAM/Pp_m13_sel_GAM_dis_sui.tif")
plot(Pp_m13_sui)
Pp_m13_sui_df <- data.frame(crds(Pp_m13_sui),as.points(Pp_m13_sui)) # Convert raster into data frame
head(Pp_m13_sui_df) # Check that all values are present in data frame
names(Pp_m13_sui_df)[3] <- "Suitability"

# Load Abundance map (no extrapolation)
Pp_m13_abu <- terra::rast("E:/Paper/Pp/Results/m13/GAM/Pp_m13_sel_GNB_abu_V1_V5_c.tif")
plot(Pp_m13_abu)
Pp_m13_abu_df <- data.frame(crds(Pp_m13_abu),as.points(Pp_m13_abu)) # Convert raster into data frame
head(Pp_m13_abu_df) # Check that all values are present in data frame
names(Pp_m13_abu_df)[3] <- "Abundance"

# Merge Suitability and Abundance
Pp_m13_sui_abu_df <- cbind(Pp_m13_sui_df, Pp_m13_abu_df$Abundance)
head(Pp_m13_sui_abu_df)
names(Pp_m13_sui_abu_df)[4] <- "Abundance"
head(Pp_m13_sui_abu_df)

# Eliminate rows with "-99" values
Pp_m13_sui_abu_df <- Pp_m13_sui_abu_df[!(Pp_m13_sui_abu_df$Abundance == "-99"),] # Drop "-99"
nrow(Pp_m13_sui_abu_df)

# Random selection of 1000000 raster cell values
set.seed(456)
Pp_m13_sui_abu_df_sample <- sample_n(Pp_m13_sui_abu_df, 1000000)
head(Pp_m13_sui_abu_df_sample)

# Pearson correlation test between Suitability and Abundance
Pp_m13_sui_abu_lm <- lm(Abundance ~ Suitability, data = Pp_m13_sui_abu_df_sample) # Linear model of Suitability & Abundance
summary(Pp_m13_sui_abu_lm)
coef(Pp_m13_sui_abu_lm) # Check the coefficients of the linear model (intercept and slope)
clam_Int <- coef(Pp_m13_sui_abu_lm)[1] # Extract the intercept
clam_Slo <- coef(Pp_m13_sui_abu_lm)[2] # Extract the slope
Pp_m13_sui_abu_pearson <-  cor.test(Pp_m13_sui_abu_df_sample$Suitability, Pp_m13_sui_abu_df_sample$Abundance, method="pearson")
Clam_Pea_r <- Pp_m13_sui_abu_pearson$estimate # Extract the Pearson correlation coefficient (r)
Clam_Pea_r_p <- Pp_m13_sui_abu_pearson$p.value # Extract the significance (p value) of the Pearson correlation coefficient

# Create a table to summarize previous results
clam_results <- data.frame(Clam_Pea_r, Clam_Pea_r_p, clam_Int, clam_Slo)
clam_results

# Plot correlation between Suitability and Abundance using 1000000 random raster cells
Pp_m13_sui_abu_plot <- ggplot(data=Pp_m13_sui_abu_df_sample, mapping = aes(x=Suitability, y=Abundance)) +
  geom_point(pch=".") +
  geom_smooth(method = "lm", se = TRUE) +
  stat_cor(method = "pearson", label.x = 0.1, label.y = 44) +
  geom_smooth(color = "red", se = TRUE) +  # Lines is make with method "loess"
  labs(x = "Habitat suitability", y = "Abundance") +
  theme(axis.text = element_text(size = 40)) +
  theme(axis.title = element_text(size = 50)) +
  scale_y_continuous(breaks=seq(0,43,2)) +
  scale_x_continuous(breaks=seq(0,1,0.05)) +
  theme_bw()
ggMarginal(Pp_m13_sui_abu_plot, type = "histogram")

######################################################################################################################################
# CORRELATION BETWEEN SUITABILITY AND ABUNDANCE (EXTRAPOLATION AND CLAMPING)
######################################################################################################################################
# Load Abundance map (Extrapolation and Clamping)
Pp_m13_abu <- terra::rast("E:/Paper/Pp/Results/m13/GAM/Pp_m13_sel_GNB_abu_V1_V5_e.tif")
plot(Pp_m13_abu)
Pp_m13_abu_df <- data.frame(crds(Pp_m13_abu),as.points(Pp_m13_abu)) # Convert raster into data frame
head(Pp_m13_abu_df) # Check that all values are present in data frame
names(Pp_m13_abu_df)[3] <- "Abundance"

# Merge Suitability and Abundance
Pp_m13_sui_abu_df <- cbind(Pp_m13_sui_df, Pp_m13_abu_df$Abundance)
head(Pp_m13_sui_abu_df)
names(Pp_m13_sui_abu_df)[4] <- "Abundance"
head(Pp_m13_sui_abu_df)

# Random selection of 1000000 raster cell values
set.seed(456)
Pp_m13_sui_abu_df_sample <- sample_n(Pp_m13_sui_abu_df, 1000000)
head(Pp_m13_sui_abu_df_sample)

# Pearson correlation test between Suitability and Abundance
Pp_m13_sui_abu_lm <- lm(Abundance ~ Suitability, data = Pp_m13_sui_abu_df_sample) # Linear model of Suitability & Abundance
summary(Pp_m13_sui_abu_lm)
coef(Pp_m13_sui_abu_lm) # Check the coefficients of the linear model (intercept and slope)
Extra_Int <- coef(Pp_m13_sui_abu_lm)[1] # Extract the intercept
Extra_Slo <- coef(Pp_m13_sui_abu_lm)[2] # Extract the slope
Pp_m13_sui_abu_pearson <-  cor.test(Pp_m13_sui_abu_df_sample$Suitability, Pp_m13_sui_abu_df_sample$Abundance, method="pearson")
Extra_Pea_r <- Pp_m13_sui_abu_pearson$estimate # Extract the Pearson correlation coefficient (r)
Extra_Pea_r_p <- Pp_m13_sui_abu_pearson$p.value # Extract the significance (p value) of the Pearson correlation coefficient

# Create a table to summarize previous results
Extra_results <- data.frame(Extra_Pea_r, Extra_Pea_r_p, Extra_Int, Extra_Slo)
Extra_results

# Plot correlation between Suitability and Abundance using 1000000 random raster cells
Pp_m13_sui_abu_plot <- ggplot(data=Pp_m13_sui_abu_df_sample, mapping = aes(x=Suitability, y=Abundance)) +
  geom_point(pch=".") +
  geom_smooth(method = "lm", se = TRUE) +
  stat_cor(method = "pearson", label.x = 0.1, label.y = 43) +
  # stat_regline_equation(label.x=30, label.y=310)
  geom_smooth(color = "red", se = TRUE) +  # Lines is make with method "loess"
  labs(x = "Habitat suitability", y = "Abundance") +
  theme(axis.text = element_text(size = 40)) +
  theme(axis.title = element_text(size = 50)) +
  scale_y_continuous(breaks=seq(0,42,2)) +
  scale_x_continuous(breaks=seq(0,1,0.05)) +
  theme_bw()
ggMarginal(Pp_m13_sui_abu_plot, type = "histogram")


######################################################################################################################################
######################################################################################################################################
#     Model       : 13.16
#     Algorithm   : GAM - Gamma (Selected)
#     Estimate    : Abundance model
#     Predictors  : Model_13 25 initial predictors -> Selected 22 uncorrelated -> Independent model predictors selection 
######################################################################################################################################

######################################################################################################################################
# LOAD 670 OCCURRENCES WITH 22 PREDICTOR VALUES 
######################################################################################################################################
Pp_m13_sel_GGA_abu_670_22_pred <- read.csv("E:/Paper/Pp/Tables/Pp_m13_sel_670_22_pred.csv", row.names = 1)
head(Pp_m13_sel_GGA_abu_670_22_pred)
names(Pp_m13_sel_GGA_abu_670_22_pred) # Check the predictors to be included in the model
nrow(Pp_m13_sel_GGA_abu_670_22_pred) # Check the number of samples
min(Pp_m13_sel_GGA_abu_670_22_pred$Trans) # check min value
max(Pp_m13_sel_GGA_abu_670_22_pred$Trans) # Check max value
Pp_m13_sel_GGA_abu_670_22_pred$Trans_1 <- ceiling(Pp_m13_sel_GGA_abu_670_22_pred$Trans) # convert offset "Trans" to integer 
min(Pp_m13_sel_GGA_abu_670_22_pred$Trans_1) # Check min value
max(Pp_m13_sel_GGA_abu_670_22_pred$Trans_1) # Check max value
nrow(Pp_m13_sel_GGA_abu_670_22_pred) # Check the number of samples

######################################################################################################################################
# FIT THE GLM POISSON MODEL FOR ABUNDANCE WITH 22 PREDICTORS
######################################################################################################################################
names(Pp_m13_sel_GGA_abu_670_22_pred)
Pp_m13_sel_GGA_abu <- gam(Total ~  s(bio_03,k=4) + s(bio_05, k=4) + s(bio_08, k=4) + s(bio_13, k=4) + s(bio_15, k=4) + s(bio_18,k=4) +
                          s(dhi_evi_sea, k=4) + s(dhi_gpp_sea, k=2) + s(dhi_lai_min, k=4) + s(dhi_ndvi_min, k=4) + s(h_hii,k=4) + 
                          s(h_pd, k=2) +s(sa_bio_03, k=4) +s(sb_bio_02, k=4) +s(sb_bio_03, k=4) +s(sb_bio_04, k=4)+s(sb_bio_09, k=4) +
                          s(t_dem, k=4) + s(t_flow_acc, k=4) + s(t_tpi, k=4) + t_vrm + s(w_recurr, k=4) + offset(log(Trans_1)),
                          family = Gamma(link = "log"), data = Pp_m13_sel_GGA_abu_670_22_pred, method = "REML", select = TRUE)
summary(Pp_m13_sel_GGA_abu) # View model characteristics

######################################################################################################################################
# FIT THE NEW MODEL WITH THE SELECTED PREDICTORS
######################################################################################################################################
Pp_m13_sel_GGA_abu <- gam(Total ~ s(bio_03,k=4) + s(bio_08, k=4) +s(bio_13, k=4) +s(bio_15, k=4) +s(bio_18,k=4) +s(dhi_evi_sea, k=4) +
                         s(dhi_lai_min, k=4)+s(h_pd, k=2)+s(sb_bio_04, k=4)+s(sb_bio_09, k=4)+s(t_flow_acc, k=4)+offset(log(Trans_1)),
                         family = Gamma(link = "log"), data = Pp_m13_sel_GGA_abu_670_22_pred, method = "REML", select = TRUE)
summary(Pp_m13_sel_GGA_abu) # Inspect the model
AIC(Pp_m13_sel_GGA_abu) # Check the model AIC
Pp_m13_sel_GGA_abu_expdev <- 100*((Pp_m13_sel_GGA_abu$null.deviance-Pp_m13_sel_GGA_abu$deviance)/Pp_m13_sel_GGA_abu$null.deviance)
Pp_m13_sel_GGA_abu_expdev # Check explained deviance

######################################################################################################################################
# CREATE A BOOTSTRAP FUNCTION AND RUN 1000 ITERATIONS TO OBTAIN PREDICTORS' COEFFICIENT
######################################################################################################################################
boot_reg <- function(data,idx) {
  Pp_m13_sel_GGA_abu <- gam(Total ~ s(bio_03,k=4)+s(bio_08, k=4) +s(bio_13, k=4) +s(bio_15, k=4) +s(bio_18,k=4) +s(dhi_evi_sea, k=4) +
                         s(dhi_lai_min, k=4)+s(h_pd, k=2)+s(sb_bio_04, k=4)+s(sb_bio_09, k=4)+s(t_flow_acc, k=4)+offset(log(Trans_1)),
                         family = Gamma(link = "log"), data = Pp_m13_sel_GGA_abu_670_22_pred[idx,], method = "REML", select = TRUE)
  coef(Pp_m13_sel_GGA_abu)
}
set.seed(234)
Pp_m13_sel_GGA_abu_bootstrap <- boot::boot(Pp_m13_sel_GGA_abu_670_22_pred, boot_reg, 1000) # Run 1000 Bootstrapping iterations
Pp_m13_sel_GGA_abu_bootstrap
head(Pp_m13_sel_GGA_abu_bootstrap)

# Make a density plot of the sampling distribution of the slope of index 2 (bio_03.1 (first smooth)) 
ggplot(data.frame(x = Pp_m13_sel_GGA_abu_bootstrap$t[,2]), aes(x)) +
  geom_density()

# We can check all the values for each of the predictors and each one of the 1000 Bootstrap iterations (object "t")
head(Pp_m13_sel_GGA_abu_bootstrap$t)

# We can check if there are any NA values in the matrix
any(is.na(Pp_m13_sel_GGA_abu_bootstrap$t)) # If TRUE, then:
which(is.na(Pp_m13_sel_GGA_abu_bootstrap$t), arr.ind=TRUE) # Check the specific location of the NA values

######################################################################################################################################
# CHANGE THE COEFFICIENTS FROM THE ORIGINAL DATA (Pp_m13_sel_GGA_abu) WITH THE COEFFICIENTS OBTAINED FROM THE BOOTSTRAPPING
######################################################################################################################################
Pp_m13_sel_GGA_abu # Check the original GAM model
coef(Pp_m13_sel_GGA_abu) # Check the original coefficients of the GAM model
Pp_m13_sel_GGA_abu_b <- Pp_m13_sel_GGA_abu # Create a new model based on the original model, where coefficient values will be replaced
Pp_m13_sel_GGA_abu_b 

Pp_m13_sel_GGA_abu_b$coefficients[1] <- mean(Pp_m13_sel_GGA_abu_bootstrap$t[,1])
Pp_m13_sel_GGA_abu_b$coefficients[2] <- mean(Pp_m13_sel_GGA_abu_bootstrap$t[,2]) 
Pp_m13_sel_GGA_abu_b$coefficients[3] <- mean(Pp_m13_sel_GGA_abu_bootstrap$t[,3]) 
Pp_m13_sel_GGA_abu_b$coefficients[4] <- mean(Pp_m13_sel_GGA_abu_bootstrap$t[,4]) 
Pp_m13_sel_GGA_abu_b$coefficients[5] <- mean(Pp_m13_sel_GGA_abu_bootstrap$t[,5]) 
Pp_m13_sel_GGA_abu_b$coefficients[6] <- mean(Pp_m13_sel_GGA_abu_bootstrap$t[,6]) 
Pp_m13_sel_GGA_abu_b$coefficients[7] <- mean(Pp_m13_sel_GGA_abu_bootstrap$t[,7]) 
Pp_m13_sel_GGA_abu_b$coefficients[8] <- mean(Pp_m13_sel_GGA_abu_bootstrap$t[,8]) 
Pp_m13_sel_GGA_abu_b$coefficients[9] <- mean(Pp_m13_sel_GGA_abu_bootstrap$t[,9]) 
Pp_m13_sel_GGA_abu_b$coefficients[10] <- mean(Pp_m13_sel_GGA_abu_bootstrap$t[,10]) 
Pp_m13_sel_GGA_abu_b$coefficients[11] <- mean(Pp_m13_sel_GGA_abu_bootstrap$t[,11]) 
Pp_m13_sel_GGA_abu_b$coefficients[12] <- mean(Pp_m13_sel_GGA_abu_bootstrap$t[,12]) 
Pp_m13_sel_GGA_abu_b$coefficients[13] <- mean(Pp_m13_sel_GGA_abu_bootstrap$t[,13]) 
Pp_m13_sel_GGA_abu_b$coefficients[14] <- mean(Pp_m13_sel_GGA_abu_bootstrap$t[,14]) 
Pp_m13_sel_GGA_abu_b$coefficients[15] <- mean(Pp_m13_sel_GGA_abu_bootstrap$t[,15]) 
Pp_m13_sel_GGA_abu_b$coefficients[16] <- mean(Pp_m13_sel_GGA_abu_bootstrap$t[,16]) 
Pp_m13_sel_GGA_abu_b$coefficients[17] <- mean(Pp_m13_sel_GGA_abu_bootstrap$t[,17]) 
Pp_m13_sel_GGA_abu_b$coefficients[18] <- mean(Pp_m13_sel_GGA_abu_bootstrap$t[,18]) 
Pp_m13_sel_GGA_abu_b$coefficients[19] <- mean(Pp_m13_sel_GGA_abu_bootstrap$t[,19]) 
Pp_m13_sel_GGA_abu_b$coefficients[20] <- mean(Pp_m13_sel_GGA_abu_bootstrap$t[,20]) 
Pp_m13_sel_GGA_abu_b$coefficients[21] <- mean(Pp_m13_sel_GGA_abu_bootstrap$t[,21])
Pp_m13_sel_GGA_abu_b$coefficients[22] <- mean(Pp_m13_sel_GGA_abu_bootstrap$t[,22]) 
Pp_m13_sel_GGA_abu_b$coefficients[23] <- mean(Pp_m13_sel_GGA_abu_bootstrap$t[,23]) 
Pp_m13_sel_GGA_abu_b$coefficients[24] <- mean(Pp_m13_sel_GGA_abu_bootstrap$t[,24]) 
Pp_m13_sel_GGA_abu_b$coefficients[25] <- mean(Pp_m13_sel_GGA_abu_bootstrap$t[,25]) 
Pp_m13_sel_GGA_abu_b$coefficients[26] <- mean(Pp_m13_sel_GGA_abu_bootstrap$t[,26]) 
Pp_m13_sel_GGA_abu_b$coefficients[27] <- mean(Pp_m13_sel_GGA_abu_bootstrap$t[,27]) 
Pp_m13_sel_GGA_abu_b$coefficients[28] <- mean(Pp_m13_sel_GGA_abu_bootstrap$t[,28]) 
Pp_m13_sel_GGA_abu_b$coefficients[29] <- mean(Pp_m13_sel_GGA_abu_bootstrap$t[,29]) 
Pp_m13_sel_GGA_abu_b$coefficients[30] <- mean(Pp_m13_sel_GGA_abu_bootstrap$t[,30]) 
Pp_m13_sel_GGA_abu_b$coefficients[31] <- mean(Pp_m13_sel_GGA_abu_bootstrap$t[,31]) 
Pp_m13_sel_GGA_abu_b$coefficients[32] <- mean(Pp_m13_sel_GGA_abu_bootstrap$t[,32]) 
Pp_m13_sel_GGA_abu_b$coefficients[33] <- mean(Pp_m13_sel_GGA_abu_bootstrap$t[,33]) 

######################################################################################################################################
# VERIFY THE REPLACEMENT OF THE COEFFICIENTS
######################################################################################################################################
coef(Pp_m13_sel_GGA_abu) # Check original coefficients
coef(Pp_m13_sel_GGA_abu)[1] # Original value of the intercept
mean(Pp_m13_sel_GGA_abu_bootstrap$t[,1]) # Check the value of the intercept obtained from the Bootstrapped average
coef(Pp_m13_sel_GGA_abu_b) # Check the Model with the new intercept value

coef(Pp_m13_sel_GGA_abu)
coef(Pp_m13_sel_GGA_abu)[2]
mean(Pp_m13_sel_GGA_abu_bootstrap$t[,2], na.rm = TRUE)
coef(Pp_m13_sel_GGA_abu_b)

######################################################################################################################################
# MAKE PREDICTIONS TO THE ORIGINAL DATA USING THE BOOTSTRAPPING AVERAGED COEFFICIENTS
######################################################################################################################################
names(Pp_m13_sel_GGA_abu_670_22_pred)
head(Pp_m13_sel_GGA_abu_670_22_pred)
coef(Pp_m13_sel_GGA_abu_b)
Pp_m13_sel_GGA_abu_670_22_pred$pred_Pp_m13_sel_GGA_abu_b <- predict(Pp_m13_sel_GGA_abu_b, newdata = Pp_m13_sel_GGA_abu_670_22_pred,
                                                                    type="response")
head(Pp_m13_sel_GGA_abu_670_22_pred)
min(Pp_m13_sel_GGA_abu_670_22_pred$pred_Pp_m13_sel_GGA_abu_b)
max(Pp_m13_sel_GGA_abu_670_22_pred$pred_Pp_m13_sel_GGA_abu_b)

######################################################################################################################################
# EVALUATE ABUNDANCE MODELS WITH "Pp_m13_sel_GGA_abu_670_22_pred" USING PREDICTED (pred_Pp_m13_sel_GGA_abu_b) & OBSERVED (Total) VALUE
######################################################################################################################################
# Root Mean square Error - RMSE
Pp_m13_sel_GGA_abu_RMSE <- rmse(Pp_m13_sel_GGA_abu_670_22_pred$Total, Pp_m13_sel_GGA_abu_670_22_pred$pred_Pp_m13_sel_GGA_abu_b)
Pp_m13_sel_GGA_abu_RMSE

# Mean Square Error - MSE
Pp_m13_sel_GGA_abu_MSE <- mse(Pp_m13_sel_GGA_abu_670_22_pred$Total, Pp_m13_sel_GGA_abu_670_22_pred$pred_Pp_m13_sel_GGA_abu_b)
Pp_m13_sel_GGA_abu_MSE

# Mean Average Error - MAE
Pp_m13_sel_GGA_abu_MAE <- mae(Pp_m13_sel_GGA_abu_670_22_pred$Total, Pp_m13_sel_GGA_abu_670_22_pred$pred_Pp_m13_sel_GGA_abu_b)
Pp_m13_sel_GGA_abu_MAE

# R-Squared and Adjusted R-squared
Pp_m13_sel_GGA_abu_R <- lm(Total ~ pred_Pp_m13_sel_GGA_abu_b, data = Pp_m13_sel_GGA_abu_670_22_pred)
summary(Pp_m13_sel_GGA_abu_R) # We can obtain the R-squared and the Adjusted R-squared
Pp_m13_sel_GGA_abu_Rs <- summary(Pp_m13_sel_GGA_abu_R)$r.squared
Pp_m13_sel_GGA_abu_Rs
Pp_m13_sel_GGA_abu_Rs_ad <- summary(Pp_m13_sel_GGA_abu_R)$adj.r.squared
Pp_m13_sel_GGA_abu_Rs_ad

# Pearson correlation test - r
Pp_m13_sel_GGA_abu_pearson <- cor.test(Pp_m13_sel_GGA_abu_670_22_pred$pred_Pp_m13_sel_GGA_abu_b, Pp_m13_sel_GGA_abu_670_22_pred$Total,
                                       method="pearson")
Pp_m13_sel_GGA_abu_pearson
Pea_r <- Pp_m13_sel_GGA_abu_pearson$estimate
Pea_r
Pea_r_p <- Pp_m13_sel_GGA_abu_pearson$p.value
Pea_r_p

# Spearman correlation test - rho
Pp_m13_sel_GGA_abu_spearman <- cor.test(Pp_m13_sel_GGA_abu_670_22_pred$pred_Pp_m13_sel_GGA_abu_b,Pp_m13_sel_GGA_abu_670_22_pred$Total,
                                        method="spearman")
Pp_m13_sel_GGA_abu_spearman
rho <- Pp_m13_sel_GGA_abu_spearman$estimate
rho
rho_p <- Pp_m13_sel_GGA_abu_spearman$p.value
rho_p

# Obtain the Intercept and Slope of the linear model of "observed vs predicted"
summary(Pp_m13_sel_GGA_abu_R)
Int <- Pp_m13_sel_GGA_abu_R$coefficients[1]
Int
Slope <- Pp_m13_sel_GGA_abu_R$coefficients[2]
Slope

# Collect final results in a table (data frame)
results_m13_sel_GGA_table <- data.frame(Pp_m13_sel_GGA_abu_RMSE, Pp_m13_sel_GGA_abu_MSE, Pp_m13_sel_GGA_abu_MAE,Pp_m13_sel_GGA_abu_Rs,
                                        Pp_m13_sel_GGA_abu_Rs_ad, Pea_r, Pea_r_p, rho, rho_p, Int, Slope)
results_m13_sel_GGA_table

######################################################################################################################################
# MAKE MDOEL PREDICTIONS TO THE ENVIRONMENTAL LAYERS CLIPPED WITH THE AREAS CLASSIFIED AS "PRESENCE" BY THE DISTRIBUTION MODEL (13.13)
######################################################################################################################################
names(Pp_Var_13_step_22_pred_spat_pres_GAM_sel)

# Prepare data frames
Pp_m13_sel_GGA_abu_raster_df <- data.frame(crds(Pp_Var_13_step_22_pred_spat_pres_GAM_sel),
                                           as.points(Pp_Var_13_step_22_pred_spat_pres_GAM_sel)) # Convert raster layer into data frame
head(Pp_m13_sel_GGA_abu_raster_df) # Check that all values are present in data frame
Pp_m13_sel_GGA_abu_raster_df$Trans_1 <- 1 # # Insert a column "Trans_1" with values "1" used as a "log(offset) for the model
head(Pp_m13_sel_GGA_abu_raster_df) # Check that data frame has all the columns
nrow(Pp_m13_sel_GGA_abu_raster_df) # Check the number of rows
Pp_m13_sel_GGA_abu_raster_df$pred_Pp_m13_sel_GGA_abu_b <- predict(Pp_m13_sel_GGA_abu_b,
                                                          newdata= Pp_m13_sel_GGA_abu_raster_df, type = "response") # Make predictions
head(Pp_m13_sel_GGA_abu_raster_df) # Check that a new column "pred_Pp_m13_sel_GGA_abu_b" was created with the predicted values
min(Pp_m13_sel_GGA_abu_raster_df$pred_Pp_m13_sel_GGA_abu_b) # Check the minimum value of predictions
max(Pp_m13_sel_GGA_abu_raster_df$pred_Pp_m13_sel_GGA_abu_b) # Check the maximum value of predictions
quantile(Pp_m13_sel_GGA_abu_raster_df$pred_Pp_m13_sel_GGA_abu_b) # Check the quantiles of the predicted values

######################################################################################################################################
# REMOVE OUTLIERS BASED ON A "BOOTSTRAPPING CONFIDENCE INTERVAL" & ADJUSTED BOXPLOT THRESHOLD DEFINITION. WE WILL USE 100 ITERATIONS
######################################################################################################################################
NMC <- 100 # Define 100 iterations
set.seed(12345)
Pp_m13_sel_GGA_abu_boot_pred <- do(NMC) * {
  # step 1: 
  Pp_m13_sel_GGA_abu_b1 <- adjboxStats(resample(Pp_m13_sel_GGA_abu_raster_df$pred_Pp_m13_sel_GGA_abu_b)) # Resample predicted values
  # Step 2:
  Pp_m13_sel_GGA_abu_b1_res <- Pp_m13_sel_GGA_abu_b1$stats
}

# Define threshold limits based on Adjusted boxplot, using whiskers extent (Q3+1.5*IQR for right and Q1–1.5*IQR from left)
Pp_m13_sel_GGA_abu_q_V1 <- mean(Pp_m13_sel_GGA_abu_boot_pred$V1)
Pp_m13_sel_GGA_abu_q_V1
Pp_m13_sel_GGA_abu_q_V5 <- mean(Pp_m13_sel_GGA_abu_boot_pred$V5)
Pp_m13_sel_GGA_abu_q_V5

######################################################################################################################################
# MAKE PREDICTIONS USING THE PREVIOUS LIMITS. PREDICTIONS OUTSIDE LIMITS V1 & V5 ARE CONSIDERED OUTLIERS
######################################################################################################################################
# NO EXTRAPOLATION
# Replace values outside the external lower (V1) and upper (V5) limits as "no data" (-99)
Pp_m13_sel_GGA_abu_raster_df$pred_boot_adjbox_V1_V5_clam <- Pp_m13_sel_GGA_abu_raster_df$pred_Pp_m13_sel_GGA_abu_b
head(Pp_m13_sel_GGA_abu_raster_df)
Pp_m13_sel_GGA_abu_raster_df$pred_boot_adjbox_V1_V5_clam <- replace(Pp_m13_sel_GGA_abu_raster_df$pred_boot_adjbox_V1_V5_clam,
                                              Pp_m13_sel_GGA_abu_raster_df$pred_boot_adjbox_V1_V5_clam < Pp_m13_sel_GGA_abu_q_V1, -99)
Pp_m13_sel_GGA_abu_raster_df$pred_boot_adjbox_V1_V5_clam <- replace(Pp_m13_sel_GGA_abu_raster_df$pred_boot_adjbox_V1_V5_clam,
                                              Pp_m13_sel_GGA_abu_raster_df$pred_boot_adjbox_V1_V5_clam > Pp_m13_sel_GGA_abu_q_V5, -99)
head(Pp_m13_sel_GGA_abu_raster_df)
Pp_m13_sel_GGA_abu_map_V1_V5_clam <- terra::rast(Pp_m13_sel_GGA_abu_raster_df[,c('x','y','pred_boot_adjbox_V1_V5_clam')],
                                                type='xyz', crs=crs(Pp_Var_13_25_pred_spat)) # Create raster maps with predictions
plot(Pp_m13_sel_GGA_abu_map_V1_V5_clam, axes=F, main='Potential abundance') # Plot final raster map
writeRaster(Pp_m13_sel_GGA_abu_map_V1_V5_clam, filename = "E:/Paper/Pp/Results/m13/GAM/Pp_m13_sel_GGA_abu_V1_V5_c.tif") # Save as .tif

# EXTRAPOLATION AND CLAMPING.
# Replace values outside the external lower (V1) and upper (V5) limits with V1 & V5 values, respectively
Pp_m13_sel_GGA_abu_raster_df$pred_boot_adjbox_V1_V5_ext <- Pp_m13_sel_GGA_abu_raster_df$pred_Pp_m13_sel_GGA_abu_b
head(Pp_m13_sel_GGA_abu_raster_df)
Pp_m13_sel_GGA_abu_raster_df$pred_boot_adjbox_V1_V5_ext <- replace(Pp_m13_sel_GGA_abu_raster_df$pred_boot_adjbox_V1_V5_ext,
                           Pp_m13_sel_GGA_abu_raster_df$pred_boot_adjbox_V1_V5_ext < Pp_m13_sel_GGA_abu_q_V1, Pp_m13_sel_GGA_abu_q_V1)
Pp_m13_sel_GGA_abu_raster_df$pred_boot_adjbox_V1_V5_ext <- replace(Pp_m13_sel_GGA_abu_raster_df$pred_boot_adjbox_V1_V5_ext,
                           Pp_m13_sel_GGA_abu_raster_df$pred_boot_adjbox_V1_V5_ext > Pp_m13_sel_GGA_abu_q_V5, Pp_m13_sel_GGA_abu_q_V5)
head(Pp_m13_sel_GGA_abu_raster_df)
Pp_m13_sel_GGA_abu_map_V1_V5_ext <- terra::rast(Pp_m13_sel_GGA_abu_raster_df[,c('x','y','pred_boot_adjbox_V1_V5_ext')],
                                               type='xyz', crs=crs(Pp_Var_13_25_pred_spat)) # Create raster maps with predictions
plot(Pp_m13_sel_GGA_abu_map_V1_V5_ext, axes=F, main='Potential abundance') # Plot final raster map
writeRaster(Pp_m13_sel_GGA_abu_map_V1_V5_ext, filename = "E:/Paper/Pp/Results/m13/GAM/Pp_m13_sel_GGA_abu_V1_V5_e.tif") # Save as .tif

######################################################################################################################################
######################################################################################################################################
# CORRELATION ANALYSIS BETWEEN SUITABILITY MODEL (13.13) AND ABUNDANCE GAM GAMMA (13.16)
######################################################################################################################################

######################################################################################################################################
# CORRELATION BETWEEN SUITABILITY AND ABUNDANCE (NO EXTRAPOLATION)
######################################################################################################################################
# Load Suitability map
Pp_m13_sui <- terra::rast("E:/Paper/Pp/Results/m13/GAM/Pp_m13_sel_GAM_dis_sui.tif")
plot(Pp_m13_sui)
Pp_m13_sui_df <- data.frame(crds(Pp_m13_sui),as.points(Pp_m13_sui)) # Convert raster into data frame
head(Pp_m13_sui_df) # Check that all values are present in data frame
names(Pp_m13_sui_df)[3] <- "Suitability"

# Load Abundance map (no extrapolation)
Pp_m13_abu <- terra::rast("E:/Paper/Pp/Results/m13/GAM/Pp_m13_sel_GGA_abu_V1_V5_c.tif")
plot(Pp_m13_abu)
Pp_m13_abu_df <- data.frame(crds(Pp_m13_abu),as.points(Pp_m13_abu)) # Convert raster into data frame
head(Pp_m13_abu_df) # Check that all values are present in data frame
names(Pp_m13_abu_df)[3] <- "Abundance"

# Merge Suitability and Abundance
Pp_m13_sui_abu_df <- cbind(Pp_m13_sui_df, Pp_m13_abu_df$Abundance)
head(Pp_m13_sui_abu_df)
names(Pp_m13_sui_abu_df)[4] <- "Abundance"
head(Pp_m13_sui_abu_df)

# Eliminate rows with "-99" values
Pp_m13_sui_abu_df <- Pp_m13_sui_abu_df[!(Pp_m13_sui_abu_df$Abundance == "-99"),] # Drop "-99"
nrow(Pp_m13_sui_abu_df)

# Random selection of 1000000 raster cell values
set.seed(456)
Pp_m13_sui_abu_df_sample <- sample_n(Pp_m13_sui_abu_df, 1000000)
head(Pp_m13_sui_abu_df_sample)

# Pearson correlation test between Suitability and Abundance
Pp_m13_sui_abu_lm <- lm(Abundance ~ Suitability, data = Pp_m13_sui_abu_df_sample) # Linear model of Suitability & Abundance
summary(Pp_m13_sui_abu_lm)
coef(Pp_m13_sui_abu_lm) # Check the coefficients of the linear model (intercept and slope)
clam_Int <- coef(Pp_m13_sui_abu_lm)[1] # Extract the intercept
clam_Slo <- coef(Pp_m13_sui_abu_lm)[2] # Extract the slope
Pp_m13_sui_abu_pearson <-  cor.test(Pp_m13_sui_abu_df_sample$Suitability, Pp_m13_sui_abu_df_sample$Abundance, method="pearson")
Clam_Pea_r <- Pp_m13_sui_abu_pearson$estimate
Clam_Pea_r_p <- Pp_m13_sui_abu_pearson$p.value

# Create a table to summarize previous results
clam_results <- data.frame(Clam_Pea_r, Clam_Pea_r_p, clam_Int, clam_Slo)
clam_results

# Plot correlation between Suitability and Abundance using 1000000 random raster cells
Pp_m13_sui_abu_plot <- ggplot(data=Pp_m13_sui_abu_df_sample, mapping = aes(x=Suitability, y=Abundance)) +
  geom_point(pch=".") +
  geom_smooth(method = "lm", se = TRUE) +
  stat_cor(method = "pearson", label.x = 0.1, label.y = 27) +
  geom_smooth(color = "red", se = TRUE) +  # Lines is make with method "loess"
  labs(x = "Habitat suitability", y = "Abundance") +
  theme(axis.text = element_text(size = 40)) +
  theme(axis.title = element_text(size = 50)) +
  scale_y_continuous(breaks=seq(0,26,2)) +
  scale_x_continuous(breaks=seq(0,1,0.05)) +
  theme_bw()
ggMarginal(Pp_m13_sui_abu_plot, type = "histogram")

######################################################################################################################################
# CORRELATION BETWEEN SUITABILITY AND ABUNDANCE (EXTRAPOLATION AND CLAMPING)
######################################################################################################################################
# Load Abundance map (Extrapolation and Clamping)
Pp_m13_abu <- terra::rast("E:/Paper/Pp/Results/m13/GAM/Pp_m13_sel_GGA_abu_V1_V5_e.tif")
plot(Pp_m13_abu)
Pp_m13_abu_df <- data.frame(crds(Pp_m13_abu),as.points(Pp_m13_abu)) # Convert raster into data frame
head(Pp_m13_abu_df) # Check that all values are present in data frame
names(Pp_m13_abu_df)[3] <- "Abundance"

# Merge Suitability and Abundance
Pp_m13_sui_abu_df <- cbind(Pp_m13_sui_df, Pp_m13_abu_df$Abundance)
head(Pp_m13_sui_abu_df)
names(Pp_m13_sui_abu_df)[4] <- "Abundance"
head(Pp_m13_sui_abu_df)

# Random selection of 1000000 raster cell values
set.seed(456)
Pp_m13_sui_abu_df_sample <- sample_n(Pp_m13_sui_abu_df, 1000000)
head(Pp_m13_sui_abu_df_sample)

# Pearson correlation test between Suitability and Abundance
Pp_m13_sui_abu_lm <- lm(Abundance ~ Suitability, data = Pp_m13_sui_abu_df_sample) # Linear model of Suitability & Abundance
summary(Pp_m13_sui_abu_lm)
coef(Pp_m13_sui_abu_lm) # Check the coefficients of the linear model (intercept and slope)
Extra_Int <- coef(Pp_m13_sui_abu_lm)[1] # Extract the intercept
Extra_Slo <- coef(Pp_m13_sui_abu_lm)[2] # Extract the slope
Pp_m13_sui_abu_pearson <-  cor.test(Pp_m13_sui_abu_df_sample$Suitability, Pp_m13_sui_abu_df_sample$Abundance, method="pearson")
Extra_Pea_r <- Pp_m13_sui_abu_pearson$estimate
Extra_Pea_r_p <- Pp_m13_sui_abu_pearson$p.value

# Create a table to summarize previous results
Extra_results <- data.frame(Extra_Pea_r, Extra_Pea_r_p, Extra_Int, Extra_Slo)
Extra_results

# Plot correlation between Suitability and Abundance using 1000000 random raster cells
Pp_m13_sui_abu_plot <- ggplot(data=Pp_m13_sui_abu_df_sample, mapping = aes(x=Suitability, y=Abundance)) +
  geom_point(pch=".") +
  geom_smooth(method = "lm", se = TRUE) +
  stat_cor(method = "pearson", label.x = 0.1, label.y = 27) +
  # stat_regline_equation(label.x=30, label.y=310)
  geom_smooth(color = "red", se = TRUE) +  # Lines is make with method "loess"
  labs(x = "Habitat suitability", y = "Abundance") +
  theme(axis.text = element_text(size = 40)) +
  theme(axis.title = element_text(size = 50)) +
  scale_y_continuous(breaks=seq(0,26,2)) +
  scale_x_continuous(breaks=seq(0,1,0.05)) +
  theme_bw()
ggMarginal(Pp_m13_sui_abu_plot, type = "histogram")

######################################################################################################################################
######################################################################################################################################
# END 
######################################################################################################################################
######################################################################################################################################
